# Supplementary material for: Assembly of the Complete Mitochondrial Genome of Pereskia aculeata Revealed That Two Pairs of Repetitive Elements Mediated the Recombination of the Genome
Source: Int J Mol Sci. 2023 May 6;24(9):8366. doi: 10.3390/ijms24098366 (PMC10179450; doi:10.3390/ijms24098366)
Supplement: Supplementary file 1 [file ijms-24-08366-s001.zip]

Archive with 12 entries (12 files):
- FigureS1.pdf
- mtsampled--sFile1_mitochondrial_reads.fa
- TableS1.xlsx
- TableS10.xlsx
- TableS2.xlsx
- TableS3.xlsx
- TableS4.xlsx
- TableS5.xlsx
- TableS6.xlsx
- TableS7.xlsx
- TableS8.xlsx
- TableS9.xlsx
