# Supplementary material for: Assembly of the Complete Mitochondrial Genome of Pereskia aculeata Revealed That Two Pairs of Repetitive Elements Mediated the Recombination of the Genome
Source: Int J Mol Sci. 2023 May 6;24(9):8366. doi: 10.3390/ijms24098366 (PMC10179450; doi:10.3390/ijms24098366)
Supplement: Supplementary file 1 [file ijms-24-08366-s001.zip › mtsampled--sFile1_mitochondrial_reads.fa]

>9b98ec48-8e39-4d7d-895b-3ea91e2e9ba7
GTACTTCGTTCAGTTACGTATTGCTAAGGTTAAGACTGCTTTCCACTGCGAGAACAGCAC
CTAAAAAAGGGCATTTTCAGTGTTTAGCCGAGCGGCAGCATTCGGCTCGTTTCCTGGACG
GAGAGTGATTTCATCTTTTTTTGCAGTTTCTGAACAGTCACATTGCCCTGATCCAACTCT
TGTCTGGTCTTCTCCATTTCTGTGTTGATCAGATTCCTGGATATTCGCTTGTACAAGTTC
GCATAAAAGTTATGTTATCCGTTGTTCAAGCCTTTCTTTGAGCAGAGCGCTTTCTTTCCA
GTCATTGGCAACCGCAGATGGGCTTTCACACCCGCGTTGCTGCTACTGGGTGGGATGAAG
GCATCTATCTTATTATATTATATGGAAGAACATCGTTAGATGGTTGGCTAGAATAAAACA
AGAGGCGTTGTGGAGTTTCCAAGCAGAGGGATTGAATTTATTGAGATGCATATAGAATAG
ATGGTAGGAGTTCCAAACCTCGCCTAGCACCGAAGAAAGCCTTGTTCTGCAGGGTATGGC
CCTGGACAGTGGAGAAATAGAGAATAAGATGGAGCCTACCTACTTGGTTCGGACGAAGTA
GATAGATCAAAGGAATAGAATCCAGGTGGTTCTTATGCCACTTTTGATGGTCTCGGTTCG
GACGAGATAAACGGAAAACCAAACGATCGATAGTCGGGGTAATTTCTTTCCCATTCCGAG
GCATATTGATCTGGATCCCTGGGAACAGGTCTGTCAGAAGTAGATGGCTCGGCTCCCACT
GGGGGATGGGAAAGTATATGCGGACTTAGAGGCCGAGGGATGGTAAGTAGATTGCTCGAT
AGCTTACCCAGAAAAGCGAAGATGGATTTTCTTCTGGTTGGCCACCATAGTACTAAGACG
GAAAGCCTGGTAGGCAGTCTACACAGAAGGGAAGTCACCAAACGTGGAAAAACGCCTTTT
CTTACTCGAAGGAACCGCCACCATGGGATTGTTGACAGGGATGCCTTTTGACCCGGTAAG
GCTCTTACTCCAAAAGAAAGGAAGAATGGAATTACAGAATGCGTTACATCCATCATATAG
AATGATGCTCAACGGCCGGGATTGATACATTACTACTTTGAAGCACTGTATGAGCTGTTT
TATCAGGTGTTTAAGCGCTATTATCAGGTAGCGCTATATCCTTCAGTCTAAGGCATGTGG
TACACACTTCTCTTTATCTTCCCAACCATGCAAGGAAGGCTTCATTTCCTACAGCCAGTC
ACCCAAGCTTTGAAGCATACAAGATTCTGGTCCCGGAGATTCTGAAAGCTTTGATTCCTC
CTTTGCGCCCCTAGCCCTAGGCGAGGTGCTGTTCTCGCAAAGGCAGAAAGTAGTCTTAAC
CTTAGCAATACGTAACTT
>da949587-0654-4092-bd7e-7406d653a97a
CCTTCGTTCAGTTACCGTGTTGCTAAGGTTAAGACTGCTGCAGCTGAGAACAGCACCTGC
TTTAAAGTCGAAAGTTGAAGGTACGGTTTCATCATCCGTCACTACCTCACCTCACTAAGT
CCAGTCTATGCGCCCTTAGCCTAAGGATAGAGACTGGGCTAATGGCACAGTCATACTAGA
TGACGAAACACCGAACTACCTTTGCCGTAACTCACATAGAGAAGAAGGCCGCTCAAGCGC
CAGAATGAATCCGAATACGACTCTCGCTAAACAAGAGCTCTTTACTGCTAAGCTGATCAC
AACTTCATATTCAACAACAGCAGAAGACGACTGACGCCCCGCTGAAAGCTTTGAACATTC
GCTTTTCTCGGGTTCAGCGCCCAAAAGGTTGCAGTTCGAGAGAGAAATTCCTACTATCTA
TAATCCAGGAAGAAAGGTAATCCAATTAGTAGAATGCTGCTGTTACTATCGGTTTGTTCA
CATTCAAGCATGGAGTTAGTTCAGAGTCAGCAAAGAGGAATCAGAAAGGGCTGTTTAGTC
AACAATCATGACCATGGGAACATTTGTTCGCTTTATAGGTACCCCCAGAATCTACTATCA
TCGCCTTTCAGCTGGAAAAGCATTTACCTGGAGTCGGCTATTCTGATTCAGCAAGAAAAA
GCCTTGATCCCAAGACTAGCTGCGGATTGGATTCTTCCTTTTATCCGGACTTCCTCTAAT
CGTGATTTTTTTTTATCTCCAGCTGCTGATACACCTCCCTCTGTCGAAATAGAAATCGAG
AATGGAAATTGATTTCATACCACCTTTTTTGTTTGGTGAAAAAATCTTTCTTTCTTAGTC
ACATAAGCTTGAACCAGGAAACAGACTTTGATATTCTACCTTTGCCGGGCATGAGCTACT
CTCTTCTAGCCTTACTCTAACGGATTCAATGGAATCGCTTATTCTTTTTTTTTCAAGCAT
GAGTGACCAGTCGACGAGAGGAAGAAGAAAGTCTTCTTATTTAATCCATTTGAGTTATAT
CCCTTAGGTGTACTTTACATTACATTGTTGGAAAACCGCATTTTAATTTAGAAGAAGGGT
CAATTGAGAGCAACTTTTTTGAGATCATTTCAATCTCTTCTACCCGCAGACTTGAATGAA
ATAAGGCGGCTGAATTTCATATAAAAGGCGCGTGGGGGATGACCAAAGCAATATCACCTT
CGACAGGGAAAGGCGAACCCGAACCACAGAAAGAAGAGCTTCTTCTCGGTATCAATGACT
CAGAGGCAAAGAAAAAAGAGTGGACTTGGTCTGGTCATCACTATTGGTTCTCTTTAAAGA
TCCATCAACTCAAAAAGAATGATTGTCGGAAGTGACGATAATACCTTGACTTCAGTCACT
CGCTTCTTTAAGCCTTACACCAACAGCAGTTATGCCGACAGTGGCAGAGCTTCTTCTTGT
TCTTCACTAATTCCGGCTATTGGCCTATGGGTGATAAACTCAACGTGCTAATCTCTGACA
GAAGGAAGAGCCGATTCGTAATAGCCTTGATTTTCTCCTTTTTTGGCTTATTAGGTGTTC
TGGGTCAACCTCTTCCTCTTCCGTCCCCATCAGGCACCTCAAGCTCGGAAGGTAGTGTAC
AGCCACCCGCACCTGCCCCCGAAAGCCTTCAGCCTGAAGACCCCTTTGAAACTAATCCTT
TGATCTCCGACGAGACTAGGCGACAAGACTAAATGATCGTCTGGGGATCAATTCCATAAT
GAGTACTGTTTTACCCACTCCAGCTCCCCCAAATAGTCCGATTTTTCCTCCACGGCGATA
AGGGGCTAAAAGATGTACCACTTTAATTCCTGTTTCAAAAATAGAAAATTGAGTATCTAA
CTGTGTAAAGACAGGGCGCAGATCTCTGAATAGGAGATGTTGTGCAAAGTATCTACGGTT
TCGTTATCAACAGGCTCTCCAAGCACGTTAAAAATTCGTCGAGTCGCTCCACCGACTGGA
ACGCTTAAAGGAGCTCCTGTGTCAATAACCTTCCATTCCTCGCGTTAGACCATCTGTAGC
ACTCATAGCTACAGCCCTAACTCGATTATTTCCTAATAATTGTTGTACCTCACAAGTCAC
ATTAATTGGTTGACCAGCAGTATCTCGACCCTTAACTTTACCAGAGCGTTGTAAATATTT
GGCATCATGCCTGGAGGAAAAACTACATCCAGTACCGGATAATAATTTGAGCGATAGGCC
CCAGGTTTTTTCAAGTGTGGAAACCCCAGGATACTGATATCTTGGCAGCATTCCGAGTAA
CTCCTCAACCTGGAGTTCCGTCAGAAAAAGCAGGGGCCGCAGTAGCTGCCAGATCTTCTA
CTGGTACATGGACAACTGTATGGACCGACGGACTTACCAGTCTTGATCCTTACAAAGGAC
GATGCTACCACATCGATGCCGTTCCTGGAGAAGACAATCAAAATCAAAGTTATGTAGCTT
ACCCCTTAGACCTTTTGAAGAAGGTTCTCTTACTAACATGTTCACTTCCATTGTAGGTAA
AGTATTTGGGTTTCAAAGCCCTGCGCGCTCTACGTTTGGAGGATTTGCGAATCCCTGTTG
CTTATATAAAAACTTTCCAAGGCCCGCCTCACCCAAGTGGAGAGAGATAAATTAAACAAG
TATGGCCGTCCCCTATTGGGATGCACCATTAAACCGAAATTGGGGTTATCTGCTAAAAAC
TATGATCGAGCAGTTTATGAATGTCCAGGCAGTGGACTTGATTTTACCAAAGATGATGAA
AACGTGAACTCCCAACCATTTATGCGTTGGAGAGACCCTTGATAATTTTGTGCCGAAGCA
GTTGCCAAGCACAAGCCGAAACAGGTGAAATCAAAGGGCATTACTTGAATGCTACCGCAG
GTACATGCGAAGAAATGAGAAAAGGGCTGTATTTGCCAGAGAATTGGGAGTTCAACTCGT
AATGCATGACTACTTTACAGGTGGATTCTGCAAATAGACGCTTGGCTCATTATTGCCGAG
ATAATGGTCTACTTCTTCACATCCGTGCAATGCATGCGGTTATTGATAGACAGAAGAATC
ATGGTATGCACTTCCGTGTACTAGCTAAAGCGTTACGTCTGTCTGGTGGACATGCTGGTA
CCGTAGTAGGTAAGCTTGAAGGGGAAAGAGATCTCACTTTAGGCTTTGTTGATTTACTAC
GTTATGATTATACTGAAATAGACGCAAATCGCGGTATTTATTTCCATCAATCTTGGGTTT
CCACACCAGGTGTTATGCCCGTTGCGTCGGGAGGTATTCACGGCGTATGCCCGCTCTAAC
CGAGATCTTTGGGGATGATTCCGTACTACAGTTCGGTGGAGGGAACTAGGACACCAAGGG
AAATGCACCGGGTGCTGCCTTGAATCGACCGCACCTAGACCTTATTCCTAATTGGTCAGT
CTGGCTACTGATTAGCAAGAGGAGAAGCAAACCAGAGTGGAAGAAAGAAGTCACTCGGAA
GGGCAAGTCAGACGAAATTTTCGTCTGAACCAAATTCCATAGGCTGGCTCAAAGTAAACG
AAGAGAGCTTTAAGAGCAGCAAATCCTTTCTTCAAATACTGAGAACTTTCGAGATCGAAT
ATAGCCTATAGTCAAGTAGCCACGCAAAGGTAATACTTGCTTTCACGTCTTTCTGCTCTT
GTTCAAATGACCGCTGCTATTTCAGCTTTTGGATGAAGATCAGTAGGTTAGGAGTTCACA
GAAGGTGAAATTCGTTTTGATAACAAACATAGATCCGTTTAAAGAAGAATAGGCAGTGAT
GCCAGTTCGAACTCCAAGTCTGTCACAAACTGGCATCTACCTTGCCTTGCTCTGAAGCCG
GAATAGATAGATGAAGAGGGCAGAGAAGGAAGGCTGACTTTGAGTGACAGAGATCGGTCC
AACTTCTCCCTTCGGGGGAAAGAAAGCCAAGCCTTTATTTTATAGTGAAGCTAGCCTATT
CCTATTAGGCGCTGTCTAAGAGCTCTATGCTATCTGTAGATAAGTGCTGTAGAAGTTTGA
ACCAAGTCTTGGATTCGGAAGAGAAGTGGGCGTCGAGGAGTTTTATCTGGTTAACTTCTT
TAGGAGTGCGGCTCCAGACTCAGAAGTAGCGGGCGAAAGACAAAAGGCATAGTTGAAACT
ATTGCTCTTACCTGATTTATTCAGAAAATCTTACTTCTGGGCTTAGCTCTGCAGATGTTT
TCAGGAATAAGAGAAGACGGTCCTAGTCGTTGAGGGATGTCGCTCTTGCCGCTGCACAGT
AACTGCTGTTGTCTCCATTGTCCGCCGTTTGTCTCTTATCGCTTGGAATAAGCTCACTGA
AGGTTAGCTATTATGAACAAGGAGTGAAGAATGGCTAAGGCCAATCATTCCTTTAGTTCC
ATTCGTTCACTTTAAACACGAAAAGGCTTCGAGAAGAGATAGATTTTGAAGTACTGCATC
GTCAATCTCCGATTCAACTACAAGCTTGCTATTCACTCGATTGAAAGTCGGATGTTGCCC
TTCACTCCCATGATAGCATGCCTCCTCAGAACTTCACAAGAGCAATCACAGTCGAAAGAG
CAAATTGATTCAACAATCGCTATTCTTTTTCACCGCTAACCGCGCCGCAGACAGTGTTCG
AGTCGATTCTGTAACAGGAAAATGCTAAGACCGCTAATGCCGCATCCACAGGATAAGCAT
TCATTTACCTTTCAAGAGAGCGTTTATCCCGCAGCATCTTAAGTATGCTACAAAGAAGCA
TTCAAGGGCTATGCGCAAGAAAGACATTCTTCCAATTTCTATTCATTCCAACAAGCAGAA
AAGTAAGGACGAGCGCCCGAATTCGTAGCAGAAAGGGACAGGCCCTGTCAGTCTCCCCCT
TTTTTCTTCTCCTTAATTTCATCATTTCGTCTAAGGATTATATTCAAATTCCAAAGACGA
TAGAAATGGCTCCGGTGTGGCTAAGCCAATCCATAATCACACCAGAAATTCGTTATGAGA
GCACTGTGGAATAGCGGACGATATCATGTAACCACTCCTTTCTGAAACAAGAGCTGGGAC
TAGTATACTATCAACGAATTGTGCTAGTCACTCCATGGAAAGTACATTAGTCTAACCTCT
TAAGCTTAAGTAGGTAACTTTACGAACCTAATCGTGGCGAAGAGATTGAAACGGTTGCCC
AAAGGGCTTCTTTGAGGCCGCCCGGCAGCAGGCGAATATTTGCTTTTTGTGAACCAGAAG
AGATATGCGATTTGGCCCATTTTCTTTGAAGCTTCGAGCGGACCCTGACCTTCTTTCTGT
AGTCGCAATCAGATTTCCGACTAGGCTAGGCTAGGCAGCAAGTTCGCTTGCCCGAGGATT
CAGGGTGAGGCTTTAGCGGATAAAGCATAGAGAAAAAACATAACGCTTGTTAGCGGCGCC
GGAAGAACTCCTTCTTTCAAAGAAGAGCGGATTTGCGCTGAATTACATCCATCCTGGGGC
GGAAGTTTATGTTTTATCAACCGGACTTTCTTTAAGCTTTACGAATAGATCCGCCGAAAG
ATTCTGACGATTCTTACTTCATTTCTTCTATCATATAGTAGTAGTCTTACTCTTACGCAT
GAAACACCTCATGAACTCAAACTCATTAGTTCGTCTCCAATTACCTTGATGCTTCATTGC
TCTAAAAGCAAGCAAATAATTGAATGAATTTGAAATTACTTCTTAATGGGAGAGAACACC
GGGCTTGGTGCTCAGTGGAAGTCCTATTTTAGGTATAATATTCCTTTCCCGTCAGAAGCT
GTTGAAACTTTTTAAGGTAAGGGTGTATAAAGAGGACCAGTAAGTTCCAATTCAAAGAAA
GTCAAATGGCAGTGCTTAGAACAACGAACATCAGCTTCTTCGAAGCAAAAGAGGTGCGGT
GTGGTTTCTTCTCCTCTAGTGGATGGCTAAAGCTTCATCTTGACGGCTGCTCTAGAGGAA
AGTCCGGAAGCCTGAAAGGTGCGGGTAATGCTTCCACACCTTGATAGGAGATTGTGCCCT
TCTCCAACTAAGCGAAAGGGATTAGTCCCCCTCCAACGCGACTTCTTAGTCGAGTAGTTC
TCTATCTCTTTAGCTGGTTTTCTCGAAACTGGCTACTCCTTATGATATGCCACCTCAACC
CCCGATCTAAGAGCATCTGAGAACATCTCAGGCATTGTCGAGGGAAACTCAGATAACCGG
AATGATTGGCGCTTCACGCCTATCCCATCATTCTGGCAACAGATCTTTCAGCGGATCAAT
ATCAATAATATTGACAACTCTGCTACTGGGTCAACTCCAGCTTTTCTCGGAATGGAAGCC
AAACTACTTCGATACTGGTGATTGACTAATGCCCCTCGGTTTATTAAGAATCTTTTATGA
AAGATCAGCTGCAGAAGAATTCAGTATATTATAAATCACTGCCATCTCACGAATTGGATT
CGAACCAATCAATCTCCGATACCTGACGTAGATCGTGAGTGGGTCTGTCGTCACTCCTCA
TTATAGTCCTTCTAGAATCAATAGCATTTCGTCAAGACCCATCCTGTCTTTTCACCTTAG
TAGTCCTATGCATAGTCAGTACTATAGCCCCAATCATGGCTACTAATAAAATAAGACTAG
AAACCAAAAACCAGACAAAATAGTAAGTATAAAGTAAATTGCCCAATGTTTCCAAATTAG
TCCAACTTCGTACCTTGGAGGCATAAACCGTATATCTCAGAGAGGTCGTATTTCTTTGGG
TTGGTAGTAATGGAATGGTTTCATTATCTAAAATGAAGAACATTTCCCACCAAAAGATCA
GTCCAATAATACCACTCACTGGTAAACCATTTCATACTTCTTCAGCTGAATCTCCACTGT
TGAATATGGAACATCATAACAACGAATAGGAATGAAACGGCTATAGCTCCTATATAAACT
ACTGGGAAGATCATAGCGGAAAAGTCGAGACCTAACAAAAGAAGTAAACCTGAAGTGTTG
CAAAAGACTGGGATGGGAAACAAAACGGAATGTACCGGATTTTAGTACAACCATCAAACC
AGAGACCAAAGCCGGGCTCGACAAAACAGAAAGTATCATGGTACGTCGTCCTTCACTGCG
TGGAACTTGGATACTAGTTCTTGCTCCAAACCAGCATTCAAGTCGATCTATTACGTACGA
CCAGCGCGGTTGTTCCTATTTCATTTTCTTCTTCCAAACCAAGCCCTTAGACGAGAGCAT
TCACTAAGTTACTTACGATCTCTCGATTTCTTATGTGCCCAGGGATCAGAGGTTCGGCTT
GCTTCTTCCACCCTTGACGCGTTCTGGGCAATAAAGAAACCCGAAATCAAAAAAGAAAGA
AGAGAAATTGGGCCATGTTTTTTGAGGAGGCCACCACCTTCTCTCAAGCCAGCAGTTCTT
CTACTTCTAGTGATCGACTGCTCTATGAGGGCTTCTATTTTGATCTATCCATGGGGATAC
CTATCTATCACGAAGAGATCTATCTATGAATCGATCTCATTATTCTCTATCCGGATAGAT
ATGTCCTATGACATTCGCCACGTCTTTATATGTTTTGGCCGTCGATTCCGCTCCGAAGAG
GAAGGTTTGGATCTTTCAATCTTATGTCGTGAGGGATGTGATCTATGTTAGGTCCATAAG
ATACCACAGCTTTTAGTGTTCTATGATTGACCTCCGAATAATGAGTAGGTAGTTCGATCC
TTTTGATTCTTCTCTTCCTTCTCTTCGTAGTAAACTGATGGGAGTATGCAGAGCAATAGA
TCTTTTTACTATAAAGAAGAGTTGTAAACTATAGAACTTCTTGGATCTATAATAGGAAGA
TATCGGTTTTCTCGTTCCTTCTCTTCTTCCATAAGGAATAAGGATTTGAAATGATACTGA
TACAAATTCCCTCTTCATTCTACTGTGCTCCGCGAAGGAACTGCCTAAGCATACTTTTTC
GGATCCAAACTTCTGTCCTTTCTAAGTCTTCTTTAGGCATAGAAGAACGTAACTTTTGCA
AAAACCAGGTTTAGTAGTAGGCGGCATCCCTTCTTAGTTTTGAGTAGTAGGTGGCATCCC
TTCTTAGTTTTGAGTAGTAGGGACCATTCTATTTTGGCTCTTCCCCGCATTCTTGCCCGG
TGACCCAGGTATTTTCCTATTATTTTTCAACTGAGATTTTGATATAGAAAGATCTCCTTA
TTTCTTCACCGCGGGTTCTCGCGTAATTTTCTTGAAAAGATATTTATATCACAGAAATGG
GAAACTTTAAAATGAGTAATGTTTAGTATGGAATTATTCACACACTTTTCGATGACTTAT
CGGCTGCCTTGCTTGAGGAATAGTTTCACAAAAATGGAGACGAACCAGAATAACGTCCAA
TCTTGTTTCTGGATTAGTGAAAAGGGATATATGAAGTTCATTTTGTTCCTCTGTGCATCT
TTGTGATGGGTAAATTCCCATGAAAAAGGGGCAACTTTCGTGTAGTTTGTAATTGGATGT
AACTGTTACGATTTTTTTTCTCGGATAAATCTTTTTCTTAATATATCTTTTCTTCTTTCT
CAATTTTCGGAGAATGCAGCGTTGTATTATTGTAAGTTCTCTCTTCCGAACATTTCCTGA
AAGTAGACGATAAGTTTTAAATCTTAATGCAGGCAAGGCATATCTCGTTGAATCAGTCTT
TTTCGACACATCGGGGCTAGCAAATTGAACCCAAATTTTCCACGACCCTTTCCGTCTCGC
CCACTCGTCTATCGGCCTTTCGATTAGACAACAAGGGTCTGACCTTTGTTTGCACTCCGA
TGATTTTCCCCGAAAACAACGTTCGACTCGCATGTATTAAGCATATATAGTGGAAGTAGC
ATGATGGGAGCTTCTTAGCGCTTAGTCCACCTCCCAACTATTGAGGAGATGGTAAACTTC
ACTTTCTATGCTGAAATCTTTCTTTATATTGATTATATATTCAATTCACAGTCATTCATT
TAAGCACATGAGAAAGGAAAATAAACAGAGAAGAGATCTTCATATTTACCAAATTCCAAG
ATTTTGGTTCTTGCAGCCTTGAAGCGAAACCTAATCGAAAGAAAAAGCCCAACAAACCAA
TCTTTGGTTATGCCGTATTTTTCCATTGTTTCTGTTCACATTACATTTGTACTCTGAATG
TGGAGAACACAGCTGCGGATTGTACCCACCAGTAGAAGTACACCATACAGAATATACCAA
GTATCATACCTGCTGGTTCCTGTGGCCCATAGCTCACCGATTTCATCATCTTTACAGATT
TTGGAAGTAAGAAGTTCAATCTGCGGTTTGTAGCTTTGTCAGAGCAATGGCAACCATTTA
ATTCATCATGGAAAAAGAGCAAAAGAATAGCGTAAGGTGAACGTCGGTGGAATTGAAGAC
TAGAAGAAGATAGGTTTAATCGGTTGGCTTTTAGTCTCCTCTAAAGAAAAAGATGAAACT
GGCAGTCTTTCATCATAGTACGTTGTTGCCACGGATCTTAGTGCATTGGCACCTTACCGT
AATAAGGCCAGTAAGTATGACAACTAGTTGACCTTATAGCTCGTGACTGGAGCGTAACAT
TTCATACTATCCATATATGACAACAAAAGTTCAATTCATTCTTTATCAAGTACCATTCAA
AGGTTGCATTATCTCTTTGAGTGAAGAAGAGAAGGGCTTTGTATGAACACTGAAGAGCCA
TGTTCGTTGCCCCTAGGCCACTATATTCTTCATTTCATTCTATTGGTAATTGACGCTTTC
AAGAACATGCCATGGAGCTATATCGGCTACGTACGCAAGTCTCGTTGATAGCTTTAAAAG
TATACTAGGCTGTCTCTTTCCATGAGAGAAAAAGAAAAATGGTTAAGTCGATGCCTCTAT
TTACTTGTTCCTTTCTCCTTGACGTTATTTTATCAATTTCAGCTACAATAATAATACTTG
TATGGCACTTGCTAAGGATTATCAAGAAGTCAACCCAGTTTAAAAAAACCTTTTCTTCAC
TTGAAGTGACATACTCGCACGGTCTTTAGTAAAGGTGGATTAAGCCAAAAAATCTTTTTT
CGAACAGTCTCAACGTCCTCGTTGAAATTCGCTCTGAGACGTCCAGTAGTCTCTGACTTG
ATCTTCAGAATCATGAGTCCTCAACATTCTAGCTTGACTTGCTCTCAGGTTGGCCCTTCT
ACTTGACTAAGTAGTATTCCATTCGATGCAGTCGGTGTATGGGCTTGTATGGTGCGATCC
TTGCATAATCGCCCTCCACTTCTTCAGGATTTGGGATTATCCTCTAACCTCTGGGGTGCC
CTCGGCCTGGTTCCTCTGGGTCGGTCTGGTCTAATCGAAGTCAGCGGCTTGTGAATACAG
GGTGAGTTTTCACTTTTCTGGTCCGCTTGAGTCTATGAGCTCCTCGCTTCTCCAAGGTCT
GCTACCTTTCTTCAGACCGGGCTAAACTGACACAGTTTATTTAAGTAGTTAGAGGTACTT
CTGCTATCTCCTGGCACCTCTGCTTCGTAGGCTGATGGCCAAGCTCCCTCCTGTCACCAA
TGGTGCGGTACGTCGAGGCTGTTGCCGTGGCCAACCCCTCGAAGGAAGGCTGAAGGTCGA
CCGCAGAGCGCACACGGTTGTTCAAGTTATGGTAGTACAATGTATCCATGGCTCCGGTCC
TTCTGGTTTGCGTGTAAAGTTCCTTAAGTAGCCTTCCAGGTCATTTTATTCTCTCCATCT
GACTTTTAAAGATATACGACACGTGTAGGTATCTGACCATCAGATACCGACAGTCGTCTT
CTAACATTACCGACTTTTAAATATCGGGTTTTCAAAATTTCACATAACATAACTTTTCAT
CATCAGAAACAACCTTCCGGCCTCTTGCATTGCATTACCATAACGACAAGAAAAGATTAT
TAAAAAAAAAAAGATTTCTCTTGTGACTTGGAATGAACCTTTCTCCAATTGGAGGAAAGG
AATGGCGATGGATTTTGGCAAAAGACATCCAGGAACTTCACGATTCAATCGGACGACGAA
TTCTTACGTGGTCCAAGGAAAGAAAAGGTCCGCTTCCACGATTTCATCTATATTGAATCT
TAATATCAGAATAGCTTATATAGTCATGATTCAATTCAGGTTGACTTTTTTTATTTCTTT
CGCCTTTTCCGGATCTTGTTGAACAATGGAGAGAAGGAGGAAGACTTTAACGGTCGCAAT
AGGATATACTTGAATATCTATGTCCCAGAGCCATAAAATATGAAAAATGAAAAAGAATTT
TTTAGGCTATAGACCTAATTTTCCTGGGATTGTAGTTCAATCGGTCAGAGCACCATGTCA
AGGCGGAAGCTGCGGGTTCGAGCCCCGTCAGTCCGACCTAGGCGCTGCAAGCGATCAATT
CATCTCTCCGTCTTCTGTGAAGGGGAGAAAAGAATAGGATATAATTCCCAGCAGGAAGAT
CAAACTTTTCTTTCGCATTTTTCATCAAACAAAACAGAAAAAAATGAAAATACGATTGTG
ATGGAAGAAAGACATATGTGATTGGTACAATCGGAGGTATCGCATATTCAGGATTCAAGG
GATACCGTTCGTTTCTGGCTTTTTTCGATTGTTCCTGATCAGCCGTTTAGTTTAGAATAG
AGATTTTATTTTACGAAACGCAATTAACTTAACATGAAAGAAAAGAGATTCAAATTCCAA
ACTGAAATGGTGGACTGGATTGGATATGGCGGTATATATGATCAATACAATAGGTAGAAG
CACAACATATGTTCTCTTTTCCTGTCAAGAGCTAGTCCCCTTCTTCTATGAGCTAGGTCT
ATGGTTATACTTTTCTCGTCTCTGAAAAAGGGAAAAAACGTCACTATATGGTCAGTCACT
TCGGGCTACTTTTTGGGGATCGTGATACTCGGGCTTATGAATTGAGGCAACGAAAGTTCT
TGTCCTTTCACATTCGAATCAATAGAAGCAGGTGATTTCTTTCGATGGCTTGGTCAGTCC
CGTTTTGGAACTCTCACCTATGTACTAAAACAATCGTAGCTGGAGCAAGAAGACGTGGAA
ATAATAATGGGAATGCCAACCAGGCTTATCGAGGAAAGTCGGAACAGGCTAAACAGGAGC
ATTGGATAAGGTTCTTATATACTTTATATATATAATGGAAAAACTCTTGTTTATGTTAAA
AATGAAGCAGTTACGAGTGCTTATGGGATTGGTCGCAAAGGAACCAGTGAAGGAAGTTTC
TTGCTTAACCACAGGAGAACTGCTTTTCGGTGGGGTGATTCATGTTCTTCCGGTTACGGA
TGTTGTGCCACTTGATGTTTGGGGAGAAAGTGGACGGAAAACAACAATAAAATCTACCGA
CGCACTGTTCTCTTCAATAGTTCAACACTTTTTTTGGAGCCTATCCCGGATTAATCAGAT
TGAAGATGACAAGTGGTATAAAATTTCCTAGCCAGAGAAAAAACAGGAAATCAAAATTGG
AAGCTGGCTTGCCGAGAGGCTATGACCTGATTCGCGAAAACTCCCGCACGTGAGCCACGA
GACTCACCTACGGAGAGATCTTTGCTACGGAAATAACGTCTCTCGATCGAGAATCGATTC
GGTTCAAGATAGAGAACTGAGACAGGGAAGGGGTAGTATTTGCTACCAGTATGGAATAAG
ACTATAAAAAGCATTACCTCGACACGAAGGAAATCGAAAGCGCATGCGTGCTATGTAAAA
TCAGGCACAAGCACAGGAGTCATAGGTACCAACGAAAACGGAAACAAAGAAAATGAATAG
ACACCTTTCAACTACTCCCTATAGTTATCCTCTATCCATATATAACGAAAATCTCCTACC
TATCAGTCACCGACTTGGTGTACAAGACTTTCTTAACAACACAAAAAAGAGTTGTAATAT
ATGCTCAAAACTGCACTGGCACCAGTAGCCAATGAATCCAAGAGGACCCCATAAATACAT
TTCAAGTCCTATCATCCATGCTTTATTTCCAACACACTGGACCTTAGCTGTTCTCAGTTG
GGAAAAATAGCAACTTTGCACCTGAAGAGTCATGCATGAAATCATGGGTTGCCTTCTTCG
TTACCTCGAGGATTTGAGATCTTTCCCGATGAAGAGATGGCTCCCTCTCTGCCAATTTCA
GCCCAAAAAAAGAAATATCCTATAGATCTCAACTCACTTCCAAGGCCAATTTCATCATAG
CCCTAGACGAGATCACTAACCTCAAATAAACAGAAGATCTAACCAAGCGAATGAACGAAG
GTTATAAAACAACTTGAAGCTAAGACAAGGTGGTACGGGCTACAGTTCGAGTCCTCTTTC
CCCAGTTAACATGAGGAAGATGTGATATACCCAAACTAAAAAAGTTATTAAAGTTCCATG
TGGATAAGGAACCAAAAGGGTCAGATCCCCGACTTCTAATCAGAGCGTCAATAAACACCA
TGGGGAGCGTCACCTTCGCTTAGGAGAAGAATCCTGTCTGACTGACCCTACTATCATGAT
TGGAATGACTGAGCTATGCCATGGAGGAAGTCTTTCTCTGAGCATGCCGTGGAAGAACTA
CAATGCTGCTGCCTTGGCGTCACTGCTTGCCCGAAGCTCTGTTCCTATCACACGCAAGAA
GAGGCATCTTTAACTGACATGGATATCTTTCGGTCTCCATTCTCGTATTTCAATCTGAAC
TGCTTGGTCGGAAATTCCATATCTTTTGACCTTGTCACTGAGCGATCTCCCTCGTATGGA
AATGCCAAAGCTTTCGAGTAGAGCAGCCATCTAACTCCAATGAATTGACAGATTGATGGA
ATTGCACGATGCCAGGTTCTCCCTATCATCCTGTTCCCAGTGAACGAAAGCGATCGGACA
GGCTTCTGCATCTCCGAGTATATAAGGAGAAGACCGACCGACGCCTATTGGTAAGATCTC
AATGGAAACAAAAAAGACCACGTACTCAAGCTTTGGATCATTTTATACCCCACTTCTCGT
GTTAACACATTCACGAATGAAATCGTCAATCTGTATACTGACTCGTTACTACTACTTGAA
CCTTACCTACCAAGGTATAATACAACCAGATAGCCGCAGATACATCGTCGATCCGGCTAA
TCCGCTCAAGCAAGAGAATAATAGGACTCCTCACTACCGTAATTAGACGTGCCTTATCAT
CCTAAAGAAGACTCCTTCCCTTTAGTAGGAAGACTAGGAAATTGATATCGTAGTAGTGGG
CTTTCGAGCTTGAAGCAGCGAGCATCACGAGAACTCAACTTTCAATGTTTGGCGTGGTAT
TTTACCCTTTTTTCACTTGTCTTTTTTCTTTATCTTCATGCCACATCGACCATACAATTG
ATGATCGAAGAGGGTGACAAGAAGAAAAGATGCGAATTCCAGGCGGATTTGCCTAAAAAA
CGCCATGAAATAAATTTCAGGGCTTTTCTTGCGTTATCAGTAGTCTAATTACCCGACCCA
TACTCTGTCTACTTAATCTTTCCCAGCCTGGGTCCCCCTCTGGAACCCCCTTGGGGAAGG
GATTTCGCCTCCAAAAAGAGTTGTGAAGTAGTGCAATATAGCAATTGGAACAAATCATCA
CCTCAGCGGGGATCGCTATTACCACAACAATATCTTTGTTTAAGAAGGTTCTTGTAGAAG
CCCAAGTGGAGGCGCCAAGAGCTGCATCAGAAGATATGCTCGAGAAATCCGCTACAACGG
AAAACAGAGCTGACAGCCCGTCTATCCCCAAGGGGCGAAAACTCACAATGATAGAAGGAC
CATACGGCTATAGCTTCAAGAGGTTTTCACACGTTCATAACTATTAGCCCAAAAACCTTA
TTTCCAATCGAAGGTTTTAGAATTTTTTTTGCGTGACGTTACGAGGAAACTTTGAAAATC
GTATGCCTGTGCTTGAACAGAATCCAAGCCAGCTTTCTTCTGTTGAGAATTATTCTTCCA
AGTCGAGTGACTGGGACCCTACCTGCCCTTTTGTTTGGATTTTGGAAAGGGCTTTGCCAT
ATCAGATCAATAGTCTCAACCGAAAGCCCTCTTTGACCATGTCCAGTGGCAAAATGAGAA
TCTATCTTCTTTCCCTTGGAGTTCACCCAAGTGAACGTATGCCCTCTTCTTAGGCCTTTG
CAAGTGCAAGAAAGGGAAAGAATTATTCTTCGACGAATAGCTGGTGCTAACGCCAATAAA
ATAAGCTTTAATCATCTTTTTTGGTCTTCGTACGTTACCTGGTTCCTGTTGCTGCAAGGT
CCTTTTTGACATTTTCTTTGTTTAAATCATGCTATTGCCATTGCCCTTGACCCACATATA
AAAAGATCGGTTTGAGTCGTTTTATATTCAAGGGAGCCGCAATGAAGATTGTTGAAAAAC
AAAAAGAAGGCAAGCTTTCTGTCGGAAATTAAAATAGATATTATATTACATCAAAACCCA
ATGGTATTCTTCAAAGTCCATTACTGGAAGAAAGTGATCTCGTCGCTTGCTGGGAGAGAG
AGCTTTGGTTCTTCTTTTCAGCCAGATAGCGAGCAATCACTTAGCAATGAACACTAACTG
AAAACGGCCGAGAATAAGTACCTATCCCTTACGGGAATCAGACCACGTGTCTTCGACATG
AAAGACGATGTCTAACCACTGAACGAAGGGGACCAAAAAGCCGTTATTCATATACCTCAG
CTCCAAGGAATAAGTGGTTCGTTTTGTTTCTATACGCAATTCTTCATTTCGTTTGTGTTC
TTTAAAGCGATTTCAGTGTTAATTCGGCCTCACGTAGCTCAACCTTCCTACAGGTTTCCC
TTACCGACCTAGTGACACACCAACCACGCCCCTTCCCTTTCCGATCATAAAGCCTGATGA
TCTAACTTTATTTGTCTTTCATCTTCCTGAATAAAAAAGTACCAAGACCGGAGAATCAAA
AAGATAGGTCTTAATCTTCTCAGCTTCCTCTGCATAGTCAGTGACAGGCATCGTTCTACT
CCTTTTCTTCTTCCTCTTGCTAAGCAGGCTCGCAAGGGAGTGAGCTGTGCGATGAACCTG
CTGATATACCACCTTCCAATCCTCTTCTTTCTTTCCTTTCTCGAAGATGACACCTTCAAC
CCCCTCATCACCAATTGCCCAGATTTTATGTCTCTGCCAGCTCGTAACTCGCTCCTGACT
ATTCATATTGGCTTGTTCATAATAAAGGCTGTAACCTCAAAATCAAGGAGTGGAATTCTC
TGCTCCTGGAAAACTCCATTGCTTTGACCATCCTCAATGACCGAGGATGCTTCTAGCCTC
AAAGAAAAGACAATTGACCACTACGTATATAATGGAAAAGGACAATCTGCCTTCTAACCC
GAGGTCCAGGTATTCCGGCCCAGAGAGAGAGCGTGCAAGCCCGATGGTCGTTGGGGATGG
ACAGAATCCTCCCCGGAGGTCCTAGCCAGTGAAGGCCAACTTAAGTACTGACCTGGCTTG
TAACTTAATGAGCACCGGAGAAGGCCTAGCCTTGGAGCCGTACCACCAAGGAAAGTCGGG
GAATCTCTGCACGGTGACTGGAAGTCTGAGGTTGAGGTGACGCCTCTCTTTTTCAGTGGG
AGGTGAAACCGTCGGATCTTGCCCCCGTGACGTGGGTAGTCATTTGACCCTGCCTTATTG
CTATTTGTGACGTCGAGTGCTTAAGTGAGATCCGCGGTCTGGCAGGTCCTTGGACGCTGG
CCCTTATAGTGACGTCTACTCGGACCTGACGACGGGCGTCAGCTAGCCTAACAAAGAAAA
GACTTAGCCAAAAAGAAGTACATAATAAGAAAATGCTCCACGCTCTACCTTCCGTCCTCC
TTAAACGCAGCTTTGAAGCATAGTAGCCTACCTTTGGTCTCAGGTTCGCTACGCGCTGGC
CGTCAACTGACCCTTATAGTGATCTTCAAGTCTGCAGCTAATTGACGTTTCGGGGTCGCG
CATTGAGAGATGGAAGGAATGCTCTGTCTAGCGCAATGCTTGTCTGGCCATAGACTTGAC
TTTGTCTTTCAGGCGGGGGTTCCGCACGGTCCTCGAGTACAAACAAGGGGTGTCTATTAT
AACTGATCTACGACAACCCTGTCACTCTTAAAGACAGCCCTTTTGAAGCTTCATAGCTCC
TGTAAAAAAGGCTTCGAGCTTCTATAAAGCTCGCTTCGCTCTCTCCGGCTGTGCCGTACC
GGTGAACTGAACTCGAGTTCATTCTATTCGTTCTAACAGAATGCTAACCTAAGATCGCCC
TTGGTGATTGGCCAATTCAAGGTCTTTCTCAATAGAGCTCTACTAATAGGGGTGGCGAAA
GCAAGGCTTTCCAGTCCCTCTCCAATGGGTAAATCGGGGTAGACCAGCACTGTTAAAGGC
TATAAAACCGTATTCAGCTCGGTTTCAAGTCTACTCCGTAGCGACTTCCCCAGGTCCTTG
ACCCGACCAACTCACGACAGTTGGTACATTAGTGAAAGATGCAGTTCCCTTACCTATTCT
TAGAGATTTGGCTTTAGCTAGAATCAACCCCCCAATATAGAGGGCACCCACCTGGAATTC
AACATTTTCTTTGTTGTTTCACATGTTCTCACTCTTTTACAAACTAACCTCTGAAGTGCA
CTAAGTACAGTCCCTTCCAACGACAGTTATACTATAAGTACCATCCACCAGCACCATTCG
ATTTCCTGCCCGGCGTACACTTTTTGGGTTAGAAAGCAGGGCGCGCGACATAGAATGTAT
TCCATTGGTCCTTGGCTTCCACCTACAGCGAATATGGAGCAATTACCGTTCAGAATAAGA
GAAGTAGGAAGAGATTCATATTTACTGAGATCACCAGTCGAAGGCTTGAAATTTTGTGAT
GTACAGCTAAAAACCTCCAGAATAAAGTGAGCTTGAGGAGGCACTCATTTATTCGTATGT
AAGGGATATGCGATTTGTTCTCCTAACTTGCTTGCTTATGGATTGGATTCTCCGTTTGGT
GGTTTAGCATACAGAGCAATTGCTTGTAAATCCGAGGGCTCTTTCCTCTCCTGATCGTCA
GCTAGTAGTTAGGGTGGTAAAGGACATTCCCAGAGCCATGTTTGCAGCTCTCATCATGTC
CCCAGCCCGTGCGAATGTGGAAGCTCCTTAATAAAGAGGCGCAAAATTTATTTGCTCGAA
GAGAACCCTTTGATCCTCTCAGGGTAAAGAACGCGAACTGGAAAAAGTTTGACTGAGGGA
CCAGCTTACTCAGGTTGGGGGAAATGAAAGCATCAAGATAACCCAAAGGCTTGATGGGAA
TAGTGAAAGAAAAGAAAGATCGGGAAGGAAGAAGAAGAAGCGGGGTAGAATTGAGTCGGC
CTCATCAGGCTCACCGGTTGAGAAGACTCAACTCTCAATTTTACCCATCTGGCATGATAA
GCACCGTCACCTCTCTGTCTCCAGCCATAAAGTTCTATTCTACGATAATCCAAGCAGCAG
TTCCACCAACTTGCATCCTATTAGTGTTGGGGTTGGGGTACGGGACGCAGAAGCATAGGG
AGTGATAGCAGCAATTGATCCTGATCTGCTTTTATCAAGACCAGAGCATTCTATGATTCG
TTAGAACAACCAATGGTGGAGGCAGTTGATCTTAATCAGCCAATTACAATTAATTACAAG
ACGACTTAGGAGTGAAAGGAAGGCAAAGATGGGGAGGCGTCTATGATGGCACAATCCTGG
AAAGCAAACGAATGGAGACAAGCCAATAGGGACAGCGGTAACGGGAGTTCAGGTAAAAAG
GCTGGCTTTGTAGTACGAAGGTAGGAGTAGGGAGACGCGGGAAAGGATGGAGTTCGGATG
CTTGTGATTCCCTTCAATTCTCATCTTTCTCTACTCTTCTCCCTTCCCTTGATTCTGTTT
CAAATGCTTTTCCATCTTATAGACACTATGATCACACTACGATACATCCCCTCATGTACA
AGGTGCATGAGGAAGGACGCTAATAAGTATGAAAGTTCAGATCTGTACCAGTCTAATACT
TGTCGTTCCCTACGTGCTCTTGTCCTTTCTAATTTAGAGTCAAGCATATTTGAACTTGGT
ACAGCTTCATGTCCAGAATACAAAGATACCCGTTGTACGTTGTCTTCGTTCAGAGAGATT
AAGATCTGCACGTACATAGTTGCCGTATTGAAATGAATCTGCTTTGGAGAAATCGACGTG
GAGTATATTCGTGAGTCGCTTTAGAAGGAATACTGTTCGTAATTGCACTCCTTTCCAGTA
AAACGGCTGGGGCGAAAGTCAGCCTGGGAAATGGTCGCGTGGTTGGGTGGGACCCGCCCT
CAAATTTGTGCCTGAGAAAATAGAGGCATCAATCATATTTGCCCAAGGACAAGGGTTTAG
ACTTTTCGAGTATTAGGAGGGTCATAGTAAGGGATATTACCGAAAAGAGACAGGGGAAGT
ACCACCAGGGCATGACTTCATTGATCTTCCGCGCGTCATCTGTCGTAATCATGACCTGCA
GCAAAGAGATTGGAATATTCTAATGAAAACGAAAATCGAGGTTTTCATAACAGCCTGCCT
TGCAACAAACGTAGAATAGGCACATCACCAAAGACCCACTCCTTGGGCTGCAAGTCCCGG
ATCGATCTATTTATTCTTTCGGCTAGCCGTATTCATTCCTCTTGTTCATCTTCTTTCTTC
CTTCCTTCGTAGAGTCAACCCCCAGGTGCTGTTCTCGCAAAGGCAGAAAGTAGTCTTC
>0d4f84c9-42b3-42bb-abc1-f06849ac9472
GTACTTCGTTCAGTTACGTACTAAGGTTAAGACTACTTTCTGCCTTTGCGAGAACAGCAC
CTAAAGCACTCGCGGCACACTGACCTATATCGACAAATCAAAGTAGTGGTCATGAATATA
CACCGGCCCTGCCTGCGCGGTCTTGGCAAAATGGGTGCTTGTCAATCAACATCTCTTTTC
CCTTATCGGGAAACTTCAGCAAGCCTCCATCAATCTTGTCCTGTACGTAGCGGAAGTGAA
GGTGACGCGCAATTCCTAAATCAGATATATTCCTGACGCTTTCTCAGTCTTCAAAGCTAA
GAGAGAAGTTCCACGAAGAACCAACCCCGCCATAAAAGACAATAAGAGAAGGAAGCAAGA
ATACACTCTTCCTATCGTTTGTGGGGACACAGAAGGCTTTAAGAAGCCGCCCCGCTATTC
AGTAATAGGCAGAAGTTGTCGCCCTTGATTGAGCAGTAATGAATATTGAATATTTCCGCA
TATTTGATTGGTGCTATTCCCTTGTTTCCAGTACTTGATAGTATATATCCCGAGCGTTGT
TCCTTTAGGCCATCCGGTAGGAAAGACAGTCTTATTCCATCTCTTGGAAGTTCCCTGCCA
TCCATTGATAGAAAGAGTGGAAGATGGCTTAATTACAGTTGGTGTCTGGGACTTCTGTTC
CAGCCTTGGAGAGATAAGTTTGCAGGTGAATAAATTCTTTCCCCTTACAGCGGTTTGAGA
TTCGGTAAGTGAATACCGCCTGTGATAAATCAAAATTATAGATGTATTGTATAAAGGACA
GTTATCAAACTGAAGCTACTCGCTACTTATACTTGATCAAGCCGAAAACACCTCTTTGCG
AGATATGTTATCAAGTGCCGGTGCCTTACGTAGCAAACTAGGACAAGTTTAGTTTTCAAA
GCTTTGACATTTATTTTATTTACACATAAGCAAGCGGCGGGAAATAGAAAATGTAGCCCC
TATCTCTTAAAAGAAGGATAGATAGGTCCACAGTTAAGACAGAAATTCTGACTAATCTTG
ACGGAGTTTACCCACGAGTAAGAGGCAGTATCAGCACCGAAGAAAGCAGGGATAGGTGCA
GTCGCATTCGATCGAGAGTCTGATACCTTTATTTTATATTAATTATAAGGTATATGGGGG
AAAGACAGACTGCCCAGAACAGACTTACCTTCACTTCAGCCTTCTTTTCTTCACTTCAGT
AATCAACCGAGCGAAAAACCCAGCCCTTTTTTTTATTATTTTCTTTTTCTATTATTTAAG
ATAGGTGACGCGAATATCATATAGAATATCTCTTTCTTTTCAAGCTTTCCCGGAATAAGG
AACTTCTTCCCGATCTGCGCTTTCATCATTTGTCGTTTAAAAAAAAGCAATTTCCCCTCA
TTTTTAACAGTGCTTAGCTTAGGTCGACTAACCGGACCCCGGTGAGATAGCTTTCTTAAG
GATTGGCTTACTACCATACTTCCCATGCCATGTGCTTCCCTCAATACTTGAACAGAGGGG
CTTCCCCATATAGTAAAGCCCGCCCCCTCAACAAGCTAATTTTTGGAAGTGGAGGCAGTC
TCTTTAAGTTAAGAATTCGAGATCTCGGGTCGAGTCGAGGCTTAGCAATAGTCGAAGTCA
AAGTGGAAAGAGAACCTAATTTGAGTATTAGGCGAACTTTCACATGCACTTGCTCTGCCT
TCAACACTGTCGAAAGATTGAGACGACAAGCTTTCAAGCGGCAAAAGCAGCACGATTCCA
TGAGCAGGCACTAGTTCCGGAACTTAAACTATCGTTTGAGCAAGTGAGTCAGGAAAGTAA
ATGGGAAATTTGATTGAGGAACTGAGCAAGCAATCCAGTGATAGTCTCTCTTTGAAAGCC
ATTAACACCAAACGCTGACGAGCTTTCTTCCATGGACCAAGGATAAACCACAAGGAAGAA
GTTACCGCTTCTGAGTGAATATTGTACATTCATCAGAAGCTCAATTCATTCGTCGTAGTA
AAGGAAAGAAGAAAAGACTTTGTCTTCCTTACCTTTGAATAGGAATACTTATTCACTGAC
CTGGAGAATTTTGGTATTTCGCGTGGCACCGCCCGTAGGCTAAGCAGGAGAGACTGCTAT
TCGATCTATTCACTTTCGTATCACCTGGAAAAACAAAGAACTGCCTTGTCCCAGTTGAAC
TGGAATTGGCTAAAGACCGGATGAAATAGCAAAGGATATTAACCCAGCATAAAGAAAACT
ATTAAGTTCAGAGTCAACCACCTTCACAGAAAGAAGCACGCAACACGGGGTAAGGATAGT
TATTATTAAGCGACAATGCAAAGCATTAAGGTTGATTCTATTCTACTCGCTCTGCTCCTC
ATTGTTGAGGAGAGACTTTTTGGGGGGATCTCCCCCATAAGAAAAGAATAAATGGGTTGG
TTGTTGACCAGCGGAAAGCATAGAGCGGATGCAATCACTAACGGCACTCCTGCTTTAATT
CCTTTCTCTATACACGGCGTTTTTAGATGCCTTTAACTCCAATCGGAACTCGTTTATATT
CTTCCAAAGTACAGATCTGATTTTAGCCTATACCTAAAACCCAAACAATGCCACTATAAC
TAAAAGGAGTGGGGCGGAACCTGGTTCAAACCGTCTATCCAACAGCCGCTTTCCTTAATG
GCTACCCGCTTTCGAGTGAACTGAACTCTTTACCTTTCAGCCAGGGAAAAGGGAAACTGT
ACAGGAATTTATCACTCGTTTACGGGACCAGTGGAACCCTTTCATAGAAATGAATTCTTA
TTCTTACAAAGCAAATAGCATTTCCTATTGATTTGTCCCTTAGTACACCTATCAAGAGAA
TGTGAAGAATGGGTTCCAAAACTAGTTATTGTGCTATTGATAGCTCATGGGTATGCCATA
TATGCCATACCAGAACCCATTAAAGACGCTCTGGCAGAAAGAAAAAGAGAGGTATTCCTC
CTTAGGGGTGGGATAAGAGCCTACCTTTACTGTTAGCTTATCTGAGAGTCTGCCCGATTC
GCTCCTCCGATAGTAGATCTTTTTTACACAGGCAAAGGAAAGACTTTGCATTGGATCTAT
CAGCCGTAAATGCCATTGCATGGTCTTAATAAGCCATGTAGTTCTGGCTGCTTAATGATT
GATTCTTCACCAATATGGAATTGAATACCTACTGCTCTCTCGTATTTGTGCTCAGTCACT
CCATAGCCACATGCTTCACACCCTTTCTTTGCCCTCCGAAAGGGATAAAAGGAATCATAG
ACCTAGCCGTTACTAGATCTCCATAGGTTTGGAGGTTCTTTCACTCCCTAAATCAATAAT
CGTCACTCTCACCTCTCTCCTGCTCTGCATCCCCTGCAGGCTTCCCTTCTGTGAAGAATC
TTTTTCCCTTCCCTGAGATCTGCTATCTTATCGGTCAAGCAAGCAAGTCCAATAAGGATT
CGCAGGCGAGACGAATCTTTCTTTAACGGAGGAAGAAGAAACCTTTTCTCAGCCTATCAA
TAGGTTCTCTTCTCATTCCTTCCAACCCCACAACAGATTTTGTAACGGGAAAGTCTTCAC
TTTCCTAAACAAATCGAAGCCCTTCTCCTAATAGGGAAAAGTAAAGACCGGATATACGAG
CGCCATTCTTCAGATAGATCGCTGTTCGATAGTTATTGTAGCGGCAGGCACAAACTTCCC
TATAGCGTAAACGTTTTTTTAGTACAAGTAGCTAGAGGGCTTGGAGTTTTGCAGATAGAC
CTGAGATCGCTAGATCTTTGCCCGTGAGGACCTCTAGCACTTCCATTTCCGAAGTGTGGG
AAAGGCTTCGCGCCTACCTTGAGCAGCATGGCTGGCCGGAAGAATATGAGGTGGAATTCC
TCTGTCAGATTATGCCCTTCTCAAACGGCTCGCCGTTCCACTTTCTTTCAATAGGCCCCG
GTCAACAAAGAATTGTTTCATCTATGGGCGAGTAAACCAAGCAACTCTCTGATCCTTCTT
TCTTTAAAAAAAAGCCCTCCGAATCTACTTCGCGGATTCTACTTTTGGAGAAAGACTGCA
AAAGTTGGAAAAAATGGGATTCAGCTGGATGTCCGTGAAAACACTTTACGAGGGGACCCT
TTCTTTTTATTTTATTTATGGGATAATTGCCATTTCCGAATTCCAAGCCTTAGGGCAAGC
GGGTTCACTCTGATCCCGACTCCGTGATAGATATCAGGTTAGAACCACCAGTCAGATAAA
GGGGAGAAATCCTCATCAAGCATAACGGCTTTTATCACTAAGAGAAGACATGATCTCCTG
TTCAGGCTAATCAATCAACTCAATCAATTAGCGTATCAGAAGAGATTGGCTCGTTGATCT
TTGATTCGAGTCTTCCTGGCTGGCTTTAGCCCTGAGCGCTAATCCATCAAGATCGTAGCT
GGAGAGAGATGCTCCTGGCTATCCACTTCTCGTAGTGATGGTCGGACGGAGACTTAGGTT
TTTCCGATGATTTTCGAGTTGCCTAAAGGCTGCGTGCCCTCCTCGACTGGGAGACCTTCG
ATCAGAAAAAATGGTTACTAAATGTTGAAAGTTCCCTTCTTTCCCGGGGCTGCCAACTCA
GCGCTGCTTAGCCTTTTCAACTCTGTTGCCTGGTTTAGATGTGACGACTTCGTCATTCGT
CTCAAAAGAAGACAACTCACCTCTAAATTATTTAAGTTTAGCGCTCCGTGGGACAGGGAT
CCTTTCTTAACTTAAGAAATCTCTCTTTCGCCCGGTCTTTCTCGACTGGCTTTTCTTATC
CCGCATTGGATAAAGCGGATCTTCCTTTTAGAAATTGTTGAAATACCCTCTTCATAGTTC
TCAATAGATCCCTGGGCCTAAAGATATGCACTTCTGCTGACATCTGGATCAACTCCACCA
TCACCGTTGAAATCCTTCAACACGTCCACCATGATCTTATCGGTACCACTACTGCCAAGA
AAACTTTTGATCTACCTATACTATATATAGGACGACTAATCAAATTCAACTTCCTTATTG
AACTTTTTACCTCATTGAATCAGAGAAAGCATTTATATTCAAACCAATCGCGTTGGGCGG
AATCCATAGAAATTCCGTAACTCATAAGGCCTGCTAACTTTTAGTTAAAGTAAACAAAGC
GATGCGCCTTGAGCCTAGTCGTTATTCATTCTTGCCTTCGCCTGCTTCATCTGCAGAGCT
AACTTCGGAAGTGACTGCTTTCACTCGGTGATCTGATTCTCTTTGTTCTGGGATCTACTG
GATCCCCCTTTCCCTCTGGTGACAGGTAGTTCAATGGTTGCTAAGCTGGACGCCAGGTAT
TTCCTTATTCGTCATAAGGCACGCACAGATGATCTAATTAATGGGCTAGCTGAACTAAGA
CTAAGTCGATATTCTATAGCGACTGGCGGACCATTCCATTCATTGTCTTATTCTCAACCT
CTCCTCGCTTCATATGAACTACCAAGCCAATCTCTCCTGTTCATCAACTCGAACCTCATT
CTTCTGCCGATTGTCAGCCTGTTCGGCTGACCCCAGAGGATTCCAGCACAGCATCTTTCT
TCTCGGCGGCGATCACCGTCGCCAAGAATGGAATAGTCGCCTTCGTCGTGCCATAATCTC
AGCAGCTATCACACAAGCATATGATGTGTAAGTGTGAATAGAGGCCAGAACTAAAAAATC
ATCGGAAAAACCTCCGTCACAAGCGATGACCTCTTTATTATAAAAATGGTAATTGAAAAA
CTACAGAACAAAGTATGAACGTCCAAGAAGTTGCAAAGGGATTTCCTCGCAACCGTTTTT
ACTGCGAAACCAAGAGAAGTAGTTCAAGCAATTGCACCCGTCCAGTCCCCGCTGACTGAG
CCCTATGAACTAGCTCTTCCGTGTCCGCTTTTATGTACGATGGAGGCGTTTCAATTGGGT
AGTTTTCTTTTTTTCAGGTTATAACACTATCCCCATAGGCGGATATACGGATATATATAA
ATGTCTGATCGCTTAGAGGATGTATGGCTCAACAAGAAAGCTTTTTTACAGATTCTCAGT
TTTCGAGGTGGCAAATTGCCTTTCTTTTTTATCGGCGTACTGTTTTCCTTTTCTTGGTGT
TTACGCACCTGTGTTTCCAGTAATGAAAAGTGGAAGTGCTGGAGTCGCTGATAGCGAGCC
AGCATCTCCAATTAGAGTTCAAGGGTAAGCCCTTCCAGCTGCTCTAAGTGAGTCAATCGC
TCTATCAGTCCTTCTATGGAGTTGGATTCCTTCTTCCAGGAAAACAGCCTTGACGCTTGT
TCTCGCTTTTTAGGTGCTCTGGTTTCGGGAATCCCTCACCCAATTCCATATGGGGATAAG
TCAATCCGTTGGCTCTCTGAAATACGGTCCCGCCATAAATAATTGGAAGTTTTTTTCGAA
GTAGCTGCAATTGGTGTATCAGCTGTGATTGAATCATTAAGCGCCTCAGATCTGATCGTA
TAAAAAAAAACTGTCATTCGATCTCAGATGGGCAAAGAGGAAGGCGGGAGTAGCACTAGT
CTCAGGGGCATGCCCGGAGAGGTTCTTAACGAGAGAACTTTGGCAAGACTTTCTCGGAGT
CTACGGTAATACCGTTTGAAACATCCTGTCGGGCAGGAAAATGAAGAAGTTCCGTGACGG
TAGATATACTCCTTGCTATCTCAGTGTCAGTGTTTGAGGAACAACAGCGAGAAAGAGGCG
TGATCATTTCCTCTGTCTTTCCGCACTTCGATTATCGAGACCTCTACATACAAGGATCGT
TGTAGCTTATCTCCTTCGTCGAAGTCAAATCCCCTTCCCGTGCGTTAAGCCTTTCGAAAC
TGAAGAATAGGCCTCATTTAGGAGCGCTCTTTTCATCCAAAATGAAATATCGGTAAGAGG
GAAAGCAACTGCCCAAGAATTCCCATTCCAGGCCGTCCTGTTAGCTATCCGAGTAAGTCC
CAGTATGGGAGAAGGGGGCCATCTGTTTCAGAAGGTCCGAATTCATTTCAAAAAACAGGA
ATGTCGAGCAGTTAGTCCGCATGTCCCTAACTACAAAGTTCAATATTGGATTGCTTTCTT
GGTGGCATCTTTTTTGTCCACTGGTGATATTTGCATATCGTCATATAGATAGAGAGAGGG
CGAGCGCTAAGCCTACGTAATGCTATGGGAACAGCTTTTGGTCTTCAGCTATGCTATGTA
GATGCGCTACTTTGTGAGAAAATATCGTAAATAAGCAAGTAGCATTTAGAACAGAATCCA
TAGCGACTAATAAAAAGAAAATGGGGAGTGGCTTGCGGGCCGGTCGTCATTGCACACTAG
CAGGTCAGTGGGGTAAAGTGTTCCGTTGGTGTTCTGCAATCACTTTTAAGCCGGTAAAAG
CCCTTCCGAATTCTTTTGAGAAAGAAAAAAGTGCTTTCTTTCGTTGGAAAAACCAACGCA
AATAGAAAATGGACTTTCTAAAACCTACTTGACGGGATAGTGCGAAAGGGTTGGAAAGAG
TGATTTTATGAAATTCTCTCCTTTGTTGATTCTTTCTCTCACACACCTTTGCCTTCGGAT
GTGGAAAAGGCATCTACTATTATATAAGTTATCTATATAATAGAACGAACCAGAACACTA
AAAAGGTGAGGGGAAAGAAGAGTTGGCACGAAAGGGATTCATTATGTTAGAATTTGCGCC
TATTTGCATCTCGTTCATCATCAGTCTGCGTCTTTCTTTGATCCCATTCGGTCTTTCTGT
TCCATTTTCTTCTAAGGGGAGTGACTGCTCCCATGAACAGTCACTCACTTTTGACAGTTA
TACGATTCCAGAAGATGATCCAGAATTGGGTCAATCACGTTTATTAGAAGTGGACAATAG
AGTGGTTGTACCAGCAAAAAGCCATATACGTCTTATTGGCTTAGCCGTACCTTCCTCAGA
TGTCAAATGTGATACTGTACCTGGTCGTTTTAATCTTTCAAATATTTTGTTTGGGGATAG
TGCTCGTTTCCCTTCTGGTAACTACTGAGTTCGTTCTTGGGGGTGGTCAGAGCTTCCTAA
GCACTCATATAGCTGAGTGCGCGGGCCCACAACCCGACTTCTCCTTTTCCCCCTCGAACT
CGAATGAGTTCCCCCTATCGACCCTGTCTCCACCGGGACCGTCGGATTCCCTCAGCTGGT
CAAGGCCTATCTTAGGTCTCTCGGGGGAAGACTCAAACCTCTGTTGATGTTGGGGCTTCT
TCTTCTCAACATCGGCAGAGGCGACTTCTGCTGCGCCGACGGCGAATCCCGCTCCTTCCG
AGCGCCAGTTCTTCCCATATGGAGCCCCCGGCGAAATTCGTTGCACTTGCATGGAGAAAA
AGATGCGCTCCTATTGTTCGCGCCAGAACGTTAATGGTAAATTCAATTTAAAGGGCGCGG
ACCTGCAGACTGACGCTTTAGACTTTGCTCAGGAGGAGCGGGCGAAAGCCGGCAAGGACA
GAAAGATCTAAAATCCTTTATTAATTTTTGTTAGGGGCATTGACCGCTATGAACCTACTT
TATACTGATTTTTTAGAGGATAGATTTCAATAAAGATAAGGGTCGATGCGCTTTCTTTTG
GCTCCTGGGGTTCGAACTAGTCATTAATGGTCGGCTTAATTGGTATCCTTTCGGCATGCC
TTTCAGACACTTTCATTTTTAGTCTTTCATCTTCTCGTCAGAAGCGAAACTCGAACGGAT
AGAGCAGATGGTCCAACTACATAACTTTTTCTTTTTCATTACTTCCATGGTCGTGCCTTG
TGGCACGGCAACGCCATGCTATTGAAATGGTTCGTCGATAGAGATGTTCCCACAGGTGCC
CCTTTTTCCAATGGTACTTTAATTCCTATTCCTTTATCCCTTCATTCCTTCTTTTGGTCT
ATCTACATTCCAGGAAATTCATACGCTCCATGGACGGAGTAAAAAGTGGAGTCTTGGTCA
GAGCAAGCTGCCCTATTTTATTACCAGACATAATTGGGAAGCTCATCCGAAACGTTAGCG
TTAAAGGCCTTATTTCGTTTCGTTCCCATTCTTCATTTCTTCTTCTCGAATCAGGGGGAC
TTCCCATATTTAGAATCTTTTGCAGTGTGCTCCGTTTACTATTCTTTCAGCCTTTCTTCT
ACTCTTTACCACGCGATAGGTCAGCGAAGCGTGAGCGGGCGCGGAGAGAGAAAAGGCCAA
ACCAAAGGCCTAACGGGAATGAGCAACGACGAAATGACTTCATAAAGTGCCCCGGGCGCC
CCCATGACGAAAGAAGGGTCGAAGGGTTGGGCCTGTAGCTTTCCCCGTCCCCCCTTCGTC
GGGTGGTGCTTGTGTGGGGTGTGCCACCTGAAATCGGGCTTGAAGCTCCCGCCTTGCCAA
CGAGCCGACAGCTGATGGCTGTTGGTCACGACTACTACCAAAAAGTGAACATGAAGATGA
ATATTTCACATGGAGGAGTGTGCATCTTTATGTTGGGTGTTCTTCTGTCGTGCGACCCGC
CGGCTTATGTGCGACCTGTGGCCCACGCCTCCCTGTTGTTCAGGGCGGGCGGCGTGAACT
CTGATTCGATCCGGGTATTCAATCCCGCCGCTGAGATGCTCAGTTGAATCCTTAACCTTG
ATAGGAAGATGGCTTATTCAATAATTCGTGCATAGGTAGGAACTTTGGATGAACTAATGC
GAATGGGTGTAGCTTCGCTGCTCGAAAACACCCAGTGCTGACCACACTGAAGACACGAAC
GCGCAGGTAACGCCAGTTGGCGAAGTGGCGTAAAGCATCCAGCGCGGTACGAAAAGAGGT
CGTGATGATATCATCTACGTCCGTACCGCTCCTCGTGGAGTAGATCCCGCATCCAACTAA
GTCTTTGACCAGGGAACGGGGAGAATTCCCACTACCGCTGGCGGGCCAGCCGGGCCGTGA
GCGCGGTGGGAACGGGCTTCCCAAAAGCCAGCCCCGGCCGGGGTCCGCATAGAATGAAGG
GGACGGCCCTAAGTTGTGTTGGCAAAGCCAGCTTGAAGGGTTGCGGGCGGAAAAAAGCGG
ACGTGGGGACTCGGGTCGGAGCGCAGCGTAACCTAAAGAGCCATTCCATTTAGGACGAGA
CAGAATGGGCGGGCACGAGCAGTGACGTGTCCGGCCACGATTGATCAGACGACGACTACT
TCACTTATTAAATTAGTATTAGCCGCCTACCCCGTAATTACATGGGATAGAAAGAACGCG
AAGCGCGTAAGCTATAGGGTCGGTTTTTGAGGATAAGCTTGCTTCTTCTTTGGCTTATCC
CGCCCCGTTTCGGCAGCTGCTGGGTCTCCTCATCTCTTCTCAACTTCCCCCGGTCTTCGC
CCTGAGCTGTATGAGGCAGAAACTCGTCTCACGTACGGTTCGAAGGCCGAGCCCCACCCC
AGCAGTAATGGTGCGGCAGGTCAACTAACACAAAGAAGATACAGTTCACTCAACGATTGC
CTTTGGGTTCCGAACTCCATATGGGAAGGAACGTTGTTGTTTACGGGGTCTCGATCATTT
ACATGGACCCACTTTTCATTCCATTTGTGGGGTGATGATCTATAAACCGTCCTTAACGAA
CGATCGGCTCATCTTTGAGCATGATGAATCACTTCGTGCCGACCTGTTGTCAATAAACTT
TTTGGCCTCATATGAGAATGGAAAACTGGAGCATTTTCTTCATCGGTGGATGAATCGCGA
ACATAATAATTTCTGGTTATGTTCCCAGAAAAAAAGATACTTTCGAGAAACAACGAGCAC
GACTGGAAGTGGCTATACATACAAATCCATTTACGGATCTATATGCTTCGAGTGGAACTG
GAAGTTCAAGAACAGGCGGCTGGTATACTACCATAATGAAACTGCCTTTTATTTTTTTTA
TTCGGATAGGATTTCTGTTGGCTTCGTTGGGGGGCTCGCGTAGTTTGTTACGTCAGCTCC
AAAGGGAGAAATTGCGTTGGAATCGATAGAGTTACGTAAGGATTCATAATTGTATAAAAG
GAGTCAAAGTAGTGACTGCAGCGCATCATTTCTTCGACGGTCCCCGTCCGCTCGGAAGAA
TTCATGGGCCGGCAGGCGGGCGAGACAGAATGAGCGGGCACTACTAACCAAGCCAAGCCT
AGTTCTCTCCAGTAGCGCTGGTAGCTTGCTTCCAAGCCTTGCCTTATATGAGTGGCCCAT
GGCCTATGAAGGAGCCTTAAGCACTTGTACAATGCTCAAGTCAAGGCTCTGGGCAAGAGT
GGCTAGGGGTGCCCTAACGCTGTTAGAAGGTTGGGCAAGGATAGGGGAATACCCTTTTTG
AAGATGATTTTGGAGGATGCTCCGCTATATTGGGTTATAGTTCTGTCCCCGATTTCTCTT
TACATGCAGACTGCACGTTCATCTAGGTCGAGGAGGGTTCGACAGTCTCCCAACGCGATA
GCACAGAAGGTGGAACCTCTGATGTTGGAAAGCAATGCAGACGGCATCACCTTCAGGTAT
CATGAATGTAGCTCTTGAGTGAGGCTTTTCCATCGATCTATAAAAGACACTACACTCTCA
TTTGGTTTCTAGCGGTAAGTTCATTAGCTCAACCAATGATGGCAGGTAATCGGTCTGATG
CTTGTACTGGTGTAGGAACCTGGAAACAGCATCTTCAAACGTCCAAAGTTCATTTCATAA
ACAGGAACTAATGCAAACTAACGTTCGGCTTCTCTCTCCAGAGTGACTTCTGAAAAAAAG
TGCGAAAAACATTCTGTCATTCTCTTCTGTAATGCAGCAATCGTTCCAAAAAAAAGGCGA
GCATTAGATCGCCTGTCTATACTTACTGGACTTAGATCTTGAATCCTGTCGGAAAGATAA
CTAACCCTTGGATGACCCGAAATCTCTGAATCCAAGGCGGATGAGGTTGAGGTGCATGTC
TTGTCATATACTTTTCGAAGAGATCAAAGAATTCTTCTTCGGGCTTAATCATTAGCTGCT
TCGACTGAAGTAGAGCAGCACATTGATGTTTAATGTACTTCTAGGTCTTCTAATCAACCT
CCTCTATTAGTCTTTTGAGGATGGGTATGCGATTAGCGTTGAGGTTAGGCCTCAAGGTCT
TTCACAAAGTTCTACCTAGAAGCTGTGGTCTTCATTCATTTCCCACTCGCTCTTCGGTGC
GAATAAGTTTGTGCTAAGTTAGTATTCCAGGTTAGATGTCTACGAATAGCAAAAACTTAT
GTAATTACAGTCGGAGAATTGAAAGTTATTTCCGCTAACTCTCAATATCATAAAATTTTA
CGCTACGATGAAGCTTACCATATTTCCTCTATCTAAGTAGAGAAGGAAGAAGTTCCAATC
ATGCTACGGAGATTATATGCTGTGTTGATAGAGAACATTTTTCCCTCCATCAACCTGTAA
TTACAAGGCCTTCGTTTTTACTATCTTTGGACGGAGTAAATTGGTCTAAGGAACATCTAA
GTGTGCTCCATACTTCGGAAGATAGCTTCATCCAGTTAGCTCGGGATGCTAAGCATCCAT
TTCAGTTCATAGCGTGCTCTCTCTCGAAGGGAATATGGATCCAACAACCATCCCAGTCAC
CCTTCATGCCTCATCGAGTGCATATCAGATCATGAGTTATATTGTTGGATGTTGACCTGG
CTATGCGAATGAGTCTCATCCCTTCCAAGGGACGATCTGATCAAAGATGTGTGCTCACTT
CTTCAACGAAGAGCGTCAGCCTTTTGAAGCAAAGCAGAAGGATCCAACTCTATCAACGTC
TCGCCTCACTCCTTAAGCTAGTCCGATCTTTATGCCTATGATCTATGGGAAGACTGTGAT
TAGCACGGCGAGAGATATTCATTATTCTATCTCTTCCTTCCTAACCCATAAGAATGCTAC
TTTGTAGCCTATCTCTGCTTTCAGTTCTGGAGCCTGACCGGACATGGCAAACCTGATCAA
GTTGATCCGCCTTATAGGCTGGTTCTCATCAGCCTTGGATCGCCGGTCTTCTATGGCGTC
CCATACTTCACCACAGTCCAGGACTATATGTCTACCATGGGAGTAAACATATGGCTATAT
GATCGTATGCGCAAGAAACGTCGGGTGACTGACAGACTTTCTTCTTCTAGAGATCTCCAG
AAGACGGGAAGTGTCTACCTTCGTTAACTTCATTCATCTTTTTTATGCCTTTATAGCAAT
GAAAGTGGTTGAGGAGGTGCTTATCAAAGGTGCGCCTGTCTACACAGTCCACGACAATTT
CATTACCACAGCTCCTTACGCAAGAAAGATCCCAGATATATATATATCTGTCTTTAAGAA
TCTGTGTACTCCACTCGAAATCATGACAAATTCATCTATCGCCACCTCATTGAGCCTAAC
TACACGGATGTAAGAGAGGGGGAAGCCTTTCTCTCTGATCATAAAGGAGACTGGCTCTCT
AACATACGACCCCATTGCTGTCACTCTGAAAGGGCCAATTCCACTTCACCACCTTCGAGC
GCATATACGATTTGATACCAAAGGACATAAGCTTCAGGGAGAAGGCTACTTGGGAGAGTA
GGATCTCAGTAACACTTTCCGCTTACGAGGCCTATGTTCGTGCTGTATGCGGGTCTTTCC
ATTCGACGAAGTCTCAAGGCAATAGCAGCTCAAATTCCGGATTGTGGGAATGCTCATGCG
ACTGAGTGCAGAGGAAGAGTTCAAATCACACCGTTATGGGTGGAGCGCTAAAGATTTTAA
TTACAGCTTACATTGTTAAAAGGGATGGCACTTCACAAGAACTCCTACTTTGCGCAACAA
AGAAAGCAGAGCTTGTGGGTCCTCATTCAGCCGTTTGTTACTATCGATCGAACGAGAAAT
CAACCAAGAACCACATCCAGGGTTAATCATTGCTAGGCATGACTTCTTCGAACCCTACCC
TACATGTTCCCAGATCGACCTACTCTCGCTTTCTGCCATGCAGCTGAAGATCAAGTTTGC
TTGCAGCTCTCTCTGGTTACGCTAAGTTCACTGTGGTCTTAACCAGGAAGCTCTCTTCCG
GAGCTGAGGGTCACATTCACGATTGGCCCGGCTATCCCTTTTGTCGATTCGGATGGGAAG
GTCCTTCGAAGTATAGGAGCCTATGATCAGATATATAAATATATTAGTGAGGGTAGCAGA
AAAATACGACGGAGCTTAGATCTGAGCTTCCTCGATCCTTTTCTATATGGATGGCAAGAA
GAATGGCAATGCGAGGTGGGAGAAAAGGCGAGAGAACTCTTCTTGGTCTTACTAGCACCC
GTAGAGGCCTACGACGCTTAGAGGAATTGGTAGCGTCTTTGACACTTGACTATGCTTCAA
AAGGACAAAGGAAAAAAGATTTGGCTGGTGAGCTTGTAATTGAGAGATTCGAATCATAGA
ATACATGGCGTGGGGAAGGTCAAGTATGGCACCAGCTCTTCAAGCCTTTCTCCCGGTCTC
ACCTCCTGCATTGACCTGGAGGTCACTCAACTCTGAGCCTTACCGACGACGTCAACCCTG
ACTGCCTTTACTCCAAGCAGCCTACCGTGCAACGACCTGGCCTGGGATCAACGAACTCAA
CTCTTACCGCCGGGAGTTAGAAGCTTACTAACCCCCTTAGCCCCCTTCAGGTTAACTCCA
GTAGTAGCTTCTGTAAGAGACTTATTTACCCTATTAGTTTTCAGCCAAATAGCTGAAGAT
AATAAGAGGTTTTTTTCCGTTCGTGCTTACCTTTCCCTCGAGCCACTGAGCTGTTCATAG
GGGCCAGCTTGATCCTCTTCCCCAGGATCACGTTCAGGAACCAGCAGAGCAGCAGACTCC
AACTACTGTCCATGTACGATCCATAAACGATCTGACCAACTGCCCATCCTACCTCCTCTA
CGTTCTTGACAGCCCATCTTTGTTTTGTCTCAGTAGAGTCTTTCCGGTAATATGTTTCGG
TCCTCTTCCCCAATTACTTAGAAAAAAGTGAGCCACCGGTTCTGGTACTTCATACTATCA
TTACCGCCTGGACAATTAGACATCCAACCCGTAATCGCAACGACCCAATTGCTTCAACTC
CGCTCTACCAACTGAGCTATATCCCCCCGAGCCAAGTGGAGCATGTATGAAGGAGTCAGA
CCCTTCTTCTATTCTTATTCTTTTTCCTGGCGCAGCTGGGCCATCCTGGATTTGAACCAA
AGACCTCGCCCATGAAGTAAATCATCGCACCTACGGTCCAACCAATTTGGAGAGAATCTA
TTGATGGATTTTCAGAGAACGATTCATCCTTCCCGAACGCAGCATACAAATCTCTTGTAC
TGCGCTCTCCAAGTGTGCTTGTTCCCCCCTTCTTCCTTCTTACTATGGCAAGTCTTTGTG
AAATAACTCCGATGAGAAGAAAAAAAGAAGGCTTTAGAGACCCTCTGGCCCAACCCGCAA
CACTAACAGATCTTTTCAAACCAGCTCCCATTTCGAGTCAAGAGATAGATAAATAGACAC
ATCCTTTCCACTGATCGGGGGTCTTTCGTAGTGACTGAGGGGGTCAAAGACCAAGAACTA
ACTTTTTTATACCAAGCATTCTTCTTACGGCTAGATCCAACCAAAGGTTTTGAAAAAGAA
TTTCACGTTCTTCCTTTCGGGAAGGGAGGATGAGGATAATTCTATTGATTGCAGCTTTCT
CAGACCTCTGGAAAGCATTAAAAATCTGCCTCGAATGAAACTTTATCCCCAGGTTGGTCG
GTCATGAAATTTTCATTCATAGTCTTAAGCATATGGTGCGGGACAGGGGGTTCCTCACTC
TTGACAGCCGCTTTCAAGTCGATTCCTTAGATTGGACTATTCTTTTCTATTTTCGAGGGA
TTCAATATTATATCACAAGGAAATATTGAATAATGACTGACTTACCAAGTCAAGTCGTAA
CTTTCATCCACATCCACATATAGTGAAGTGTGCGACCGAGCAAGCAGTATTCTTTCTGTA
GTACGATCAATTAAGCCTATCGCTGATTGCGCGTCCGTGATTAGACACATTTTTTGAATC
TTTAATCGCTTATGATATGGCTTGGCGAGAACTGGCTGGAAGCATCTAAAAAGGGATGCG
TCCCGGGCCTTTGCGATGAGCCATCATCTGAAGAACAACATTGTAAAGTAAAGTCCATAA
CGATAAAGGAGCATCATCCTATCGCCGTCAGAGAGCTGGTTAGGCGGGAAAGGAGAGTCG
CTTCGGGGGTTAGCTCTGCGTTGAAAGAATAAGGGCAGCTAATTCATCTGCATCTCTTGG
AGGAATTGAAGAAGGGATCGATCCCATATCCTGTGAACCAAGGCAATAAAGAAGAAATAC
CAGGCAAAGGAGAAAACTTGCTAGCTCAAGAACTCATTCGCCCTTGGTATATACTTAGTT
CCTTAAACCCTCTTTCTCCAGACTTGGTCTGCTCTCCTTGCATTGAAGTGGGTCTTTTCC
TTTGGTCCTATCCATCCCTTTTTACTTCGATCTCCTCTTTCCTTTCCCCCGATAATGATT
TCAATTCTTTGGTTGGCAAGGCTTTTTCTGCCCTTCTATGATATTCGCACCGCTTGGGAT
CATTACTAAAATAACTCTTAAAGTTGCCTAATATCCGCAACCCAGACTCATCGTTTAGGA
ATCCATCCTCAGCGAAGGCAGTAAGCAAGCCCCGCTTGATATATCAAAATTCAAACCCAT
CAAAGACTCTCCTACATGAAAGGATCTGAGTCCATCCAAATGATATGCCGCAAATCCTAT
TCCTGGAAAGAAGAAAGTGGAGCGCTGCGATAAGGCAAGGGTCTCAGAAGCTCTTGCTAT
TGATACCAGTGACACCCGACGGGACATTGGTTTGCTTTCTTTCTTTGTATACAAATTCCA
GAGTATGGTTCTTTCACCCGAAGAAAAGAGTAGGGGGGCTGCAGCTCTTATCTTAGAAGA
GCCAAGGAGCTGATCTTCTGGAGATTCAATGTCCGTCACGTTCGCTCAAGCTATCGAATC
AAGTCAACACTAATAGGTCAGTATACCCATAGTTTGGGATAGCTAATCCCCATGGGCCCA
AGCACTCTGGCGCTTGACACGGCCGCGGAAGAATGAACCGAAGTTCAACCGTGGAGTTCT
TTCCACTTATGATGGTGAGCAGTGCGTCTATTTCCTGGAAACTCCATCGATCATCTTTTC
ATAGACTTTTCGATCAACCACTCATCCATGTTGGGCTTTCAACTAAGCCGGTGCTCTGTG
CCTCCATCTTCAGGGGCCCTTCTCAGTGATCAATGGGCCAGGCCTAACCTAGGGCCAGAG
ACGGAAGCCTTTGGACTCCATCCTAAGTAAACCAGTCTGAAAGAAGCCACTTTCACTATG
ACGAATATGCATTTTCCTGGTACACCAAGTCTAAGCAGCTCAGCCGTTGAAGCGACTGTA
AGCCAAACGAACGGTATATGGCGCTACCGCTACTGTCAGGGAGAAGGTCTTTGTCCTCGA
GGGACGGGATATGAAAGAACAAAATTTATGATAGATCTGTTGCGGACGCCTTGACTTATA
ACCATTTTATGCCGGTTGAAGGATGCTTCCAATGTCCAGCACATAGAATTCGATTGGGAC
TACTGTCGGCCCGAACTTGATGTCCAACTGAATAGCGCTGTCAAGCCGCTGTGTAAGCGT
AAGCCCGATGGAAGACCTTAACTGTCATACGCAGCAATGGTCATGTCCGATGGGGTGAGA
CTTGACTCTGGGATGTCCAGATATCGGAGCGTGGAACATGGGAAAAAATTCAACCCCAGT
CTCTTTCAGGAAAGAGGAATGCTGTAGCCCTTTATAACCGTTACGTGTAGAGGAGGAGAA
CGTTCTCCCGGCAAGAGCTCCATCGTCCGAGAAGGTAAGGGACGGCTACTTTTAGGAAAA
CCCCTTCCGTTCAGTACTGGACGCAGGTTGATTGAGTCGGTAGCCTTCCCGGTCCCACTG
TGAAGCAGATGCGAGCGCAGTTCCTGATACCATGCCTGGTGGTCCCCGCCTTAACAAATT
CACCGATGTGATGTAGTGGTCAAGTACTTTCTTTCTCCAGAAGGAAAGGAAGGGCTTAAC
AACGCCTGATCGGGACCTTGTTAAGTTCTCTTTCGTTGATCAAACTATGGTTCCCACTCC
GTCTACCGGTCCCGGGTTCGGAGTGAGCCAAAATCTGGGCCTCTGAGTGCTGGCATTAGG
ATCTTGGGGCTCATCTACTCTTTCATTCAGGTGCTCTAAAGACACCGGGTGAGTATTAGG
TAAGGTTCCAAACCTCGTCTCCAATGACGTTGATTGTTTGGTCGTACAATTCCTAGCTTC
TTGCTCATACTCTTGCTCTTGATCGAACTGTTGTGGGTCTTCTCCACTCTCCAACCAGAA
AGAAACCTTCATCTGCACGAAAACCTTCATCGTAGACTTTTAATTCGCTTTCATCTTTAA
TCAAATGTCTTAAATCTGTGTTCTCTCAATCAATAGGGCGGCTGCTAACGAGTAAGCTGT
TCTTATACACCTAGGTGGAGCTTCTATGGTTCACACTGCTCACAACCGGACTTAAACGAC
TCTCTTCAGTACCTAACTCTAACGGAAACGATCAATCCCGTTGCCACTGCTATGGTGGTC
CTTCAAGGCCGGGTAATGCAGGAAATTCGATAGAGGACTCCAGCCTCCTTATTCAGAAGG
GCCTAACCGAGAGAGGATCCACGGCGTGGGAACCAGAGCCAGGGCGAAGGATCAAAGGCG
GAACAAGACCATGACTGAAGACCTTTTTAATCAAAGAAAATTCCAGAGATCCTTGAACGT
TAAACACCAACCTATTACCCCACTTTGGATAGGTGCCACATCAATTTGAATTCGATTTCA
CAGTAATTAGCTGATCGGAACTCGACTGCTAATTGAATTCGAACTAATTCTTAATTAAGA
ATAATCGAATAGATGCAGATAATAAAAAAAGACGTTGCATAGCAGATACCAGCAGCATTA
AAAATAGAAGTAGTACTTTCTCTCTTTCTTCAGGATTCAACAAACAACAGTAATACACTT
TCGAAAGCAACTGACAGGAGTTGTACAAGACAGTGAGGGATATGGCCCTTGGCAAAACTA
GGTAAATCAATTAAAGGGTAGATTCAAAACATGTACTTCTTATAGCTTTAAGTTAAGATC
ATATCCTGTTATCCGATTTTGTACACTGCAATGAAAGTTGAAGAAGAAGAAAGTACAACC
GTAGAGAAATTCAATTCGAATTTGGTGACGAACCAGAAGCTGGTGAAGCAGATAAAGATT
GAGATGATTCCGAAGCTAGGGCAATGAAGAATAAAGTCCCTTCCTACGCTTGTCCTGTAG
CTTGGCAGTGGACTGAGTCAGTGGAAGAAACCGGTAGCTTCGATTAACAAATTGCTAACT
TTCCTCTGAGCTCTCAGGTAGTGATTCAGTCCGGTAACTTGAACAACCCGTCCCTATATT
CCATTATCTTATCTCATCAGGACTAGAAGAGAAAAGAAGAGAGGAAGTGATCCAATTATC
GTAGGTGATGTTCGAAATCACTGTGTTCAGATCTTGTCTGAGTAGTTCCTCAACGTCGTC
CCGTAACCACTGTGTATCCGACCCTAGAAGATGAGAGGTGGGATCTTGTCAATTGGAAGA
GCTGCTGCGATATTGCACCAGGTGGCCGCTTACCTGGCCTTGTCCAGTACGCTACCTGAT
GGTCGCTTACTCCAAAGTGAGTCAACAAAACCAATTTTGAGTGCCGGATTGGTTTGGTGA
ATTATACTTCGTAATCTGATTCCCTCCGCGAATCGACGACTCGCTTACTTGAAACAGAGT
TGCCGGTGCAGAAACGGTTCTACTTACTCTACTCTAACAAGTAAGCAAAGCCTTGACGGC
CCTTCGATATATCGGATGATATATCATCTTTCGACCGAAAAGAAGGAATGATCCGGGTAG
GGACACGGGAACAGGTAATTGACTCTTAGCTATATCCAAAGAAATAAGAGATCCTAATAA
TAGAACCGATACGCCGCAGCCTATTCACTCCAGATTATAGAATACAAGGTAGATAGGCAA
CCTCTTATTTCTCTTTGAATCTTGCCTTCTCAAGAAGACGGAAGGACGAAAACGGAAACT
TAACGGGAAAAGAAGACTACCCGGAATTAATGGGGGCGAGCACGTGAGAAAACGAAAGAT
TGATCGTAAGTAGTGGCGGCTGTAAATAAGGCGCTTCGTTCCGTCAACGGAGCTTATACT
ATACCATCCCAAAAAGATTTAACAGAGACACCTATAAGCCAAAGCATCGATACTCGTTGA
ATCATCTGGATTTCTTACAGATCTCATTCGAAATCTCATAATAGATTTCTTTAGCTCTCT
CTTCAAGAGCTCCGCTATTCACTAAGTTAGGTAAGTAGCCTTTCGTATATGACTTCTATA
GCTTTCCTAAGCCAGAGTACCTAATTATCCGGGTATGCGCAATCAGTACGATTGTGATTC
GGCTTCTTTTGGTAAAAGATATAGAAAAAGTGAGCGCCTTGCAAAGAAATCGAGATCTTC
AACTTAGTTATTGTTCGGGCATTAAAACTTTTGATGTTTAGATCCCCTTTCATTCCACGT
TAGCTATTTGATTAGTTATTCTTCTATGATCCTGAGTCTTCAACGCCTTGAGAAGCCTAA
ACTTTCACTCGGTAGCCTGCCTGCCTGTAATAGACGAGGAATTAGCCTAGTCGAAGGGTG
AAGAAGCCTTGGATTCGTCACCGGTTGAAGTACCATCTGTCGGGTCAGTTGCTAGCTCCG
GGGGGGAATCACGCCTAGCATCTGCTACTATTAAATTAGAAAAATATATAATTAGAAGTA
CGGAAAGGCCAAAGGTCTCTTCTATCCACAGAATAATAAGTAGCAGAAATCTCGTATATG
TAGTAGTGCTCCGATTGCGCCTTAGGACTAGGACTGATAGGTAAATGCCTCTTTCCAAAT
AGGGTTAGACATGTTAAGTAGGGTAACCCGGCCTTTCCACTTGTTACTCTTCTGTAACGC
TTTAATGCGGAGTTAGAGTTTACATTTTCCTCATTGGAGTCTAACTCTTACAGGTAACGG
ATTCCCGTTATCACTAGTCTGAGTGCCCCGAGATACAGTGCCCAGCAACGTGGCTATGTC
TAAGTCTCCGTCTGCCCTTTGTTGGGAGGAGTATCTCCAGTTTTTTTCTTTTTAAGTCAG
CGGTATCTCACACAGGAAATCTCCTGCAGAGTCAAGGTCAAAAGCATATATTATTATCTT
TCAGGATTCACTACGGAATAGGAGTACTGCTTCACTCACAGGGACATCATCATCATCGAT
AAGAAGAAACCAAGACATAACCGTCAGATTGTCACTTTCCCAGTCCTCATGGGATGGATC
ATCCGCGGGCGGCTCCTTCTTCGGTAATACACCTTCACTTCCTTCTGCTCCCTATGAACA
TCCTTGCCGACTAAGACCAGGCTAAATACTTTCTTCCATCCAACTTCACAGTAGTGATCA
TCAAACTGGGGTGTCTGACTGCTTCCCATAGGTGTGGTGATCGGCTTCTGGAATTGGCCC
GGTTACGTTGCCCGAAGTCTCCTCTGCTATAGGTAGGGATTGGAACAGCTTAATAATTTT
ATCTATAAAAGAAAAGAAGGTAATGCTTAAACTTATATACATATACCAAAGACCACAACT
GTACATAACTTAAAATCTTCATCCAGGCATAATAAAAACAACCCTAAAAAGCCTTCTTAG
TCGCCGGAAAAAGAAAGATGCTGAAAATATTCTTAATCAGTTCAAGTGTTTGGTTGCAAA
TCTCTTTCTACTCCTATTGTAAAAAAATGGATAAAAGAAGATGGAGAAAAGAGGTGAATG
CCTCTAACTATCGAAGTTTGGTTGGAAGTCTTTTGTACCGGCCCGACATCATGTTTGCAG
CTTTTTCTTATCCAGATTTATGCAAAAGCCCCAGCCAAATGAATTTTAGAGCAGCAAAAA
GACTATGAAGATGCTTGCTTTGGACTGTTGGCTATAGAATTTTGTACAACTACTCCTTCA
GACTTTAAGTTGGTTGGATAGGATATAGTGATATCGATTGGGCGCTGATGCTATGAGAAG
TACATCTTCTTATTCATTTTATCTCGGCTCAGATTCTCATGGGCCTCCACGAAGCAACAA
ACTGTAGCTCAATCCTCAGCAGAGGCAGAATATGTATATGTGGCTGCGTCAATGGCAACT
TCTCAAGCAATTTTGCTTCGAATAGTGAATAATTTTGAAGATGTTGGCCAAAGTCAAGAA
GAAGAAAGAGAAAGATTCTGCGACAACAAATACAAATCAGCCATTGGAAGAAAAAGGTTT
GCCACACACAATAGTACAAAATACATCGCAATCAAGTATCACTTCATAAGAGAAGCGATA
GAGAATGGTGAAATTCAGCTGACGAAACGAGACAACAGAAATTGCTTTACTTAAAAGGTG
GATTTGAGGGCGAGAGAGAAGAGTCAACGGAGGAATCAATGAACGAGAATGCGTCTTTCT
AAGAACACCTTCGGCCCCGTGACAGACTTTTTGATTCTTCCAAGTTTTGAAATGGTGGTC
ATGGGGCTGGTGTGTGAAAGAGAGATCGGAAATCAGCTTAAACCTACTCTACAATTGCGC
TCCTCCTACCAGGACATTTCTGTGGGTAAGAGCCCAGCATTTTATGAATTCGCATTTATT
CTAAATTCACATAGAAATGTGAGAAGAAAGCTGTCTCTCTATTCAGAAGTTCCATGATAC
ATTCTCTGATAGATTGATTCTCTATTAATATTAAGCTATGCGGTCTTCTTCCGTCGTAGA
TATACCCCAAGGGCCTTCAGTGGTACGGGGTGCTTCAATCCCAACTATGACCATGGGTGT
ACCTAGGAATCTTTTATCCAGCATATTCGTCGTTATAGTTTTGGCTCTTACCGTCACGGA
GTTGGAGTCAAGAGTGCAAGATAGGAATCCTGTGATGTCAGGTTTTCCTACCACTACAGC
TGCTCAAGTGGTAGTTTTGAAGGAACCACCTATTTTTGATCCTGCTAAAATAGCATTCAA
AGTCCTTAACCCAAAGGGAGGATAAAATATTAATAAGAGAATACTTGCGAGAGAAAGACA
TAGATCTTACAAATGTTGAACCTTCTCTGTTCATAGGACGCATCTTATCCATCCTTCTAA
CTCATTTCTTCCTTCACCCCTATCTATAAATTCGTCTGCTTGGGTTAAATCAGCCTAACT
CGTATGCTCGCAGGTATTTCCTTGATAAAATTATCCGTGGAGGATTATTCCACTTGCATC
TAGTGGGAAACGTATTCAGACAATACATGCCATCATTATTAATCGGCTATTATTATTATG
CCTGGTATACCTTATTAGCACCTGACATGGTCTTAATGATGTATTGGAATTACTGAATTC
TTTTTCTTATTCCGGAGCATCAAGCTCAAGAGTCGTTGATGGGAAAAGGGCTGCAGAAGC
ACTCCAATCGATAGCGGAGGAAGAAAGATCATCCAATGATGAAGCAGACGGCGCGGCAGA
GAAAGATAAGAATAAAAAAATCTAGCTCTTTACGTCTCTGGCATTGTGCTAGCAGGTGCA
ATAACATTGACGTTAGTTGTGAGAGGAACTCAAGCTTAAGTCATGGTTTTTAGGCGTTAG
TTCTTTATTATATATATCTTTGCCAGAGCGAGGACCCCCTCAAAGTCTATTAGAATATAG
AATGGGTGCGTTTTACTTCTATTTTTCTTTTTAGTTGAAGTCATAAGGGCGTCATCAATT
CTATCTGTTATTAAGCCCTGTTTTCTTTCATCCAGCCTGTAGGCAAACTTCTTTTCAAAC
ACAAGACACAAGCAGGAAGTCATCAAATCAAGTTAAAATGAACAATCCTTCGTACCAATC
CGTACTTTCTTTCTTTATTAGGAGAGCCAGAAGAAAAGAATAAATGCCTATTTTCAATGT
GCCAATTGGGAAAGCCGCTAAGATCTTTCACTAGGGATAGCTGCTTCTAGGTAAAAAGGC
TAAGGGGCCGCCTGCCTTTCTTCCCTTTATGGCCAGCCTATAGGAGTCCGCCCTCTTATC
TGTTAATGCCCCTGTAAGAGGACACTAGGTAGAGTTCTCCTACCGATATTGGAATTCTAT
ATGTTGCGTTTTTCATTTCTTCTCTGACCATTACGCAAGCAAGTGAGCAATCCAGAGAGC
AAGGCTTTCCTTTCAGTGCTAGTTCACAGTGATGGAAGCAATCGAATACGTTCGATACAT
AGGCGAGAAAAGTGTGCAGGCCTTTAAGCAGGATAGAATTTTCTAGGGCGGCAAGGGCTC
AAAGCCCAGGTCTCTTTCCATGTGTGTCGGCAAAAGCTACGATTAATATATATAGTTGGC
TTTCGCTCTCCTCACCTGGGCTAGTCTCTTAGGTAGCAAATCCTGTAGAAAAAGAGAAAA
AGCTAGTTTGAAAGCTTCAGTCTTTATCCGGCTCTCCCGGCTGTACAAAAAGCTGCTATA
TTCCATAGAGGAAGGCTTATTTCAAATGGAAAGGAATACAAAGCCAGCTAGAACAGAGCT
AGTTGTTCTCCTTACTCTGGGCCCTCCATCCGGTAAGCCAAAGTAGAGCTTCATCAATGA
AGCAGGAAAGGAGAGCTTACTAGTGTAAGATGTCAGATATATTCCTAAACCCATGACAGC
CTTGAAGGTAGCTTACGAGTAGTGGCCCGCTATTGGCCTTCGCTCTATGTTCTTTTCCAG
TGACCGCCCGGTCAATTTCTCACTATTTCCTATAAGCGAGAGCTAACTTAACTCCCGATC
TCCTGGCTGGGTCAACAGAGGAGGGCTCACGAGAAAAGATCGATTTCTCCCTATTAAATA
GAATATGAGATCTTTCTCTCAGTGCCAGTTCTCCGCCATTCGATCCAGCAGGCGCAGTAG
AAAGAGTATAGAAATTCCTTTTATTCACACTGTATCAGTAGTTGATGCTACTTCCATCAA
GTTATAGCTAAACATAAGAAGCTAGGCAAGCAAGTTAAACTTTCAAGCTTTGACTTTCCC
ATAGCATCTTCTGGGCAAATTCGTTTTCAAGCCTTAAGAGCCCCAAGCGAGACAGTTTCA
ATTGTAGTTGCCTATTCTAAGTAGTCCTTGCCTATCCCTAAAAAAATGGATAACTAGTAC
TTTCTTTTCCTTTAACGCGATTGGTAGAAAGCGAAATCCAATTGTTTGTATTCCAGTCCT
TAAGAGATCTACCTGTAAACGAAGCTAAGAGCCCCGGGGAACATACCTTTCAACAAATCG
TCACATACCGTCATCGTAAATTAGATCTTCAGGGACAGAGGACGAACTCGTAGGAACCAT
TAGAGGAGAAGCGAGAACCAGTTGATCCGTAGTTTCGCCCCTCCTACTTATACTTAATAC
TTATCATTTTACGATGAAAAGATGGAATTGGCCTAGGAATGCCAGAGTGGTGAAGTGAAA
GTGAGACCGGAAAGGGGGTGGTGTCTGTTCACTATTCATCTCTGCCACACCAAGACTGAA
GGTCCTGGGCTTTAAGCAGTAAGGAAAGTCAGTAGTCAAAGCCGGGACAGGTATTTAGTC
ACTGGTCTGATAGGGCCAGGAAGTAAGACATTATTTAGTTAAGTTACATATATTAAGAGT
CACCCTTATTTCTAATAGTGAGCCCTATTTAATAGGGGGCGAGTAGCCTTGATTCTCATC
TTTGATCACCCAAAGGAAGGAAAGGCTTTACCTGTTCAAGACCTAAGAATAGTCTTTCCT
ATAAAACCTAACGAATAGTTTGATAGAATATGGTAAAACGAATAAGTAAGCTTCCCTGGC
ACTTTTAGACTAAGAAGAGCGAAAAACCATGTGAATACAACAACCGCACAGACACACAAG
TTAAATCCCACCCGAAGACTCCCCAACAAGTCAATGGGGCGCCGACTAAGGTGAAGATGA
GGTTTTTCGATATAGTGATTCCAGAGCTCTGCGAAAGCAGATCTATGATCCTCACATAAC
TACAAATGTAGTTCATTAACTGGAAAAGACTTTACAATGTCGAATATTCTTCTTTCACTT
CTTTTGCTGACAGCTTGTAGTAAGGGTCAATGCCGGTTATCTTTGTCTATGTAAACGAGC
TTATCGGCTTACTTTCAATACGTCAGCCTCGGCCAAAAATAGGGTTGCCCTCGTGGGTTT
TTTCCATCTCTTTTAGAAGAAAAACGTAGATCGGGAAAGCGTCCCAGTGTTTACCACATG
CTTGGAAGCATCTATGGAAAATCGTCAAATAGACGTGGTGTAGCCGGACGGTGTCCGTTC
TTTTTTTATCAGAATGGTCGACAGAGAAAACAAGCCCGGATACGTTAAATTCATTCATGG
GAATGAGAATTCGAATCCCGCGGAGACGAAGAAAGATATATGTTTTTATATAAACCTACG
CACAGTCGTTGAGCAAAGGGACATGGCAATTTAGTCACTTTCTTTTTCTTTCTCGACCTC
CTGAAAATTCTTTTCATTCCGAAAACAATAAAGATATCTATGAGTAGATATAATCATTGT
CGCCTAAAAGTCCGGTCATTTACCTTATTACCTTATTATATAATAAGATGGTGGGGATTA
GGCCTCGATATCTAGTGATACTGGAAATCTCGAACTCAGAGAACGTTAAGCCCAATAACT
CAGGAAATTGCGATCCTCGATGGAACGACTCTATAGTATCACCGATCTTTCAGGTGCCAT
TCACACTCGGATTCTTAAAGTAGTTTAACCAGAGAATTTTGTTAACCCGACATTCGTAGA
TGCCAATAACGAATGAACCTGTAGAGAGTAGCCAGTAATCTTCGGTGGCCTCCAAGTGAG
ATGAGTGGTGAAGCGAATGAAAACGGAGCCCGGCGGGCGTCACATAAAAGTGAAGAGGTA
AGGTGCTATCTATACATTTTGCCCCTGGACTAGTCTTTCTCCTCATTCCAGTTCACGTAC
TCTTCGATCGCGGCCTGGTCTATCGATCTGATATTGTATTGAAAGAGAAAGATCGTCATT
CAAATCCCTTTGGATTTAGGAAGCCTTGCAATGTTCGCACTGGAATTTCTTCTTCTTATT
TGTACTCTACTTGGTTTTAGTCCTATGGTGGATAGTTTGCCCGAGCCTTTGCTCTTCAAA
CCCGGAAGCCCTATCATCTAATGATTTTGCTTTTGCTTACCTTTTAGGTAGCTAAGGATA
CCTTTATTGAAAAGTAGTACCCTACCCATCCGAATGTAAAGAGCCCAAGAGTTTTGGGTA
ACCTCTGAATAGTACTTTGTAAGCATATGTTAGATGTTGATCAGGAAACCTTTGATCCCC
GTTGGTATATCTGAATCTGATAGTTCTACACGAACAAATCGTGTCAACGCTTTTTTTACT
GTATAAATGGCTGCTATTCTTTTAAGTATAGCCCTTGCCGAGTCCGTATCCCAGAATGGA
ATGTATATAGATCTATCCACGTTGTGAACTTATCTCTTCAGAGGCTCTTCCCCGAACATG
CCTACAAAAGTGAAGTAATGGTGGGCTTATTATTGCAAATTCTACTAAGTAACTTAGTGC
AAAAACCAATTCTTATAATAATAATTTAGATTATCTATCATGCTTTCTATATAAACTATG
ATATATAGGATATATAGTAATAAGACTAGTCAAAAGTCAATCTTATGGTAAAAACCTGGT
ATTCCATCTAGTTCAATAACTAGACTGCCTATTAATAATAAATAATAATAGGTCTTTCCC
ATCCTCAACATAAGGAGTAGCAGACTCTGAGTGCCTGAGAGTAAGCCTATGATGGCTCCC
TCTTGTCTCACAATCCAGTCCTGCTTATGATTTTGTCTTAAGAAGGCTGCCTCATCGTGA
TCCATTGGATATATCTAACAGAGTCCTTCTTTATGATATAATGGCTAAGAGATCTCTCAG
AAATGAGAGGCTTTTGAATCCTCCTATGAAGCCTCCTGCTTCCAGCCCTCGTGTAATCCA
TAAAACACAGCTTAATACTAATCTATCGAATTCATATCTGAGATATTAATTTATAACCTA
ATTTAGCCCGAAAAAAGTGATGCTAGCTAAAATAATCAAATCAGATTTATTCCATTTACA
TCATATTTTAAACAACTCCTTGTAATTATGAATTGGTTATTACGCGTGGGCAGCATTACC
ACTGAAATTAGTATTAATGAATATTATAGATCAAGCAGTGGATCCACAAGAAGTTACTTC
GTCTAGCGAAGGGAAGGAGTGATTGATGGGGAATACAGCCAGACAAGTAGAAAACATCAG
CAGCTGATGAGCTGTCGGAGGAAGAATCATCTAATGAAGCGGTTATATTTGGCCTAGACA
TATCAAGATAGTAAGTAAATGGCCTTTACATATCTGATATTCTCTCTAGCAAGGCTATAA
TGACTTTGAAGCTGGTTGTGAGTAGGACTCATGCTCTTAGGCTGAGATCTTTGTTGAATA
CCTTCTCTATTATATGCTATTAACAGATATGAGAGGATAACTTAATGCATTTGTCATAGG
TAGCACCCGCCCTATACAAAAACAAAGATTGGGTACGCCAGACAGACATCATCAGCTAAC
CCTGATGCATTGGTTTTCTCAGCTTCATTCATTCAGCAGGGAGGAAAGTCCCAGCTGACA
TCCTGAGCTCTACAACACCAGTGTGGCCTTTTCAGGTTCTGAATGCCTCGCATTCTGTTA
GGCGAGATTGTCCTTCCAGTCGAATGGTCTGCTTAAAGAAGGGTAATAGATATAGCTTAC
TGATAAGCTTCTGGTTTTCACTAGTCCTTTGTTGTTGTTATATACCAACAACACGCTTTG
CCTGTAATGAGTTGGGCTTATGACGCTGCATCATCCGGTCTATTGGGCTATGCATTCTAT
GAGGTATTAGCGTTTGTGCGACACTAGTCCTGTCGTCTGAGGAAACATTGATGTACGGGG
CTACCACGGGGAAATCGCTGCCGTTTCTTTTCGCACTTTGCGGCTAACGAATGTAGAGGA
ATGAGTTCGATCCTATGAAAACATCCATCAATTCTCCAAGCAATGATCACTCAACTCTAC
TCGGCATTCGATCATTACTTCCCGATCATTTTGAACAAGAGCTTTTTTCTGCCTTTCGTG
TTATCGACTAGCTCTTCCTCACTCTCTGGCCTTGGTTCTTACCTTTTCAGCCACTGACTT
TGCCTTTGCAGCCCTCTATAACATAATATAACGTAGCTTGTTTCGAGCCATGAAGTTAAG
GAAAGGCGGCGCAGATCTGCTGTCTTTCGGCCTCCAAACTCCACGACGATTGAACCTTGG
CAAAGCTCTGCCTGACAGGAAGAAGAGCTAAAAAGTCTTTAGGCAATATGCATCCAATTG
CCCGTCTTAACAAATGAACCCGTGGATAAGTAGGCCTTTCTTGCAGACGCCGCGTTCCTT
GAGTCACCAGGAGCACCACGGTCTCTACCACCGGAGTAAGAGACTAAGGCAGATCTATCA
GGCTCAGGTATAGGCATCAGAGGCTGCTCGACGCCGCTCGTCCTTCTGAAGAAGAGCTAA
AAGGAAAGACAGGTCAGGTCAGACTTTACCCAACCAACCTGAAGAAGCCTTTTAGAGCAA
GCTGTCGGAAGCAAAAACCTCTCTTCCTATCGAACCTCCGTGAACCGGCCGGGGATAGAG
TTGTAGAGCGTAGATTGCTGTTCTCGCAGGCAGAAAGTAGTCTTAACCTTAGCAATACGT
AACTT
>bd1e2df0-7dbe-4db8-84f2-3a3899e9f20a
CTTACTTCGTTCAGTTACGTATTGCTAAGGTTAAGACTACTTTCTGCCTTTGCGAGAACA
GCACCTGTCGTCCACTAGCGGCACTTGTCACCAAAGAAAGAGCACGCCCTTTCATATTAC
GGCAGATGATTTGGTCTATCCGTCACACGTCTCACAGCTGTAGGCGGTCGATGATCATCC
ACACTGCTAACGACTTGGATCTCTACAGTTTTGGTTAGAGTCGTTGGTCCGCGTAATAGA
CAGAACTAAGGAGAAAGAAGAGCAAATCAATAACAACCTCACTGATATCCTCCACTAGGG
ATAATCATCTGCTATGAGAAATAGAGCACGTCAGACCATATCCCAACAAAGACGCGTGCC
ATAAACCAGACCAAGACCTGACGGCTCGATCGAGAACCATGTCTGAAAATGCAAAACTCT
ACTCACTAAGTACTGTCATTATAGACCAGTTGTGAAGAAGCCTCCTCAACGAGTAAAGCA
GACTGAGTTATTAGAATGAGCAGCTGAGAAGTAACACAAAACCTACTATTCTGGCTAGGA
CAGAGCGATCAGATTCCTTATCTCAGTAAGCACCAACTGACCTCTAATTTTAGGTATTAC
TACGGGGGTTCCAGATAAAGTCAGTAAGAAAGATTAAAGAGAGATTGATTCCATATAAAA
AATAGAGACTCCCTAAAGGAAGTGAAGTGGTGTCTGGACGTTAATGCCTTTAATTTAAAG
AAAAGCCAGTTCGAGCTCGTCCCGCTCGTTCGGCTTTTCCGAAGGTCTGATTCAAATAAA
CCGAAGAGAGAACGAAGAAATCAGAAAACTGCATGCAATCGACAGCCAAAGAAGGCAGTC
CGCAGCACACTCTATATCTTACCTCAGGGCCCAGAGTCAATTCCCTCGCCTTAATCTTTA
ATGAACTAAGCCCCTACTAGATAGATTCATTTGTTATTGTGATTCCAGACACCATGAATG
CGCCCGCTCTCGACTAGCCCCTCTTCCAAGCCTATTGATAACCAAGCTACGACCTATCTT
ATCTTTTTCTATTTCTAGGACCAGGAAATCGGGACAGAGAACACCTAAGAGCAGTCTTTC
TCTCCCCGCCTCGCCTATCTCTCATCAAGAAGTATCAGAAAAGTTACTATTCGTCCTACT
TAACTGCAGAATGCTAACCTCTGACCCTATCCGCCGGTTTATGAACTGACGTCTTTCGCA
TATTCTACCTTCACGCTTTGCTCCTTACTCTTACTTACTACTTAAAATAGTGGAATTCCG
TCCTAAGGCTTTCCATAATACATTTTATGGCATGTTCTTGTTTTCAAATTGCCTCTGTGA
CCTTCTTCGATATCGATTTATGAGGCATGAAAGAAACTAAACTTAAGGAAAAACTCTCCC
AACGAAAGGTAGTTTACTTGCTTACTTGTTAGACTAAGGAATTAGTCCGCCTTTTTCAAG
TCAGAATTTTTCTTTGTTGGTTCATTTGCCCCTCTGTTAAAGGTAAAGTCTCCTTCTTTT
CTTGTAGGGATTCTTTGTGTTGTAAGTCTTGTATCGAGTGGATTGGGGTCTTTCCTACAC
TAAGGCATAAGACTTTCAGTAAGCCTTTCATTCGAATCCTAATCCTTGTATTGATAAACT
CCCTCCCGAAGCAGGGCTGAAGATCGGGTTTATGTGCTTGCAGGTCTTGTTTCACCATTG
ATTGGTCTATCGGTAAAAGTTGAATTTCCTTTGGCTTGAGGTGGAAAAATCTCTTGGCCC
GTAGATCCCGTACGCTTTCCATCTAGTCTCTTTAGCTTTCCATTAGCTGTTCAGTACTAC
ATCCATATTCCGTAAAGTACCTAACCTATTCTGTGCTAGCTTTCTAGTCTTCGATTCCGG
TTAAGCAGCGGGGGTTGACCATTTGGGTATCGTTTAGCCGGCTAGTTGCCCTCCTTTCTT
TGTCTATTGGAGTAAGGGCAGGAAAAGCTGTCGATGCATTCCAACTCTCTTTTAATCTTT
CTTAACTAGCCTTTTTAATAGAGAGGTACCTTGAAAAAGTGAATTGGAATCCTTTGGCTA
AGTCCCTAGATTGGCCCTCATTTGATCTTGGTGGAATAGCTCTATCTAGTGGTAGTATCA
TTCCATTCCTTCTAGTGGTCTAACCTGGTGAACCTCTCATCAAGTTTCCTATCTTATATA
AAGTGTTCCGTGAGGGATATGATCCAAAGTGGATACCTTTAGGTGGCAGTATAATAAAAG
CATGACTTGCTCTCTTGCTACGGGATTCGCCATGCCTGGCTGCAATTTATTAATTGACAT
GATTTTTATACCATATATATATTATTTGATCTGATCAAAACTATTCACCTGAAGCGTTGT
GGACAAAGAAGCTTCCTCGGGATGAGCTTATAGCAGACTTCGTCCAGTCAAGCACTCCTG
CTTTGGTGGTGTGGCTCCAGCTTACAGAGTCAATCCAGCGTAGTTAAGTATTCAGAGCTC
CTTCTTCTATAAAGTGCCAGGACACAGATATAGGGTTGATAACTTCCTTGAAAGGAAATG
GATGATTATTCTTAACCTAAGGATACCGAAAGAAAGACAACAAGACTTGAAGCCTGAAAG
AAGTTTGTTCTTCCGACCCAACCGGCTTTTGCGTGCTATTCCTTCAGCCCTGGTTGGGGC
TAGTTTAAATAAAGCACTGGCCGAGGCTTACGTAGTGAAAAAGGGCTTTAGCGGCTCTTC
TCCTCAACCTGTTCGTTGGTGCTAGCTATGAACGCACTTTTTCTATGCTTTATTTACTTA
CTATACTATAGAGCGGAGTTCCCCTCAACAACTTGACTACCTACCAGCAGACTTTGATAC
TACTTACTCTCCAGCCGGTCCTTCTTCGGCCACTTCTTCGAACGATTATGAAAGAGTTGG
GAAAGGCCTTCTCATAGCCTGTGAATCGGAAGCCCGTCACCATACCAACTCGCTTCAGAC
TCACTTTCCAGCTCACAATTGAGAAAGTGTTCAACTTCAAGGTCGAAGAAAAGACTTCGA
AGAAACAGGGATGATTTGAAATCCTGTATTTTTGACACTGAACACCAAGCCAATCTTGTG
ACTTAAGTACAAGCAAGGCAATGGACTCTATCAGAAGGTATGGGAACTTCTCGACGCAAC
TCTAAAAATTCCTTCTTTGCCACATCTCTTTTAGCTTATTTTATTTCAAGTTGGCGGTTA
GAGGGAAGGATCACTCACAAGCAGCCTTTCTCTTATATACGATAGCACTGCTGCCACTTC
TGAAGCTAGGGACTTCTTTGTCGATACCTTTACTTTAGAGAAGAATAGGGCGAAGCGGTT
GAATTGGCTTCAATCAGAAATCGTTCCTTCCTCTCCCTATCGGTCGAGCATCCTTGAACC
TCTTCCTCTTATCTTAAGTTTTAGGCACTCGAAGCATATTGGAAAGTTTCAGTAGAGCGG
GAAAGAAGGCTTAGTCAAAGACTTTCAAGAGCTTGTTGGAGGAAATTGATCAAAGAGAAG
GGAAGAGCCCGGCAAAGTCGAAAAAGAGATTGAATACCCGAAATTCGCCGATAAACCCCA
CTCCTTTGAAGTAATTCAATCTTCTCAGCCAGAGGTTCAGGTATGCTTCTCTGATTGAAC
TCGACATCAGTGATTTCGAGCGTTACTGAAAAGCAAGGGCATTTTGGAAAAATACCCTAT
AAACTAAAGGGTCTTCTTTTGAAGATTCCTTTGGTGGTCACAGAGGTAGGTTAACAGAAA
AGAAATCTGTCTTGGTGTTCATCACCTGGTTAAACAGGTAGTAAAGTTAGGCCGTCGATC
AAATTTGGCTGTATGTTGCACTTTACTGTAAATAAGCATCAACATGCTTTATGCAGTTTC
TTCTTCTACTCACCCTAAGAGGTTGACCGAACTATCGGTTCCCATCTCCTCTCACGAGGA
CGGGACTCCCAAGGATCATTCCCCGTTTCACCCATAAGGTGATCCACGTAGCGTGATGAT
CGAGCAGATATAGTAGTAAAGTTGTATCTTTCTTTACTATAGCAAAATCAAAAAATTGGC
TAAGAAAGTGAATAGATCAACTTTCTCTTCTATCTCTACTCCCCCTTCTAATGTGAAGGC
CTTGGCTACCGATGCTGCGAATTCTTTTGATTTATTCAAAGAATTACTGCAAAGGTATGT
TCCGTCTATCTCTAGTATTCCTTTGCTACAAGGAATTACTTGGGATCCGACCTGGAAGGC
CACACACCATCTAGATGAAGCCTATCCGATTGAAGGGCTCTCGTCGTAAGAAAGGAGTTA
AATCTGTCTTCCGAGCCTTCCCCTTTGAAATCCATTCTTGGTTTCAACTTGCTAGGTCTC
AGGAATCAGTTCCGTGGACATCAACAAGCTAATTAGTTAGCGCGTTGGTTTCCTTGGACG
AGGTATTGTTTTGACCCTAACAACGAACTCATCTCGCAGATAGGTTGTTCTGCATTTGAG
GAAGCTGTTGGGAGTCGGACATCCTTGTCCAGAGTTTGCTGAGGTTATGCCCAGCCTCGG
CCGACTAGGTCAGTCTATAGAGGTGGGGGGAAGCGTAGGATATTTGCCATAGGTAACTGG
GTTATCCCGCGTGTTTTACATCCCCTTCCAAGTGGTGTATGACAGTTCTGTCGACGCCAT
GGATGGACTTTCAACCAAACCACTCGGTGGAACGGTTAGCAGGCTCATCTATAACGTATT
CTGTAGATCTTAAGGAAAGCAACCTATCTTATGGCAACCATTACTTCAATACCTATTGGT
CACTTCCCTTCTCTTTCAGACAGGGAAGACGTAGTGCAGTGTGAGTTATAAGAAGAAGAA
AGAAAAAATGGCACTACCTAAGCGAGAAGAGACAGCTTTAATATTGGTGAAGTCAAGGCA
AAGGAAATGGGCTCTTACACTATATAGACTGATTCCTTAATGTTCTACACTACATCTCAT
GCACTCTTATAGAAAATAATACAGTCATCTTCAACTCCGGCTATAGTACTTGCATCTGCT
TTCAAAGATTGAAGAGGAAGCGAGGACAATAAGTAATCCTCCGCTTCAGCAATCCCCATC
TGCTGCATCTAAATATGCTGTTTCATCCGCTGAGACAAAAGCATATGAATCAACTGTTCC
AAATGAAGAAGATGCCACCATTAAAAAAGAAAAGACGTCCATTTATATTCAAGACAAGGG
AGGGCGGTCAATTTTGAAGCTGAAGAATAAGATTCATTATAATAGTTGAAGTAGTCGATG
ACTAAAGGCAAAGTCCGACGGCAAGGGGTGTTATCTGGTATAGAACCAGAACAAGGGCGG
AAGGGAGTTGTTTTCCAGTAGCCAGAATTTTCCTGATTGTAGGGTCTATAAAGCCATAGA
AGTGTGGCTGGCTGAGTGGTTCTCAAATCGAGAAGGGCTGCTTCCTACTTTGAATAGGGA
TCACAGAAATGATTACCTTTTCGTGGCAATCAATGTCGCTAAAATCCGAACGTATGGACT
GCTGTAGAATAGGAGCGATAGGCCCTATTGGACGTGGCAATGACGGAATCATCCACTCCA
TGATTTCACAAGCCAGGCAAGGTGGATCCATAGCGGCGATGTCCCGATCATATCATAGCG
TAAGCTTTTTTTTGTAGGCAACTAAGCAGAATTTCGGTTTTCCAGCTTGGCCCTTTCATC
CAAGAGTTTGTTGAATTTCACAAGCGAATGTGGCAATCGGCTGCAGTGAGTACCCCGAAA
AGAAAGTAATTGAACGAAAAAGGGTATGGCTCTTCTGTTCCTTTCCCTTTTGTTCTTCGC
CCTGTGAGGCAGAACTTCACCCTGCCAGGCAAGGCAATTGAGATAAAGCTCATCATTCTC
CGAAAGCAGTCTACTCATTGAAGGGGAGATCTTTTAAAATTACATTTTCTTGATAAAGTC
TCAGTCTCAAACTTCACCATTATCAGACAGTATACCAGCAGGTATGCCATTCATTATGCA
ACCTATGAGCCAAGCAAATTGAAGAGGCAGTTATGAAGAAAGGAGGCTTGCAAGAAGATA
TAAAAATTCTTTTTTAAAAATCAGACTTGGGAAGGATTTTGAAACCTACCACTTCGTCTT
TGAGTGAAATGGATTGGGAATAAGTTGAATCCTTGCTAGGCTAGTTGCCGCCCTTCTTTG
GTACTCTCTTCTCTGGCTGTGTGGCTTCTTAGGAGACGGTTCTTCTTTGCCAGCTTCTCG
CTCTGATTTTGGTATTGGGCTTATCCGTCATGTCTGATTTTAAACTGGTACTCTCTTTTG
CAAAAAAGGACAAGGGCTTTAGCGAAGGCTCCCGCCTCTGCCTCTGACAGTACAGGAGCA
GAATTTACCAATCTGTTTTTCTTTTCCTAGATCTTCGCTATCCGCACTGCTATCAGCCCA
GGACCTACTCGATCCACAAATCTCTCACATCTCCTCAAGAACGGAATTCCAGACCAGCAC
GACCTACTCGTTGGTTGAGTTGATTTTCTTCGCTTCTGACTCTACTCTTTCAGAACTGGG
TTTCAGAATGAGTTCAAGGATTCTTTCTTGCCTATCTGCTGACTGATAAAGCCCTCGTTC
GTATCTTTCTTTTTTGGGCATTATAGACTCCCCTGCACTATTATGTCTGATCTCTAATAA
TCTGAGTCTTCTCGTCTTATTCCTATCGTCACAAGCGTGACATTAAACTGAAGAAGTGAA
ACCTCACCCTTTTTGTTTGGTGTACGACCGCTAGAGAAAAAGTAAAGATAAGGGACCCCG
AGAGTAATATTATTGAATGTTAGAATCGATTCCCGGTTGGGGGCGTCACCTCCTTCAGCG
AAAGAAGGTATAAAAAATCGACAACGGTGAAGTGATAGCCTTCTTTTCTGCGTCAGAAGA
TAAAGAAAAAGCAGCCATTTATGCAACCCCAACCATTCTGACAGGTTTAGCCATTATAGG
AGCAGGAGAACGTCTGTCCTTATTTCTTTTGTGATGAAAAGATCCCTTTGCTAACCTAAA
ACAAAGAAAAGAAGTCACGTATGAATCTTCAATTAAATAGAATCAGTCAATGGTCATTAC
CTTCTTAGTGTCAAATTCATGAAATAGCTTAAGCAATTCAGCCCTAGTTCGTATGCTTAC
CGGACTAAAAAAGATTTTACCAGTCCTTATGAGCGAAGTTCTAAAAGAGGATCCGAGATG
CCAAATATCCTCATTCAAAAGTCGGTTTCCAGCTTTGAAGGCCCTGATTCTTACTATTCT
ATTCTCCGGACAGATATAGAACGGGAACGAACAGCAAGCCGGTCTTATACAGCTACAGCG
GCAGATAAGGATTTAGGCGCTTTGACGTCTTAACTGACCTACCGGACTGGGCAAGGTACC
GCCATCAGCAGCTAGAAACTTGCCGGTTTCAAAGCGCAACTCTATGCTACTTTGCCTACG
GGGGGCCGGTGTCCATCATTGAAAGTGGCATCTCTGTTTGCGCATTGAAGAAAGTGCTCC
GCTAGTGAAATCAGTCTTTCATTCTGATCGTGACTTTTGCTTACCCGGTTCGAAACGTGG
GTGCCTACGCCTGGGGCCGGTCGCATGGACCGACGCTTGGTCACCAAGCCAGCAGCATTG
GCATTAATTCAGAGCTTAATGACAGTTAACCGAACCCTAAGTGATTGGGGTCAATCAACC
GACGGAATTCCTCGTCCGTGAAGTCCGAATAGAAGTCAAAGTATATGGAGGCTTTTTCCC
CCTTTCTTCTCTCTCCTTCATTGTTGAAAAGAAGGAACGTCATCCGTCCCAGAGCCTATT
CGATGTCATCTTCGAAGTCCTCG
>7b393cc1-7e37-4296-84c8-9644b6d90042
ATTCGTTCAGTTACGTATTGCTAAGGTTAAGACTACTTTCTGCCTTTGCGAGAACAGCAG
CACCTAAACCGTTGCGACCCATTTTATTCGCCGCTGGCACCAAGCTTTCTTAAGGCGCTA
AAAGCTTCCGGACTATCCTTAACAATGGCGCTAATTGGTAAACCTAAAAGCCAACCTCTG
CTTCTCTATTTTTAGATTGGTGAGGGCGCGCTCCTGTATTTTCTTGGTGTACCTCGAAAA
ACGCTCCTCAGTCTGCTTTAGGCGAGATTCCCTCTGATTCTTGTAATCAAACAAAAGCTC
TTCTCATACTTATGTTAAAGGGCTTCCTCCCTAGCAGTGGGCATTAAAGAACAGCTTCTC
TGAGAACGAGACTTTTGAAGGCAAAGAAAAGAAAGATAAAGACTTTTAGGCTTAGCCCTA
GAGCTAGATCTGCGAGGGCAGAGTCCTCTTGATAATGATAAAAGAGCATAGTCGACTTAG
AGTGGTAAGCTTATTCTCTGCTTTCAATAGAAAAAAGAGTAGTATGCCTTGAGCCTTAAA
CTCTTCCTTATAGTCATGTCTACCTACTCTTTTGAAGTGAAGCAGAAAGCAGATGGACAC
AAGTGCACTAAAACAGCTAAGACATTAGGCCCTTTCATCACCCCTACTAAAGCACTCAGA
AAACAGTCCTTTACCGAAGAAGGCACGCAGTTGAGCAAGTAGCTGCTTGTTGGTAGAGTT
CCGCATAAGGCAGGGGAAGGAGAAGAGAAAGAGGAGCGCTGGGCGAGAGTGAAAAGAGAG
GGGCCGGTAGAAGACTCGCCACGGCTGGTGCCCAAGCCGTGAAGTCGGAATAAGCGCTTT
AAGCATCAGACCCACTAGTCGGCTAAACCTTTGAAGGAAGGCCTAGGTTCAAATCAAGCT
GTGCCGGGGATGCTGATGAAATAGCAGCTTCTCCGGATCCAGGCTTTTGACTTATCTCCC
TTACTTATAGGCATGGGGCATAAATAATAAGTAGTAGGCTTTCACCGCTTTCAGCCAAGC
AGTTGCTTTTTTGGGATGCGAATGCCATGGTTCTTCTTACATTACAGAGTAGGCTGCTTT
TCACTCAGCAGTGAGGGGGGGGGGGGGATAAGGGCAAGGAGAGGACCAAGTGGAATGTCT
GCTCACTTTCTTGAGTCTGGTAGCAAGCGCGGTACCACTGAAACTTTTCTTAGAGGAAAA
CCGAGAGGGAAAGAACTTACCTAGGACTCCAACCCCTAGCCTACAAAGAAAGCAAATTCA
AACTCTACCGCCCTCGACTGTAACGGATAAGAAGGAGATGGAACTAAACAGGCTTAGGCC
CTTTTCTTTTCTCAGGAATGCTACTACTAAGTCCGAGCAACTGTCGGCCGGTTATTTCCT
TTTGCTTGATGCTTTTACACAGCAGCTGGAGCGGAATCTATTACTAGGAGGCGTAGGAGT
GGCTCTTTGGATAGATTGACTGGCTTGAGCCGATGAACCGGCTTCTACCACTGACGAGCT
AATTCCAGTTCATACTACTAGAGGGATAAAATCACCTGATCTTGGCTCAGCATCTTTTGA
AGGTAATCCAATATCTGGTAAGAAGGTCAGTCGCTACTCGAAGCTGAGGAAGCAGAGCTC
ACTCGACCCGGGAGGAAGTTGTTCAATCTTGGTTGAGCTGGGGGGGGGGGGGGGGGG
>d3bcabec-1f18-4138-835f-6acf770f59d1
AGTACTTCGTTCAGTTACGTATTACTAAGGTTAAGACTACTTTCTGCCTTTGCGAGAACA
GCACCTGAGGAACAAATGTAGTTAAATGGGACAGCAGGCGGGTTACGTTCCACTGTGCGA
GATGTGAGGTGCAGGTGGTGATATTCACCCCGGGGTATGCGCTAGCGCCCTTGACAGGCA
CTCAGGACCCGCCAACGCTCGTGAAAACCGGGTCGGTCGGGTCCTCTATTCTCCCGACCT
ACGATGTAGATAAACAGAGCCCTTCACAACCTTCTCCCTTCTGTCCTTATTAATCCGTAA
GGTAGGGCGGTTCGCTTGAGTTGCTCAACCGCCCCGCCGCCCGGTGCTCATAACGCGCTA
CGGAACCTCAAGCGTGCCGGGGGACCAAACGGGGCTAGCTAGCGGCATAGGAGCCGACTC
GGCGTCAGCGGCTTCGTGCCGCACTGGAGTAATCCAATATGTGGTTCCGCACGTTCCACC
ACTTCTCCGTTCATTTCCAATGCTAATCGTGAGCTTACCATGAGCAGCAGGATGTTGAGG
TCCGAAATTCGAAGTGAAATTTTTTTTTGATTTGTCTGTTCCTAGTCGTCATTCGAAAAA
AAAAAAAGGAAGAAATAGAGAAAATTCGGCCCTAGAGCTTGTCCAGTACCTAAATAACCT
AAAATGAATCTCCTTTTCTTAGGCGAGGCCGGGATTCGAACCGGATCTTCAGATCATAGG
CCCAATGAGTTGACCATTACTCTACCCCGCTTCTTCTCTTTCTTTCACTATTCTCACCGT
TGTCCCCTTGCTTGCTTTTCCGGGGTAGAAGTGGTAGTAATTGCGAATGAAGCAACGGGG
GCGGCAACTAATTCAATGGCGAGACTGACCGCAATTGCAGTAAAGAAAAAACTTTCTTTC
ATTTTGGCCAGATGAAAGTCGTTTCGTTTAGTACGAGATCGCTTCACACCTCGCGGTGCT
TACACCTCGCCTATCGAAGTTCTGTTCAAAAACCTCGTCCGAGAACTTGTATAGAAGGAT
TTCCCGCGGCGCAGCAGTTCTTCCATACCAACAGCTTTACCCGGCGCTGCTGGCATAACA
ACCGGTACACCATAGGTTGGCCCAACCCAGTCCTCTCGTACTAGGGTTGGCTCCTGGATC
TCCCTTTAACACCAACGGTGAATTAGGAACCGAACTGTCTCACGACGTTCTAAACCCAAC
TCACGTACCACTTGAATCGGCGAACCGAACCCTTGGGACCTTCTTCAACCCCAGGATGTG
ATGAGTCGACATCGAGGTGCACCAAACGACTCCGTCGATAAGAGGCTCTTGGGAGTCATC
AGCCTGTTATCCCCGGCGTACCTTTGATCCGTTCCCGGCGAGGCCCTTCCACACGGGACT
CCCGGATCACTATGGCCGACTTTCGTCTCTGTTCGACCAGTCGGTCTCACAGTCAGAGCA
GGCTTATACCATTACGCTCACGAGCAGAATCAACGCTTGGGCTACTATTCGCACACCTCC
GTTGCTCTTTAGGAGGCATCCGCCCCAGATAAAACTACCCAACTCCCGCAGTGTCCCGCC
TTCCCGAATGATCGGTGCGGCGGTTAGGCATCCTTAGACGAAAGAGTGGTCTTTCAGGAT
TGGTCGTTGTGTGTGTCACCACCTCCCACCTATCCTACACATTCGATCAAGGTTGTCACT
GCGAAGCTATAGTAAAGGTGCACGGGGTCTTACCGTCTAGCCGTTTGGTACTCCGCATCT
TCACGTTCAATTTCACCGGGTCCATGTCGGAGACAGCAGGGCAGTCGTTACACCATTCGT
GCAGGTCGCTACTAACCGACAAAGAATTTCGCTACCTTAGGACAGTTCCAGTTACTGCGC
CGTTTACTGGGGCTTCCATTCAAAGCTTATAACACTTTTCCTTCCGACCTTCCAACACCG
GGCAGGTATCAGACTCTATACATCGTGTTACCACTTAGCAGAGTCCTGTGTTTTTAATAA
ACAGTCGCTACCCCCTGGTATGTGCCGCTTTCCTAATCAAAAGATAGGAGAGCACCCCTT
CTCGAAGTTACGGGGTCATTTTGCGAGTTCCTTCGACATGGTTCTCTCAAGCGCCCTAGT
ATACTCTACTTGTTCACCTATGTCGGTTTGGGGTACGGAGTCGGTTCTGGGAGGATCGCC
CTCCCAATTCAGAAGTTTTTTCCTGGAAGCCTAAACGCCAAAGTTGACTATGACAACAGT
CGCGACTATAAACAGACTCGCGACTATGGTAGGTTCTGCAAGGCTTTGATGACTCTGGGT
TCATCAACGGGAAAGGAGAGTGAGGGAAGAGGCGACGAGGTCGGCCAAATCATCAATTCG
CTCCTTAAGACAGGCATGGTTCTGTAGTCAAAGCAACTTCGTCACTTTCGTGTGCACCCA
TCGGACGGCAGCCCTTTCGGGGGTTCGCGGGGACCGATTCACTCTGCGTAGATTGACTGA
ACGCAGAAAGCCTTCCACTGGCAGGCGATCGTGTTTCACAGGATTTATCGTTACTCATGT
CAGCATTCTCACTTCTGATATCTCCAGGTCTTGTCACCAAAAACCTTCCCCGATTGACAG
AACGTCCCGCTACTGACACTTGAAAAGCAGCTTTCAAGGTCTCGTCGCTTCGAGTGAATC
GCCGAGCCCTGATACATTTTTCGGTGCCATGGAGCTAGACCAGTGAGCTATTACCGCTTT
CTTCAAAGGATGGCTGCTTCCAAGCCCACCTCTGGATTGTCATCGCTCGATCACTTTCCT
TTTCCACTAAGTGATTGCTTAGGGACCTTAGCGTACGATCTGGGCTGTTTCCCTCTCGAC
TTTGGATCTTAGCACCAAAAAGTCTGTCTGTACAAACGATAACATTTCTTATTCGGAGTT
TCCCTGGGGTTGGTAAGGCGAAATGGGGCCACCTAGCCATTGAGTGCTCTACCTCGGGCC
ATCGACATCATACGCTCTACTGAAATGATTTCGCGGAAAACCAGCTATATCCGATCTTGG
TTGGCCTTTCACCCCTAGCCACAAGTCATCCCCGTATTTTGCCACATACGTGGGTTCGGT
CCTCCAAGGCCTGTTAGAGCTCTCTTCAACCTGCTCATATTAGATCGATCGGTTTCGGGT
CAAATAGGAAGAACGTCAAGATTCCACACTCTTACAACCTACACCCTAATGGCTTAAGCC
GCTGTTCCCATTTCCTCGCTGACCCATCATGCAAAAGGTACGCCGTTAGAGTGAGTGCGC
TTTACTAATAGAATATCTTCTAAAGGCTGACAGCTCCGCTCCTTCGACTGATTGTTCGCA
TCGGATCTCAAGGTTCTCTATTGCACTCCCTAAATAGGGTTCTTTCCGCCACCCTCACAC
GGTACTTGTACGCTATCGGTCATTGAGGGATACTTAGGCTTAGAGGGTGGTCCCCCTTTC
TCGCGTAAAAGCGATCAGAATTCGAACACGCCGCGTTTTACTGGGAAGGATCGAACCATG
AGACAGATCTACAGGGCTATCACCTTTCTTTGGCTTAAGATCTTCCAACCTTTTCACAAT
TACAGTTCCCTGCGCCCTTACGCCCTAGAAATAGGCTACAGTGGCTAAGCTTGAAGCCGT
AGCTTGCTGGTTTTTCCATCATCCAATCCACAACAAATCGAATGAAACCTGGCGAAAAAG
AAGTGAACACTTTGAACCGGTTTTTATTCGTGTTTGTTTTTCTTCAAACCCCCAATCCGC
TCTCGCTCGCGTTCTAACGGGGTCTCGGTGGGCCTTCCCTTCCTTTAGCTACTCAGATGT
TTCAGTTCGCTAAGTTTTCTTTCTCAAAGAGCGCAGACTAGCCACGGAGCTTGGATACGG
TTTCCCGATCGGAGATCCATGGATCACAGACGGTATCTCCCCATGGCCTTTCGCCTCTGA
AAGCGTCCTTCCTTCTCAATGCCCGGGCATCCATCCAATGCATTCTTTTTCGATGAAGTA
CGAAAGTACACTGAACACCAACCCAATCTCGACGAAAAAAATTCTCTCCTTTGAAGCGAT
GACTTAAGCCTACTTCTTGAGAACTGAACGACTTGCATGTCGACAGCATATAGTGCACCT
CCCTTCTGAGCCAGTGTGGGCTTCCTTCGCATCGGCGGAACAAGCAGGATCAAAGTCAGA
TTTTGACTATGATTGGGCCCTGCAGTGGTAGAACCGGGCGTAGACGAAAGAGCCTTTCTT
CTCTTATGATATTTCGTATTTCTGACGTTTAGTGATTGATATCTTGCGGAAGTAACAGAA
ATCTCCAAGAAGCAAGCTTCCTCCTCGCTCTTTGCCACCCTCTGACCGCTACTTACCATT
TCAAAAACGAAAAGAATTTATCCTCGAGACAGACGGGAGAAATGAGAACGAAAAGGTAGA
TGATTTCGAGGGACAGACGACTGGGGTGGAGGGGGTCTCTCTCTATGAAACTAAGACGTG
AAAACGTTCTTTCTTACTTACGATATTATAACGTGAAACCCGGGAATCCTCCCGCCCAGG
CGGAGTCAGGGTCCTCTCTCGCCAGTCTCGGTCAATTACATAGACCCTCTCCTCTTCTTC
AGAAAGCGACGGCTTGAAAAGATCAACTAACAAATCCCGATCAAAAAAAGAAAGAAGACG
AATGAAAGTGGAAAAAAGACGACGCTTGTTGCTCCGGGGGAAGCATCCGAGATTGGAATG
TCTTTTGGAGAAAGGCTTTTTTACTATTGAAATAGGGTAGGTTGTGGTGAACAAAGTCCC
TCATGGAGGATTGATGCTTAAGAATAGACGATCGAGAAGTTCGCTTCTATGGTTTCCCCG
ACTCTTTCTTTCGACTTTCTTTAGACGAAGTTTGAGAGGAGAGGCTAGTGCGAAGTTGAT
GCGAGAAAAGATGGTTAAACAAAGACTGAAGCGTAGTGTCCCCTTTGGGGAGCACATCAA
TCTTTCTTTTCTCTTTCCTTTCTGTTAAACCCGCTTCAACTGAAGAGCCGGAGCGCGTTG
AAAACGCTGGGCTGAGGGCATCAGTCAAGTGAAAGAAATGTATCAGGCCCCTATCATTTT
ATTTCATTAGTCTTACCTGGATGATCAAACGAATCAAGGTGCGCTGTCCCCTGGCAGGAA
GTCTCCAAAGTAGGAGGTAGCGCTTGAAGTGATCTTAGTCGAAATCCTTCACTTCTCATT
ACTCATTCCCAGTTCTTTTGCAACTTTTCGGCGCCTTGAAATTGAAAGATCAAAAAGGGA
TGCACAACTTCACTTCAAGGAATGTCAAGCCCAATTGAATCAATATGTAATAAAAACGAG
CAGTGAATCGGAAAATAGAAATAGAATATGGACAGATGTTCTGTTCTCGGTTGATCTGCT
AGTCTTTACCATCTGCAGGTGAAGAAACCGACCACTACATAGATAGAGAAGAAATGAGGA
AAGTCTTTTTTGCCAGACATCGCTACGGGTTCGAGACGACCCGGCATTTTCGACTTATAC
CCACCTCGTTATAAATACCTCTACCTAAATAAATGGTCCCAATCCGGACACTAAATTTTA
ATTACTGGTATCGTTGATTGGTAAGATTCATAGTCGAGAATTTCTTTTTGCTGCTTCGGG
TCTATATACGAAAGCTTCACGCCAAGCAGTTTCTTCCGCCACGAAGCATATGTGAATTTC
TTTGCTCCATTTCGTTGTTAGTGCTAACCATGACTCAGCCTTCTCCAGCGTAGCACACCC
CAAACATAATTCTTTCAGGCTTGAGGTTGAGTTCAAGTCCCCCCTTCCGCTCGCCGGGTT
CGATTCGCCTTCTTTCTTAAGCGTCATCTTAGGCTCCCATCATCGATTCCTTCAAAGTCT
TAGTTATGTTGAAAGAAATTAAGCAGCTAAGATGACGCTGAGTTGGAATCGATTTGCTTA
ACCTGCTAATGCGCAGAGATTAGCCAAATGCTTCAATATGAGGACGTCGGCAATGGTTTG
AATGCTCGCACAGACGGAATAGAATACCGGATTGGACCTTAGCCGCTCGGGAATCGAATC
CATTGGAACCAGAAGAGGAAATCGCCACGACGCTGACATCTTTTCGCGTACGTCACCCGG
ATACCGAGCAATTCGAGCCGCCCACATTCCACATACCACAAGCTACATTGAGGCCAACTC
AAGAAGCTGGGTTTGACATCACTCCTGCAACTGCGGACAAAGACTCAATCAAAAATGGAT
AAAAGAAGAAAAATCGGCCTGACTTTTAATAAAGGGAATCCAGCGCCTGTTGCTTGCATT
AAAAAGAGCTTGCTTCTTTCTTTTTAGAAGATGGTTGAACGGAACCAAGCCCAAGGGCAA
TAGCTGACATTGTTGAATTAGCTGACAGAAGAAGCGAAAGGTATTCTGATTTAAGTTCGC
CCAATCTCCATCGTCAGGCGTCGCGGACCTATTTGCCTAAAAAAATTATATCATTTAAAT
ATACGGAAATGGGCTGACAGGAGGAAAGCATTGCTTTATGCCTAGGAAAAGGCAGGAGAA
GGTCTCTGGCTAAGACTGAGTTAGATCAGGTCGACTCAGGCCCGGTTGGGAAAGCGTGAG
TTGGCTTTCTGGCGAAAGGTAGGAGGAATTGGTTCCAACTCTCTCGTGATATTCGCACTG
GTTCGCTATACGGGAAGTGCTTTTTCTGGCAAAAAAGGTTGATGAATCTGAAGCAGCTGG
GGCGTTAAGCGTTCATCCATTACGACTACACATATCTAACTAAATAAAACTAAAGAGGCC
AGGCATTATTATTAATCGTCAGTTGGAATTTCCATCAAGATGATGTCTATGTGACCTTTT
CTCGCTGACGCGTATATTTGAAAAGTAAAGACTACTGTTGCTCAAGCTAAAGAAGCTGTA
GGACTGGAATTTTGCTTTTGCGGCCTATGTACATCCCTTGCTGAAGGCTTAGCTTCTCTA
TGATTACGGACTGGCAGCTTCTGCTCAAAGCGGCTGTCATGAATAAAGAAGATGATTGAA
AGATGTCAGGTGATGAGCAAGCGGGAATAAAGTCTTTATGGCGTTGTTGCTCGTCTAGCC
GGGATGACAAGCCAGCCGACAACCCTTAAGAGTGAGCTCCGACTTCTTTATTTGATTTTG
CCACTCCCGCTTCGACGACGTGCGGGCTGCTGCATCGCAATCCTCTCTTCGATTCACTGT
GCAAAGGGCTCAACCCGCCTCTGGATGATGAGCCAGAGTGAGAATGACAATATTAATGGA
TGCCATCTCTGGATAATTAATTCCCCCTTTTCAATTCACGGAAAACCCAGTCGAAAAGAC
GTAAAGAAATCGGTGAGCGAAAGCACGCTTACTAGTGGGGCCAGCAATATGAGGCCAGAC
CTTATGAATCGGCCGTCGGGCCTGTCAAGTTTAGGCCTTCGTAAAAAGTCCACAGGGCAT
TAGCTCAGTGAGGTGGGACAGACCAGAGAGTTGATGAGGAGAGGCTGCTAAGAAAAAGGC
ATGGTTCTTTCAATTCCGCATCCGAGGAAAGCAGCTTCCGCTAAAACCATATCTGCTGCT
CTGACATTAGCTATTCGGATCAAATCACTGGATTGAAAGCCGATTGCTACTTTGAAGCCT
TGGGGCATCGCATTCTTTCTGGATAATAGTGACAAAAAGTCTTTCTCTACTGTCTTCAGT
CTGGTTTGCTTTAAGTAATGACAGACAAGTTAACGCTAAGCGAGAGTGGAAAAGTGATTA
ATAATATTGTTTTTAGACCAAACAAAGAGAGGAACCGCTATGGATCACTGCGGTATTTAC
TCTTGAAATACAGGAGTAAGCCAACCAGTAGGAAAAGTGTAAGCAAGGAATTCGATTCTT
GTACCAGTCAACGATATCCCTCTATGCGGCAACTGCTATTGCAGCTACTCTAAATGAAAA
ACCCCTCGCGTAACCAAGCTTCTATGTAGTGCTATCCGCCAATAGATGCAGGATTTCAAT
TGGAATCCTCACTTGCTAAAAGAACTTCACTCTGCTTAGTTATCAAACATCGCTTCTGCC
CTTATGAATGCCGGATCGTGAGGATCTGACTTTATCGAAGCCAAACCTGGAGCTCAATAG
ACTCTCCCTACCTGAGTCAACTTGCTTACTAGCCACCCTCGCCCTGCCTTGGACAGCAGC
TTGCAACTATAGATTAGGAGTACTTGCTTGCCCACATGGGCAGATTAAGCACCGTAGTAC
CTTTCTTCTTTCTTTTTCCTGGAGTTGGGAACGGTTTCCGAGACTTGAGCTACTATTTCC
TCTATCTATTTTTTTTGTAAGAGCTATGTAAGGAATGGTTGTGGGAACTCTCACTGGCGG
GCCTACGATGGGAGACAGAGATATCGAAAGCATGCAGTGATAAGGTATAATAGGAAATCC
TTATATATTGAAATTAATTCATCAAGTTGATGATAAAATCCATGGACGTTCGAGTGGACA
TTATGCACTTGTTACACAACAACCCCTTTTCCAGAAGAGCCAAACAAGGCGGACGGGTAG
GAGAAATGGAGGTTTGGGCTAACGAAAGAGGATTTGGTGTTCATCATATTTGACTTCAGA
TGCTTACTTATAAATCGGATCATATTAAAGCTCGACATTAAGTACTTGGTACTACGATCA
TTGGGGAACAATACCTAAACCCGAGGGTGCTCCAGAATCTTTTCGACTGCTCGTTCGAAA
ATTACGATCTTTGGCTCTGGAACTGAATCATTGTATCTGAGAGGAACTTCCAGATTAATA
GGATGGAAGCTTAATCGAAATAAAGACGAATTTCTCTTCTGGAGTCGATCAGTATAAACA
TCAACAACTACAGATTGGATCCAGTTTCTCCTCAACAAATAAGTGCTTGTTCACAAAAAT
CCTACCTAATGGAGTTCAAGTTGGAGAGGTGACAAAACCTTATGCTGGACTACAAAACCA
ATAAACCAGAAAAGATGGATTATTTTGTGAAAGAATTTTTGGTCCTATAAAAATGAATTT
TGTGCTTGTGGAAATTATCGAGTAATCGGAGATGAAAAAGAAGACCAAAAATTTTGTGAA
CAATGCGGAGTCGAATTTGTTGATTCTCGAGTACGAAGGTATCAAATGGGTTATATTAAA
TTCGCGCACCCAGTAACCACGTGTATTATTTGAAACGATGTTCTAGTTATATCGCGAATT
TTTTAGATAAACCTCTTAAAGAATTAGAGGCCTAGTATACTGCGATGTGGTTGATCGAAA
TTCTGATTTTACAGATTCAGCCGGACTGAAGAAACTGTCATCCCATTCAATCTAATGGGG
ATGCCCTGGCTCTGACTATCTCTTGGGAGGTAACATAGGCTGGATATGGGTGTATTCAAT
ACTCCCAAATAAAAGGGAATTGATCCATGGTCGATTTCGTAACAAAGAAATAAAAATTTC
TATTTGTACCTCGTAAAAATAAAAAAGACTTCTTTTTTTGGCAAATTCACCATTCTTGGA
CCCAGAAAGAAATTATGTTCACGTAAGCAACTTAAACAAATAGAAAATATGTTATAGTTT
ACTTCAGTCTATCCATCGCATATAGGCTTTAAGGGCATTGTGGCATAACCGTCGAGTGAA
GTCGTGACCTAAAAGATCGAACGGAACAATACATATACAAGTAAATTTCTTCATCATTCC
GAGTCCTTCTTTTTTCTTTTAAGAGGTTCATCATTCGAAGGTAGACCTACTCAATTATTC
ATTTCATTTTTTGTTTTGTTGGAATTTAATTGAATAAAAACAAAATTCTAAAAATAAAAG
TAAAAGTAAAGAAGAATGAATCAATGAAATGGTGCTTAGTCTTCAATGAAACTTGAGTAA
GGAGTAGATCTTTTGTTTTAGAGATTTTCGTCAATTTATTGAAAACGAGAATTCCTTTCT
TTGTTGTTTGCTGTAACTACTTGAGCCGGGCGAGAGGAAACTTTCACGTCCGGTTTTGAA
ATTTTATAGGATCCTATCCCAATTTTTCATTGCTAGGCCTAGCGAAAAAACCTACTTTTT
TACGTTACGAGGTTTATTCGAATATGAAATCCAATCTGGAAATAAAGCATCCCGCTTTTT
TTTACTACCCAAGGTTTTGATACATTTCGAAGAGAAATAGGAAATATCTACTGGAGCAGG
TGCTATTGAGAACAAGACGCCGATTTGATTTGCGAACTATTATAGATTATTCATTCGCAG
AATGGAAGGAGTTAGGGGAAGAGGGGCCTACAGGGAATGAATGGGAAGACCGAAAAGTTG
GAAGAAGAAAAGGATTTTTGAGTTTTTCGCATGGAATTAGCTAAGCATTTTGACGAACAA
ATATAGAACCAGAATGGATGGTTTTGTGTCTATTACCAGTTCTTCCTCCCGAATTGAGAC
CGATCATTCAGATAGATGGAGGTAAATTAATGAGTTCGGATATTAATGAACTCTGTAGAA
GAGTCATCTATCGGAACAATACTCTTACCGATCTATTAACAACAAGTAGATCTACGCCGG
GAAGAATAAGTAATGTGTAAGGATAAATTAGTACAAGAAGCCGTAGATACACTTGAAGAT
AATGGAATCCGCGGACAACCGATGAGGGACGGTCATAATAAAGTTTACAAGTGTTTCAGA
TGTAATTGAAGGTAAAGAGGAAGATTTCGTGAGACTTTACTTGGTAAACGTGTCGATTAT
TCCGGTCGTTCCGTCATTGTTGTAGGCCCTTCACTTTCATTACATCGATGTGGATTGCCT
CGTGAAATTGCAATAGAGCTCTTCCAGACATTTGTAATTCGTGGTCTAATTAGACAACAT
CTTGCTTCGAACATAGGAGTTGCTAGAGTAAAATTAGGGAAAAAGAACCGGTTGTATGGA
AAATACTTCAGGAAGTTATGCAGGGGCATCTGTATTGTTAAATAGAGCGCCTACTCTGCA
TAGATTAGGCATACAGGCATTCAACCCATTTTAGTGGAAGGGCTTATATTTGTTTACATC
CATTAGTTTGTAAGGGATTCAATGCAGACTTGATGGGGATCAAATGGCTGTTCATGTACC
TTTATCTTTGGAGGCTCAAGCGGAGGCTCGTTTACTTATGTTTTCTCATATGAATCTTTT
GTCTCCAGCTATTGGGGATCCCATTTCCATTATAACTCAAGATATGCTTATTGGACTCTA
TGTATTAACGAGTGGGAATCGTCGAGGTATTTGTGCAAATAGATATAATCCATGGAATCA
CAAAAACTATCAAATGAAAGAATTGACGATAATAATTATAAGTATACAAAGAACCCTTTT
TTGTAATTCCTATGATGCAATTGGGGCTTATCGTCAGAAAGAATCAATGACGATAGTCCT
TTGTGGCTCCGGTGGCGACTAGATCAACGCGTTATTACTTCTTCAGGCTCATCAATATGG
AATCTTTATAGATTTTCATCTTCAAATTTATGGGCACTATCTAGTAAGAAGTGTAAAAAA
AAAATTCTTTTTATATACATTCGAACTACTGTTAGTCATATTTATCTTTATCGAGAAATT
GAAGAAGCTATACAAGGATTTTGTCGAGCCTGCTCATATGGTACTTAATCATATCGTACC
TAAGCTAAGTAATTCTATGATACCAGTCCAATTCGAGTCTTTCGGGTTCAATTAGGATCA
TAATTCATCAAATTTATAGGTGAATTAAGATCGAGAAAAGGAAGTTTTCTAATCACTAAC
TCAAATCCATTCATTGTCGAATCCTACTCAGCGGAATATGGAGGTACTTATGGCAGAACG
GGCCAATTTGGTCTTTCACAATAAAGCGATATCAGGAACTGCCATGAAACAGACGCTAGC
AGATTAATAGATCACTTTGGAATGGCATACCATCACACATCCTGGATCAAGTAAAGACTC
TGGGTTTCAGCAAGCCACTGCTACAGGCGTTAGGAATTGATGATCTTTTAATGATCCATA
ACAATACGGATAGCTAGTCCAAGATACTGAACAGCAAAGTTTTCTTTTGGAAAAACACCA
TCATTATGGGAATGTACACGCGGTAGAAAAATTACGGCAAATCTGTGAATGGTATTCTAC
TTCTGAATATTTGCGACAAGAAATGAATCAGCATTTGTTGATGACTGACCCTTATAATCC
AGTCCATATAATGTCTTTTTCGGGAGCTAGAGGAAATGTGTATCAGGTACATCAATTAGT
AGGTATGAGAGGATTAATGTCGGATACACAGACCAAATGATTGATTTACCTGAAAAGCAA
TTTACGCGAAGGAATAAGGTCTGGAATAGAGGTAAGAGTATGAGTCCTTTAATCGAGTCC
CTCTTTCTTTATTCAAAAAGGCTTTCGCCCTCAAGTGCCTTGAGGCTGGCTTTGAGGAAG
AAAAGCTGCTGTCAACTCCAAAACCTCTGGGTCGGATCCTGCCACGTGGTCACTGCTTTG
AGTCCCACATTTCTCTTCCTTTGTTTGATTTCCCTCAAATCTCTTGCCCTTCTAGGTCGG
TTCCGTATTCAAACCTTCTTTCAAATCAGTCCTTGTTCATTTCATTCGTGGTGCTCTTGG
CACAATGGTCTAATCTGGAGGATGAGAGTTATTGCTTCATCCGTAGTTCTGCTGATTTAG
GAGTAGGTCTTGGCTTTGAAGGCTTTTCTTCTCGATGCTTTGTCCTCTAGTCCCACTTAT
TCTAAGTCTATCTAAGTCTATGGTAGAGCTAGAGCGGGAAGGTTCTCCATGACAGGCGAG
AAAGGCTTTTGGTCCCTTAGTAGTAATAGTAGTAACTCCAGCCCCTTTCCTTTACAGAAG
AACTCCGTAGTTTATTAGTAGCATCAAAGGTTCAAAGCCCTGCTCATAGAAGGGATGGAG
ACAACTACTTTTAGAATGAGAGAGGCATGGACCAATGCAATGGTGTCAAAAAGGCATTTA
TTTGCTTTGTCGGAAATCCAATCACAACTTATTCCGCCTACACCTTCTTTGCCGAAAGCC
CTTGTCTGTGGCTATCTTCTACATTCTCTGCCATCTTCCGTCATCCCCTTGATCGACTGT
CCCTAAAGCAAAGAGCCAATGCCAGCAGGCTCTTCTAAGCCATAAAGCTATAGGCTAAGC
GGGTGTCGAACTCATACCTTCTACGCTCCGTTCCTGGGATTGGCTAATGCCTTTCTCTTT
CTAGAGGATATCCCGGTTCGTGCCACTTTCACGGCGGGATTTTCCATTTTCTTCGCATTC
TATTTCGATAAAGGGCTAGGCTAAACCTAAGGATTTCAAACCTTACCTTAGGCTACGACT
GCTTCGAGAGCATCTAGAGCAGGCCATTCCCCTATCTGTTAATTTCTGATTCAACTCGAT
CAGTCACCTGAGAAAAATCACACTATTGATAAATAGTAAGTTAGCAACTCATGAATGGAA
TGAAAATAAAGACGAGCTGGATTTACTTACGGAAAAGCTTGGAAACGAAGTCACTTATCA
ATCGATAACTATATGATAGATATAGCCTTCATGCCAATTCTTCTGAGAAGGGCCTTTCTG
ATCTAACTTCTAGCATTAGATATCCCACACGGAGCTTCCAGAGGATTCCCATCATGGGTC
CTGTGAGGGAAGGATTGCTGCATCCAGTCTAAACTAGGACACCACTGCTGCTATTTCATT
TTAAAAGTAAGGAATGAGAAGTTAGAAGGACAAGTAATTAAGTCTTGGGTATCCCACGTA
TGGGCTGCCGGTGGCAGTCACTAGGCAAGGTTACGATAAACCTCAGCTTATAGGGTGTGG
GGTGATCTATGACTATCCTGAAGCTGCTACGACCTAATATAGGGATTTAGATCTAATCAA
CGAACTATAGACTGTGAGAAGGATTTGCTGCTTTCTTACTTGAAAGAAAGCTAGTCCTTC
CTATTGTTCTAGTAGCTAGGGAGGGGTAACTATCCAAGCTTTAAAAGACTACGCTTTAAT
GAATGCAACAATCCATACTTCCAAAAGCATAAGTCCTTAACCCGGTGAACCAAAGAGAGG
AAGTAAGAACACTAGGAATAACAAGCATGGAAACTTATCCCATAGTCAAGAGAACGTACT
ATTCAACTACTAGCTGACAGAGCAAGGTGAACGAGTTCTCATTTGTGGTTTATAAAAGCA
GATAAGGGATTAAGAAGACTACTCAATCAGGATTGCCTGGTATTGATGCGATCCGCGTTG
AACCTTTCAACCTTGTTCTGCAAGCCAGACTTCCTACATTAAACCTTATTGAGCTCTTTC
AATAGCCTTTGAGATATAGAAACTTAGTAAAAAGGAAATGTTAGGAATACCCAGACCCTA
TGCCTAATGCATGAAAGCACATTCAACTGCTACGATGCCTACTTCTAAATCAATTACTCC
ACGAACGACAACAAAAGGACTCACTCTTGGTCTCGAAAAAGAATGAATTTGGTCCCCTCG
TTCGTAGACTCGATTGACCCTGGAATGGGAAGACGTACAAGCACCAGTCTGGTACTCTTC
ATGGCTCGGTTGGAACTCCGAACCAATGCAAAAGATGTCTAGAGGCAAGGAGCGACATAG
ATAAACTTGCTCGCTAACTGCTAATCTACGCTAAACGAGTAGCCAGAATCAGAGACTCGC
TGAACCAAAGGCCTTACTATACTTCAGGCAGGCAGCACAGCAATTTCAAAATAAAAACCA
ACCCCAGTTTTATCAAAAAATATTCAGTCGGGCTCCCCAACTTTTCGGCAGACTCAGCAG
GCCCAAGCTCAGTACCCACAAGCCCAACAGCAACAACAGGGTAAAGTGTCCTATAAGCAA
GGTCAGCAAGGGGCCCAACAGGGTCAGAGACAAGCCAGAAGACAGGACCTACACGGCTAG
AGTTCAGTCCGACACGCATACGTGAGCAGGGGTCTGGTACACGTACAGAAGGGGAGTGAA
GCCCCTCTGCCGTCGAAACCGACGCCAAATCCATTGCCAATCGGGTATGATCCAAACGCG
ATATGCCGTTCTATCGTGGAGCCGTGGACACTGGCCCGACAACTGCTGGAATGAGGCATG
TCATACAGGATTTGATTGATAGCAAAGCAGTTCGTTCTACCTCCCGCGCCGGCCACAACA
GCTCAGCCAAACATCCTGCACAATCCTTGCACGGGGTTAAAGATGACTCCGGCACATTCC
CTAGGCAATATGATTGATTCCACCCAGCCCATGGGAAATCGGCCAGCCCTCATCCTATTG
GGATGCACCCTTACCCCTCTACCCCTAAATAGTAGAGCCCAATTTCTGCATGCTCAGACC
TGACGCCTAGCTGCGGCCCGGTAACTCTGGAAGAGATCTGCGCCCTGTATAGTCCAGTCT
ACCAAAGCCTTTCACATTATCAGGCACTCGTGCGAACATCGAAGCGTAACTCTTTTTGCG
TATCGATCTCGAAAACGTCATTAGTTCAGCAGGCTGCCCCTCAACTAATATCAGGGAATA
AGCGCAACTGGTAAGGGAGAACGACGAACTGGCCTTCAACGGTCATATAGAGATCTGTTG
GCCAGGAACTGTTCGATATCAAAATAATGGAACTCTAAGCCGCTGCAATCGCAGACAGGG
AGCATATCCACCAGTGAGGGCGTCATGTTGACCACTTGTTGATCTCCGCCTACGACTACA
TGCGATAACTTCTTGCTCGGCTGCTCCCGAAATAGAAAGGAAAGTTAATATGTAGTTTGG
ATAACTCTTTTTTCCTATATGAAACTAGAGTCACGCACGGCTGCTGACCCCCGTCATGAA
TCACCTCCATCGTCTTACAGTAGACGAATATGAACATTCACTTTCGTTGTAACAATTCTT
CCCATCTTCAGTCACTTTGATTTATGGTGGTGGTCCCCTTCGGCTCGTCACGACGGTTGC
TAGCGAGCAGGTCTGTCTGGCTTAAAGGGGGTGCAACCCTCTGGCAACTCAGTACGTATG
TCGTCTATGTTATGTAAGGAGTGATTGATCTCTACGGGTTTCTCTCCCGAAGGTTCAATA
AGCGTCACGCTATGCTTTGGTCTTTTAAGAAGAGAGCTCTCTTTTTCTCTCTCCTAGCAC
TGCCGTGCCACTGTCGGAGCAGCAGTCTGCAGGCAACAAGCGAACAATGGGGATCAAGCT
CCATGGGATAAACGCCGGATGACCAGCATACAAGCCCGCTTTAGGGCATTTTGTTCCTCC
ATCATCATCTTTTTTGTTCATTATAGATGAGGATTCTGACAGCGATCTCGGATATTCAAT
GCATAAGAACCTGAATTTAAAAAAAGGCATTTGCGATGTTTGTGAAAGCAGCAGCTTCGG
CTCGTTGTTTCTGGAGCAGAGGAGGTGATTTCATCTTTTTTTGCAGTTTCTGATGATTAC
GTACCTGATCCAACTCTTGTCTGGTCACCTACATTCTGTGTTGATCAGATTCCCTGGATA
TTTATTTGTACAAGTTCCGCACTAAAATTTCATATGTCATTGTTCAAGCCTTTCTTGAGT
AGGCACTTTCTTTTGATCTCATTGGCAACCGCAGATGGGCTTTCACACCCGCGTTGCTGC
TACTGGGTGGGATGAAGGCATCTATCTTATTATATTATATGGAAGAACATCGTTAGATGG
TTAGCGGCTAGAATAAAACAAGGGGGCGTTGTATGGAGGTTTCCAAGCAGAGGATTAGAT
TTATTGAGATGCATATAGAATAGATGGTAGGGTTCCAAACCTCGCCTAGCACCGAAGAAA
ATGCCGTTGCAGGGTAATGGCCCTGGACAGTGGAGAAATAGAATAAGATGGAGCCTACCT
GCGCCAGTTCGGACAAATGCGAATGCGATCAAGATAGAATCCAGGTGGACCTTAGCCACC
ATGATGGATATCGTTCTGGACCGGATAGCAGGGCTCAGCAGTCGATAGTCAGATGTTTCT
TTCCATTCCGAGAGCATATTGATCTGGATTACGGGAACAGGTCTGTCAGTAGATGGCTCG
GCTCCACTGGGGGATGGGAAAGTATATGCGGACGCAGAGGCCAGCGAGGATACGTTGATA
GATTGCTCGATAGCTTGCAGAAAAGCGAAGATGGATTTTTCTTCTGATTGCATTCTTATA
GTACTAAGACGGAAGCCTGGTGACGGTCTACACAGAAGGGAAGTCACCAGCATGGGAAAA
AATTTTTTTTCTTATGAAGAACATACGGTAAGGATTATTTGTGGGGATGCTTTGTTTGAC
CAGAGTATACTCCAAAGAAAGGAAGAATGGAATTACAGAATTCGTTGCGTCATCTTATAG
AATGATGCTCAACGGCCGGGATTGATACATTACTACTTTGAAGCACTATGAGCTGTTTAT
CAGGTGTTGGCGCTGTTATCAGGGTATTTTGTATCATTGATCTAAAGAAGCATGCTTAGA
GTACACACTTCTCTTTATCTTCCCAACTACTTCCACAAGGAAGGCTTCGTTCCCACCCAA
TGATGCCCCAGAAGCTGAAGCATACAAGATTCTGGTCCCGGAGATTCTGAAAGCTTTGGT
TCCTGTTACACCCTAGCCTAGGCGCCTTGATACCTGGGCTTAGCCACAGAAGTCCTCGGA
TGTCTTGTGTTTGGACACCATTGGGGATAGACCGCAGATTGAAACAGTCGCAATAGATGG
ATAGCATCTTCAAGGTTGGGCTATTTTGTATTGAAAAGAACCACATTTTGAAGATGAGGA
TTTTTCGGAAGGATAGGTCATTGTATTCCCGAAGTCACCAGTTCTCTTTTAGGATGGTAT
TTTTTGAATGAGCCACCTTCTTACTTGGCAGGATGGGGTAGACAGATATAGTACGATTGG
ATTGGTGGAACAAGGTGCACTATCCTTCTCCCAATCATTTCTCAACAAAACCAGTGAGTA
CAACTTATTAAAAGGAAACTGCCAAAAAGTCAACGAAACAGCTGTCTCAATCATCCACAG
CTCCAGTTGTCGTGCTGTTTTTTATGCTGGAGTCATAGCTTATCATTCATTCTTATTCTC
ACCCCTACGGGTCTTTTCAATGAAATGAAGATAAGACGTCAAAGTTATCGTCTGCATCCA
TAACTACTTCTGAACTTTATATACACACTGCGTCAAGGTTGAATTCCAGACAGTTGGGAT
TTGGGGCAGGGGTAGAGTTCCTCTTTAGCGCTGTTCTTTTAGGTGTAGTTCCGTCAAGGC
GCCAAGAGAAACGGAGGCCGGGAGGGGCCGAAGACTTGATAGGTCGTGGCTGATTCCATG
GTCTCGTCAGACTTTCATGTAGTTCCGTCTAATCAAAGTTAAAGAAAAAAAGCTGCTTTG
GAGAAAAGTACAACTGTGCCCCTAACCCTGTCGGTCAAAAGAAGCTAAGCACGAACAGAA
GCATTCATGGGCGGGCGGAGACAGATAGGACGAATACGTGACCAGAGAATGAGATGGGAG
GCGTGACTACGTGCTGTGCTCTTATGCTGAAAGGTACCTCTTATCCGCCTAAAAACGATG
CGAGAATTGCAATGCAAGCAGCGGCGAAACTGCAGCACAGCAACAGCCCCTCGAATCTTG
TGTTCGGTTGCTAACCACCTGCGCAAGGGCCTTGTTATTTATAGAGGAGATGAGGCGAGA
ACGGATCAAGGAAGGACCCGCCAAGAATTCGATGTTCGATGATGAAGTCTTTGGAACATT
TAGCCAAAAGAAAAGCCGACCTTTCTTTTGCGCCTTTTGTTCAGTTCCAGATACGTTGCT
TGACTTGCGCCTTTGCACGCTCAACCGCTTTCCCCATCCCATACAGCCCTTTGTTAACGC
GGGGAATAACCTTGATCTTTGACTGCATCCTCAAGGCTGGAAGTGATTATTATAGTGATC
TTCATATATTACATAAATTATTGTTGATGAACATATGATTTGATATTGCGTAAGGTTATA
TGCGTCGGACTTGAAAATCTTGATGACTAAAAAAAAATCAGTGAAGACAAGAAAGCTTTT
AAGTGTAGACGACTACTTGTACTTGAAATTCCATTCCTTTATCCGGTGGGAGGCTTTAAA
GCCAGTTAAGCCAATAGCATATAACGCAAAGCTTCAGTAAAGACTGGCTACATCAGTAGA
TCATTGATTATACCTCCTCCGATAATTCTACGTGGACCCTAGTTTCTGTTACTTGAAGTT
CTAATTAATCCAGTAATGCAGACAGCCTTTACTCTCTTAAAGAGCAGGAGGTTTAAGCGT
CAACTCATTTAGTGAATGTTGTTACCATTCACCACACGGATGAATTCTTCTCTGGATTTT
CCAGCGGACAGTCATTTGTCTAAAGAGAATAGACGTATAGCAGCTCTCTATAACAGAATG
AAAGCAAGCAAGAACGGAAATGAGCGCTTACTATCGACCGAATACTGCTCCGCAAATCAT
TAACTCCAACAATTCCAAGAACTACAGGAAAGGTAATCTACTGAGCTAGCCTCCCGTTAT
GCACCAATGCTTGAACAGGACCGTTAACCTTTCTTTACCAAAAGAAAGAAAGAGCTATTT
AATTGATTCCCTGTCGATACGCTCGACCGATTGAGACAGGGAACAAAAGTCAAGTCCGGT
GATACCTCATATTGTCTTTCCTCATCACCATCACATGTCGCGAAGGTAGGAATAAGAAAA
AAGGGAATCACCGGACATGCGTTGATTGTGTTTAACAAGACAACTACACTGAGTCCAGTA
AAGAAGAAAAGACAGAGAAATTTGGATCTAGGAGATGGTACAGATCATACATCCTCTATT
CTATTTTATTGTGAGTGGGACATTAAACGCTTTCTTTGAGTTATACCCACCCGGACGTCA
CTCACTCAGGCATTTAACGTCATATGGCAGGAAGGAATCACTCTACTACTTAGACAGAAA
AGAGAGCTTCTTATCAGGGACTGATTACAGCAAAAATGACTCATGAGGATAGCTGGAAGC
AAGGCAATTCTTGCGGCTTACCCGTATTCTTATAGAACGGTTCAACTGGTTAGGCGGTCT
GGCGCATTATTCACTGCGCTTTATTTAAAGCAGTGTGCGTCATCGGGGTGATAAAAAAAA
CATACCCTGTTGACAGTGTCCCTGTCCCTTAATCATCAGGCTACCCTCGGATTCTTCCCT
CAGATATTAATGAGGTGGGCGGGAAGGATAGAGCTAACTTATTATATACGGATACGGATG
AACCCTTGCTCGTCTGAAAGTTATGAAACTAACAGAGCTATTCACGGCTCTCACGCAAGT
GTATAGTATATTCTTTCCATCTTCCCCTACGCTGATAGGTATTCCTAACAACAAACTACA
ACGCTTAGCTAGTTGGCAGCTCCGCATCGTGAACTGCATCTGGAAAAGGGCGATCGATCT
ACCCTCTTTTATGGGCTCTTTCCACTCGTATCTGACCTATCCGAGTTAGCCCTCCCAAGC
TGAACAAGAAGGTGGATCATCTGATCTTGAAATAGGTCATCCCAGCTATCGATCTTTTGT
ATCTGTTTATTTCGTCAGGTATCTGAATCATACACGATTGACAGATTCTTCTTTTCACAT
TCAAACCAAGGACCAACAGAGGCCTTTATAACAGACGGAAAAAAGCCTCAACAGCAGCCT
TCATTGAACCCCTTCTTCCTATCCTTGCTACCTATTAAATGGTCCCTCTTCGACCAACAA
AAGAAGACGCAGCTGATAGATGGATGAATATACATTTGATAGCCCAGTTCTAGGAATAAA
ATCTGATTGGAGGCATCGCTGGGGCATGGTCAGTTGGTTTCTCGAAATCAACGAGAACAG
TTAGAAATCTATAGATCCATTTGCTGATCCACGCGACTCAGACAAAAAGAATCCTATATC
TTACCCACCAGTACACTGTTCTAGTTGAATTCCAAGAATCTCGCTCGCTGCATCGAAAAC
ATTTTGTGAAGTGTTCTCCTGCCCCCCTGCTGGAGATAAAGTCAACGAAACCGTGATCGG
GTATTGGTTTGAAGATGATAATTTGAAGATTCATTGACGAAGCGAAGAGAAGGGTGTGAA
GGTTGCCGATACCGAGGTTGAATGAATCATTCACCTGGCAGCAACACGCTTGGTTGCACC
TTTCAGGTCAAAGGGGAAAGCAACGAGGAATTCCACTTCCAGAAGAAGAAGAGCGGTTCC
AAACGGGACCTAGTCCTCAAGGGCAAGCTTCCCGGTGTCAAGTGTCAGTCCCGAGGGCTT
GTGTCCGCCGAAAACTTCCTTTTTCTTTTTAGTCTTTCTGCTGCCAATGGACGAAGGTGA
GAGGCGGGGCTCGGTCTCAAGGTTTTAGCGTTGAGTCACTAGTCGGTCAACTGCACGAGT
GAAAGGCGAAAGTAAAGATGGAGTGCAACCAGGTGTAAGGTGTCAAAGGTCACCGAGTCG
TCGTAAAGGGGGAATAGGTTTCGCGCACATCCAACAACTGATTCGATTTGCACATCGAAG
GGTTGAGTTGCGTAATAGCAGATTCGTAGGTCAATAAATCGTTGGATTTGAAATCGAACT
CCTCTGCGGGCTGGATGATTGGGGCTTTCAATGGTCACTCCTATATACTCATGATCCGTG
ACCCCAGAAGTTGGGTATTCCTTCTTAAGATGACACTAAACCTTCCGATCTTGCTAGCCG
GGGCTCCAAATCTTTCAAGATTAAATCTTTCCCCTTCCGGTCCCAGGGAATCGCTCTTAT
AGTAGGAGGTTTACTGTCCCCAACTTCTCTTTATTAAGAAACTCGGTTTATAACTATAAT
TATAATAAAAAGATTGTACCCTAAACTTTGATCCCAAAGAAAGCAGGTTGGCTCTTCCTA
CATCCATGCATAAAGAATTAGTAAGTAGCGTACTCGAAGCCCGCCCGCCCTGGTCGTTCT
TATGGTCTCTGGAATCGCTTTCAAAGCGGTTAGTCAGAATTTTGCTTTCCATTGAGTGTA
AAGTTCAGGCACCTGTACCCGGGATGGTTATCGGCACCCTCTCTTTCACAGCCGAGGAGT
ACACATCGATGAGCTTAAGTAAACGCTTTTGACTACTACACTTTGTTGATGCAACGAACT
CTTTCTATTATTAGAGCAGACACCTTTCGAGAGAGTCTTCCTTTCATCGGCTTGCTCTTT
TTTTTGATGATCTACCTTCAGATGAGTTGAAGACCTTTGCCTTATCACAAGGCTTGTGAC
TGTGCCTTCTCTTTCATTCTCAAAACTTCTGTCGCTCCATCCCCGCGGGGGAGCAGAGAA
CCCGTCGCTGTCTCAGCTGCTCATCGACGGCTCCAGGAAGTCAGAATAGGAGAGCACTCA
TCTTAGGGTGGGCTTACTACGACGATGCTTTCAGCAGTTATCCATCACACTTGGCTACCC
AGCGTTTACCGTGGGCACGATAACTGGTACACCAGAGTGCGTCCTTCCCGGTCCTCGTAC
TAGGAAAGGGTCCTCTCAATGCTCTTCTTGCCCACCGGGACCGAACTGTCACGACGTTCT
GAACCCAGCTCCATGCCGCTTTAATGGAGCGGGCCCAACCCCTTGGAACATACTACAGCC
CCAGGTGGCGAAGAGCCGACATCAAGTTGCAAACCTTCCTGTCGATGTGAACTCTTGGGG
AAGATCAGCCTGTTATCCCGTTAGTCACTTTTATCCGTTGAGCGACGGCCCTTCCACTCG
GCACCGTCGGATCACTAAGGCCGACTTTCGTCCCTGCTCGACGGGTGGGTCTTGCAGTCA
AGCTCCCTTCTGCCTTTGCCTCGAGGCCAATCTCCGTCAGCCCGAGGCAAAAAAAAACCT
CATTGCAGGAGGCGCCCCATAGAAACTGTCTACCTGAGACTGTCCCTTGGCCCGTAGGTC
CACAACCCTGGGTTTAGAATTCCTAGCACTTCCAAGTGGTATCTCACGAACGACAGACTT
GCCCTTGAAGACTTCTTCGCCTTCACCTAATAGCAGGAAGGCAAGGCGAATCCCAGAGAA
CAGTAAAGCTTCATAGGGTCTTTCTGTCCAGGTGCAGGTAGTCCGCATCTTCACAGACAT
GTCTATTTCTGAGCCTCTCTCCGAGACAGTGCCCAACAGATCGTTGCCTTTGTTTGGCTC
CGGGCTACCGAAACAAGGAATTTCGCTACCTTAGGACCGTTATAGTTACGGCCGCCGTTC
ACCGGGGCTTCGGTCGCCGGCTCCCCTGTCGTCAGGTCACCTTCCTTGACCTTCCGGCAC
TGGGCAAGAGCGTCAGCCCCCATACATGGTCTTACGACTTTGCGGAGACCTGTGTTTTTG
GTAACCGTCCTTCGGGCCTGGTCCTTCGGCCCCTTTGTGAGGGGCACCCCTTCTCCCGAA
GATTTAGGGCTATTTTGCCTTTCCTGTCAGAGAGTTGTCTCGCACCCCCAGGTATTCTCT
ACCTACCTGTGTCGGTTTCGGGTACAGGTAGCCTTTTGTTGAAGGTCGTTCGAGCTTTTC
CTGGGAGTATGACATGGGTTACTTCAGCGCCGTAGCGCCTGGTACTCGAACATTGGCTCG
GGAACATTTCTCTACCCATTGCCACCTGAAAAACAGGGTCACCTTGCGTCCTTGAACCGA
TAACCATCTTTCGGCTAACCTAGCCTCCTCCGTTCCCTCGGGTTTCCTTAACTGGGCTCG
CTAGAGAAAGGGCTAGGTGGATCAGACAGGAGAAGAAGAAAGCCAAGCTGGAAGAAAGGC
TAGATGCCCCCTTTGGGACTACCTCACTGAGAAGTACTTTTAGTGAAGAAAGTGTAATTC
AAGCTTCAGAAGGTCTGGAAATAGGAGCATAGGAATATCGTAAGAAAAAGTGATCCTATG
CGTCAACTAAAAATCTCATAAAAAGAAGAAAGATTGGATTCCTTGGCGTCAATAGCTAAT
AGGATAGCTTCCCTTTGACCTGCCTTGTAGTGAACTGACGTGAAAATTTTTGTATATTTT
GCAACCTTCTGCCCTGAAGTATGAGACTTACTTCATGGTACCTTTATAGGTGAGTTCGCG
TAATCGTAAGTATCTCTGTGATTTTTTCGCTTTCTCAGAGATTGCCAAGAGGAAGTATGA
AGACTTTATGGAAAAAGTAGGGTACAGACCCTAGCGTTCCATATGGTCCTATCAAAGTCT
CTTTCTTTGTTTGAAGACCTTCGATTCACATATTGGACTGGGAAGAAAAAGGGAAATCTT
TTTTATATATAAAGCATATTTTTCTTTATATAATATAATAAATATATGGCACGAAAGGAA
ATCCGATTTCGGTAAGGCTTAGGCTGAATCATGAGTTCAGATTCTTCTTGGTTCAGTGAG
GGCGACCGCGCAATGGCCGAATCTTTCTGTCTTTTCCCATAGTTTTTCCCCATATTTAAA
GAGGAATGGGTGTGGAAGTACTTTGCAGATAGAAGAGGACGACTTCTTCTAAGTGACGAG
AAGACCACCGGAAGATAAGCGGGACCATAGCATGTCGTGAGAGAAGAACACTGTGTGGGT
GTGCTTTGACCCTTTCTCCGAGGCAGAGTTGAATGTATATATCATGAACGCAAGGTGCGG
TATACCATGCGGGAAACACATTTCACTGTCCTATGTGCCAGTCGCTTCGCGCATCCTGGT
CCCCGTCGCCCAGCTCATTTGAAGGAGGCCTAGCCTGATCTGAGAAGTTCGTCTTCTGTT
CGGATAGACTTCATTCAAGAACTCCGCCTCCCCCTGTGGAATCAATAAGAATTTTTAATT
CTCTCAGATCGGTGAATAAAGGTAAATCCAGAAGAGACTTATCGCTCTGCACCCTAGCTT
TGCTCTGCTCCGCTTCTTCAAATGAGAGTTTTCGTTGAACCGGTGAACCACGCTCCAAGT
TAGATGCGTGGGACAGAGGGCTCGTAGTACCTGTGCTAGCTGGTATTCAGTGGAAGGAAG
GAGCCTAAATCGACATCCTCTTCTTTTCTTCTTTTGAAAGAAAAAAAAGCAGTACGAAAG
AGATTAGACTCTCAGGTGTGGAAGGACAAAGCAGCTACCTGCTGTTCCGACGCATACCAT
CTCTATGAAAGATGTTGACCGAAAGCCTATCGTCAATGTATCCTAGTCTAAGCTGTCAAA
GAACTGATAGAAGAGAAAAAAGGAATAATCACTAATAGGGATATGGATTGAGTCTCTCTC
AGTAAACTCAGTAAAGAGAGTTCTCAATTCGTAAGATCATGATAGAGATCCTTTCCTTTA
GAAGATTCGATTCTCTTAGTTTAGTAAAGAGCGTCGGTCTCAATCTTTCGTCAGCTTCAA
GGAGAAACTTCCGCTTTGAGAAGAAGGTCCTTCTGGACGGACGCTTTATTAAGTGAACGC
TTAGAGCGCGCATCAATAAAGGCAAAAGCTTTACTAATAGAATATCATGTAATAATAAGT
GTGCGCAGGTTTGGAACCCTTCCATACTTTCAAATGAGAACTCCTCTTCCCGCTGCGATG
GTTTTACTGACAGCCCTCCGAACGATCTTCTACCAGTTCCTTCCCTGGTAGGTCGACTTA
GGTTAAGAGTGCATTCTTCCTCAGTTCTTAATAACATCCAGGTGTGTAATCGACATGAAG
CTAGCTTCCACTTTTTTAAGTAAGGAAAAGAATGAATTCTTTCCTCTGCTGTCCATTTCT
TATTCATTCAGTGTGCTCCGCGAGTACTCCCTTCATCAAAGCAGATGAACTCTCTGAACG
TTAGGGAAGATAAGGGAAGATGACGTGAGCGAACCATCAGAAGGGACTTGACTTATCAGA
ACCGAAGGATAGCGGCCCAAGAAGCGTCGCCTATGTGAGCAGCGTCGCTCAAAGATCTGC
GGGTGAACATCTCAAAGAAAAGGTAAAGGATCAAGGGTTTTACTTTTGTCTCAGGGAATC
ACCATAGGTTGGGTTTAAGAAGCCGTGTGATGGGTCACTATCCTGCTCGGTTCGGAAAAG
CATAGTCTGCATTGGTGAATGGAAGAAGACCTATCTTTGAGTTCTTCCCTTCTACTTAAA
ATGTCAACATTGACTCTATTTATTATTATGGTAAATTAGTATATCAAGATATCAATCTCC
AGATCTTATTTCGCTTCGATACGCCAACTACGGAACCTACACCTTTGGCTTTCGACTCGG
TAGGTCTATTATTCATTTTTCAAAAGAGAACTTTCATTCATTTCTTTATTTCGTAGTCCA
CGACGAAAGAAAAAAAGAGGGGAAAAATCCAGACGCGAAAGGAAGAAGAAGTACGCAATG
AAGATTGCCCAGTGGTGGGAATTTGGGAAAGTAGGGAAGATCGAATGTATTTCTTCAACT
TCTTTTTCGATCGAAAGAAGAAGGAAAGAAAGTGAGAGGCTTTTGTGCCGGGAAAAGAGT
TGAGTCGATCATGCTCGACGACCAGAAAAAGAAAAACGAAATCAGGATTTGGAAAAAAAG
AAGCAAGGCTATGGATACCATGACCGATCAACATCCATAAAGAATCATCTTTCTAAATCA
CTTCGGGGAAGCGGGAATTAAAGCAGCCGAAATACGCCGGAGGTTCTAAATAACATAGAA
TTTCTGATAGAAAAAAAGAATCCTTCAAAAAAACGAAGTTATTCAGTTCTTTTCAAAAAA
CGAAGTACAGCTGCTAAAAAAACAGAAAAGTCATCCACGCAAGGACACTCGCAGCAGTCA
GACCTTCCTTCAATTGTTTGGTCATGCAATACTTATTCAATACAAAGAACAAAATACATT
TCGATCCAGTAAACGTTAAATCATTTCGTCGAACCGGGAGTGCTTGAAACATCGCAGATG
AATAGAATACGTTTAAAGGAAAGAAACTGTCATAAGAGAATACGTTCTCGCATCGCTTTT
GTCAGAAAAGGATCGAACAGCGAGAAAAAAGGATTTGACAGAAGAAAAAAAGAGCTTGAC
ACACTTCATTCAAAATAAAATGATCTGCGATTCGAGAGGGGACAGAAAAAACAACATACA
ACTCTTTCCTTTCTTCGGTGCTACCTTCTTCTTTCCAGGGATGGAGTAGAGTAAATAAAG
AAAGAAATTTCAAAAAATGCAAAGGAACGAATACTAAGAAAATTAAGGAGAAAATGTTGG
AACCTCATGGGAAAGGATAAGGTAATGAAATTGATAGAAAAATTCATAGATAACGGGGGA
TAGAGAATTGATAAGGGAATAGAGATGATGATAGAGATCATATAAAAACAGAAGAATTCC
TAAGGTACAACTCGTATTTGAACGAAGTAAGAAAAATGAGATCTTTCATAAACTAATAGA
ACAAAAAGACGTCTACCTTAATTGAATCGAAAAAGATCAAATCTGTTTATCAAAGTGCTT
CTCCGATTGCTCAAGACATATCCTTTTCAACCGAAAAACAAAAGAAGATCATTTCGAAAA
TTTTTAGTCAAATTGTCAAGAATATTCCATTAGTAATGAAAAAGGGCGTAGAGGGGATCC
GTATATCTTATTCAAGTCCAAGTTAGAAGGTGCAGAAATTGCAAGAACTGAATGCGGAAA
GTATGGAAAAACATCTTGTAATGTATTAGACCAGAAAATCGATTATGCTTCTGCGGAAGT
ATCTACTCGTTACGGAATCTTAGGTGTCAAAGTGTGGATTTCTTATAGTCAAAATGAAAA
GGACGTGCTATATCCGAAACGTACGAAATATAGTAAATATCGTAAGGGCAGATGTAGTAG
GTTGCAAACCGGACGGTACACAACTTGTTTGGAAGATATGGCACTAAAAGTTTACGAGCT
GGTCGTCTTTCACACATCGACCATTGAAGCAGCGCGCCGGGCTATAATCGGACATTCCAT
CGTGCTATGAGCGGACATTCTGAAGAAATGGTAAGATATGGGTAAGAGTTCTCGCAGATC
TCCCTATTACCGGGAAACCTACAGTCAGAATGGGAAGAGAAGGAAATCCTACGGGTTGGA
TTGCTCGTGTGTCCACGGGACAAATCCCATTGAAATGGATGGTGTGACTTTGTCAAATGC
TCGACAAGCCGCTACATTAGCGGCGCATAAACCCTTGTTCGTCAACCAAGTTTGTTCGAT
GATTCCTAACGTAGTGGAGTGATGGGGAAAAAGCGGGCCGGAGGTTTTCTTCTGGCGACG
TCATTCACCGCTAGCGCGTTGAAGAAAGCGTTCTTACTAACTGTCAATGAATGAATGAAA
AGAAATCGCTTACCAAATACCAAATACCGACAGGCCGCTACGCCCCCTTGGTCAAGGGAA
AGGGGGCCCTGATTCCGGGACAGGCCGTATGACGCGGAGTGTCACGTACGGTTCCTTTGA
GAAGGGTGTGATACCACCTATCAGGCCCGACGAGCGGTCCCACGGAGCTGCATCCTTACT
CACCTGGTCTATGCACATTACTTTCTCCAGGAGGTTGGCCGCCTATCCTAGATCTTCCCA
TTTCCAAAGGGGATCCCGGGCTCAATCTGGTTTAGTATCAAGGTGATTCTCTTTCTCTTT
CTATATATATGGGTCCGTGCAGCATTTCCACGATATCGTTATGATCAATTAATGGGACTT
GGCCGGAAAGTGTTCTTGCCTCCCCTATCATTAGCTCGGAGTAGTCGCCGTTTCTGGTGT
TTTAGTCACCTTTCAATGGCTCCCTTAATTATGTGCGAGGAATTGCCCTATTGAGTAATG
TCCAGCGGGCTACTCCCCGAAAATGTCCATAGTTGTTGGTTGGGGTTCAAAATTGGGGAT
TTCCTTAAACTTTTTGTTTTTCTTGTGATATGCCAACCTGAACCTTCACTCCGATCGCCA
CTGCTGCCTAAGGTCTCGTGAAGACGCTCCTTCGTGTCCGTTCTGAGGTTCAGTTGCACT
ATCTCCGGTTCGGTAATGCCATCTGTCCTTTTGCGCCTCTTTCGCTCCAATAATTGCTTG
TCGTCAGACTAGATGCTGGTAATGCCGGGGCGTCTTAAAATACGAAGTGTTCCCCTACGG
GTCCACCGTCGTCAACTATCGATGACCTGCCTGAAGTGTTCTTCCAGCGCTTAAAGTCTT
TAATTTAGAAGAATTTTCGTACCTGTAGAGCTGCTCATCTTAAAATGTCTCAAGTCGTGT
TTTTTTCAACCAGATGACTCCATCTCTCTCTTGGACTCTGTCTCGAATCCTCAGAATCAG
TGTCAAGTGGTCTTCATCTCCACTGGAATCTTAACCTGACGTCTCGGCTTCCTCCTTCGA
TCTGCCTTGCAAGTGCGGGGTAACTGTGGATCTGCTTCATCGACTGTGTGCTTGCCGCCC
AATCCTTCCAGACTTCGGCCGCCTGTAGCGTCTGTTTTCCCCGTAGCGTCTCGTAAGCAC
AGCCATCCAGAGCGCAAAAAGTGGATGCTAAACTAAACTCAATGGAGTATATGCCACTTC
AACACTTCTCTAAGGCTTCACTGGTCGCTGGTCTACCATTTCCAGTGTACTAGCAAACTA
TAAACTATAGTAAGAACATCGGCTTACCTTACCAATCGCCTACCATGTCTCCTCTGTAAG
GTTTCTGACGACCCCGTTAACCATCCATCGTCTTCTGTTCTAGTGTTCTGAAAAGGAAGT
CTACCACAACTTAAGTAGATAAGTGAATCGACTGACCTACATCTCCTATTGGGATTTCCC
CGGCCAAAATACGTTCGATGGGAATTGAATCGGTGAACTCAGACTTATGTCATACTCCGT
TACTAACCTGGGTCACCTACGAACTCGGCTAATGACCTATATATTTCCCTTTATTAAATG
GGACAAAGTTCGCTTCTGTCCCAAGATTTTCTTTATTTCGCTGTTCATGAATGGGGGTAG
ACCCCCGTTAGAAGCCGACTATTGGGGTGGAGTATGCGCAGTAGTAACTCTTGCTACTTA
TCTTATAGTCTTTCTTTACGGGTGGTCCTGTATACTGTTCTATTTCTTGAGATACTGAAG
GGGAAGACCCCAGATATGATGGTCATCTTCTTCATGAATACATCCCCTCTGGGAACTCAA
AGAGTACTTGTAAACTAAGGCCACTCCGCCTAATTATTTAACAATATGAAGGAGTTTATA
GAAGATCAAGGTATAGCTATCATTAGCCATACTTGCACGCTTGGTTTTTACCGCGTAGGA
TCTTCTTTGTGAGATTGAAGGGCTTGACGTAGTTAAATGGTCATAGACCATGCTCATAGC
CATTAAGCTTGACTCTGCATAGTTGCTTCAAATGGGACTAGATCAGCTCAATAGCGCCTT
CGCCCATTTACTCGTTTATGCGAACTTCTTGAGAACCTAGGAAACTAAAGATGCCACCTA
TGGTACGGAAAGCGATCTCCTACCAAAAGGACTTCCTTTGAGTTCTCATAGAGTAAAAAA
TGATAGAAAGTTGAAAAAGAGCCTTCGAAAGGATCCCAACAGTTACCGAACAAACAACAA
TGAGAGTGGTGGTATATACATATCCTTAGTTGCATCGCGTTTTGGTCGACCTTTGTTCTC
GAGTGCCATAAGGAACTTTACTACGGGAACAATACAGACTTATGGAGAAGTTCTTGGCAG
GTAAAAGCAACATATGGCTTATAGCCCGGGTCATCCGTCTTTCACTTCGTTACGGGAATA
AAGACTTCCTCCAGTGCCTCTTCAAGCAAAACATCGATAGGTCAACGACTTCGATTTGGT
ACCGCAATCCTTGCTTCTATTGTTTCTGGAAGAATAAGTGAAGAATCCACTTTAGAAGAA
GAATCCCAAGATTGCGGAGCTGGATTTTTGATGGAGATAATGCCCTTATTTCAAGCGAGA
ACGTCTGGAAGAGGATACTGATTGTCTAACCAATAAGGGATGGCAAGGTTGGGCTAATAA
AATAATAGGCAGTCAAGAAAAGAGAAAAAGAAGAGAATTCCAAAGTGACGACAGTTGTCA
GGTAAAGAAATACGGGGAAGGAGAGAGGAGCTGCCTAAACCGTGAAAACGGGAGTTGTGG
GTGAGCGAGCAATACAAGCGTCGTGCTGCTAGGCGAAGCGGTGGAGTACCGCACCCTAGA
TGGCGTCAGCCCTGTAGCCGAAAGCATCACTAGCTTACGCTCTGACCCGAGTAGCATGGG
GCACGTGGAATCCCGTGTGAATCGGCGAGGACCACCTTGCAATGCGTCATATATTTGAGT
GACCGATAGCGAAGTAGTACCGTGAGGGGAAGGGTGAAAGAACCCCCATCGGGGGAGTGA
AACCGTAAGCTCTCAAGCAGTGGGAGGAGCATGAGTGGCTCTGACCGCGTGCCTGTTGAA
AAAGAGAATGGACAGCGACTCATAGGCAGTGGCTTGGTGTTGGGCCGGGGCCGTAGCGAA
AGCGAGTCTTCATAGGGCAATTGTCACTGCTTATGGACCCGAACCTGGGTGATCTATCCA
TGACCAGGATGAAGCTTGGGTGAAACTAAGTGGAGGCCCAGACGAAATGACGTTGAAGAA
TCAGCGGATGAGTTGTGGTTAGGGGTGAAATGCCACTCGAACCCAGAGCTAGCTGGTTCT
CCCCGAAATGCGTTGAGGCGCAGCAGTTGACTGGACATTGCAGGGTAAAGCACTGTTTCG
GTGCGGGCCGCGAGCGGTACCAAATCAGGCAAACTCACTGAATACGTCATATGACCTCCA
AATAACAGGGGTCAAGATCGGCCAGTGAGACGATGGGGGATAAGCTTCATCGTCGAGAGG
GAAACAGCCCGGATCACCAGCTAAGGCCCCTAAATGACCGCTCAGTGATAAAGGAGGTAG
GGGTGCAGAGACAGCCAGGAGGTTTGCCTAGAAGCAGCCACCAAGGAAAGAGTGCGTAAT
AGCTCACTGATCGAGCGCTCTTGCGCCGAAGATGAACAGGGGCTAAACGATCTGCCGAAG
CTGTGGGATGTAAAAAAGCATCGGTAGGGGAGCGTTCCCGCCGGCTAGGGAAGAATCGGC
GCGAGCCGTAATAGACGAAGCGGAAGTGAAGATGTCGACTTGAGTAGGGCAAACATTGGT
GAAGTCCAATGCCCCGAAAACAGCAGGTTCCTCCGCAAGGTTCGTCTCACGGAGGGTGAG
TCAGGGCCCTAGATCAGGCCGAAAAGGCGCTAGTCGATGGACAACAGGTGAATATTCCTG
TACTACCCCTTGTTGGTCCCGAGGGACGGAGGCGGAGTGACTTGCTTCCATACGAGCACA
TAGAATGTCTTAAATAGACTCAGTAAATATACCGTTTCTTATTCCATAGGTGGGTACGCC
TAGATTAAGCCAAGCCGCCACTTTGCAGTCACGGACTGAGTGGGCTCAGTTCGAATGAAC
TTGGATCGAAAAAAATCGAACTCTTTTCTTTCTTCACCTTGCTTGAAGAGGAGTACCCCC
CTCTTGTTGATTCAAAGGAAAAGTCAAGCCTTGTGGAGTGGATACTCTGCCAAGGTAGGT
GTGAGCCTTCTCCCTATATGAAGTGCCTAATTGATTCTTAATATATCCTATCCTTTAGCC
GAGAATAGGTTGCATACCAAGGGGGGCCTGTTTCTATACAGATCGAATATGGTATGTTTC
TATTTTCCTTGCAGAGCCAGTACCAGGACAAAGATAAGCCCCTTTTTCTAAGCCCTGTAG
TCTATTGGATAAGGAGTAGTGGATAGGGCGAAGTATAATAAACCCGACAGTGAAGACGGC
GAGGAAGTTTCTCGGCTAGGCAATGGGAGATCAAGTTTGAGTCGTAAGCCCAACCACTTA
TAGCCAGTTTGACACCCATCCAATTACAGCGGTTTACTCTGCTCTGGTCTGGGAGTGTTA
TTGAAAAGGTTTATCCCAGGCGAGTTCAGAGTCAAAACCTTTGCGCTTCAGTCCCGATAG
TTACAGTCTAAGTAATAGTAGTCTCAGTCTAAGTAGTTGTCTCAATAGACCCCTTCTTTG
TAGCAATAGGAACCTAATCTCATTCGTTGATGAGAGGTTAAGGTGACGGGCTAAGGCTTT
TCTCGTTAGTTTTTTCCTTCTACCTTATTAAGTCTTGGGTCTTTCTGCTTTCTCTTAGGT
TGTACTTTTTCTAGGCGAGCCTCCGTTGCTGTAGTGCTTCCTTCGTTCCTTTTCAACCCC
AGCTATTGATTCAGTTTCAGTTGCTTTTCCTGACCCGGGGGTTTGAGTTTGATTGGAAGT
TGGAGTCTCGTTCATTCGCCTCACCAATACTCATTGAATTCAAAGTGTTGCTTTAAGCCC
TCGTTGGACTTTCTGGGAGTTCTCAACCATACCATGTAATGCTGCTATTGTAAGAGGAAG
TTGATAGGTTCTCCCTTGTACCAGTAGAAAGAGGAGCAGTTTCCGCCTTCCCTTCAACAC
AACTCATCCGCGACTAATAGGTACTAAGAAAAAGCGGAGCGGATATGCGACATCATTTCT
TATAGCAAGCAAGGAAGCGTGATTGTGTTAGTGTTCGGGGCCAAACAAAGAAGGTTTGAT
CCTGGCTCAGAAGGGCTAGCTAACTCTAACCCAGGAGCAATCGTGAATAAGTCTTTCTTC
TTCAGTAGCAGATTCAGATAGTGATCAGTACCCCTCTCGTTCTTCCCATAGGCACCGTTC
TATGAAAGGCACTATCGACTGCGCTTGTCTTTCTTGAGTACCGCACAGTACCACTGTCCG
AAAAGGGCATCCTCTACCTCTGCTCAACGGATCTGAATAAGAGAATTTTGCTATGAGCTT
CTGGGCAACATTGGAAGAAAGCTATGATAGAAGAAATGGAGGCTCTAAAGAGGAACGACA
CTTGGGAACTGATCACGTTACCAAGAGGCAAACGTACGGTTGGCTGCAGGTGGGTATATA
CCCTGAAACACAGAAACTACAGTGGCTCTATCGAGAGGGCTCGTGTCAGCGAGGTTTCAC
ACAAACCGCAGGTATGGCATCGATTATCTCGAGACGTTTGCTCCTGTGGCCAAACGTCCA
CTCAATTCCATACTTTTCATTCTGTCAGTTGCAGCTAAGAGATCTTGGTTACTGCATCAG
CTCGATGTCAAAAAAAAAAGGCCTTTCTTCGTGGGGCCCTCCACGAATAGGTTTATATGA
GTCCTCCACGGGTTTTCGAGCTCAGGGGTAGGAAGGGAAAGTTTTCAGGTGAAAAAAGGC
GATATATGGTCTCAAGCAGTCTCCTCGGGCTTGGTTTCGAGATATGAAGTTTGGTTATGA
CGAAGATAGATGGAGTTTAGAGAAGGAATGCTGATCATTCCGTGTTCATAAAAGAAACAA
AGGGAAACTACTGTTCTCCTAGTGTGCTCAGTTTATTTCTCTAAATTCACAAGTAAAATT
CTTATATTAGTAAGAAAGGCAGCTAGTAAGCAAGTCGAGTAAGACAGCTATTATTAAGTC
GAGCAAGCTTTCGCTAATACTAATCAAAGACAACTAAGGTCAGAGCATAGAGATGAGAGG
TGCTTATCTATCGTGGAGCTCGGTAGTGCTTCCTTAAAACACTACCGATTCTTGAACAGA
AAGCGGTATGCTTTGAACCTTTTTTGGTCTATCCGTGTTAATAAAAATCCATCATTGAAA
CAAAGGATAGTTCATTCTTGGGGTGAATAAATAGAGACTACGCACAGGGATAGACCGTAA
CTTCAGGATCAACCTCAATGAATTATGGCGGGAAGCAGTATAGATCCGTAGCCCGCTCTG
GAGTCTTTAACCGAAACTGGGACTAGGCATGGAAAAGCTCGATCAACGTCCTCCTCTCCC
GAGGTGTCAAATGTGGAGGGACCTTTCCCGTCACCTCGACGCTCTGTCCGACGTGTGTTA
TGTTAGCGACATAAAGTGCGAATAAAGTTCATCGGGACATTTCTAACGTCGGTTATGCTT
CTTTTCTGCACCTCTCCTAGCTGGTTTTAACTCTATCTTATTGGAATCACATCAATAGAA
GAAACGCTAACCTTAAGAGCTTTCAGTAAATTAAGAGAGTCTTTTTAGCAGTCCTAGTTG
ATGCAGCAATAAGAAAAAAAAGAACAACGGAACGAGAAAGTCAGATTTTTATCCCCAACG
ACAAGCCCGAACGGGCATTTTCGAGGCTAACCTCCTTCTGTATTGACTTTTTCTCGACTG
AAGAATAATCCGTTTTCATTATTTCCTCTTTATTGCCATTCTTCTGTTTTAGAACTGTGC
TCTACCCTATTTGACTAAGGCTGGTAAGAACTTTGTTTGATGATCGGAATACAGATAGAG
TAAAAAGGCCATCATTAGGGCAAACAAGGCAATAGCTTCGGTTAGAGCAAAGCCTAAAAT
AGCATAACCAAACAATGACGTATCCAATTCCGGACTCCGTGCTAATGAATGGATCAACAG
ACATCTATCTTTCCAATACCGACAGCTCCAGCTAAAGCAATTGTAGCAGTTCCAGCACCG
ATGACTTTTAAACCCTCCATAACATCTTTAAAAGTTTTCATTTCAGTCTTCTAACCGGAT
GGAAGCAGGATTTTTTATTGAAAGCGAGTTAAGTGGCTTAACGGGGCACGAACGGTATAA
CAAGAAGTACTGATTCGACTAGCTCGAACGTGGGGAACGAATGCTTTCCAGTGAACAAAT
AGCTGACTCTTGCAAGTTTGTAGCCTTGATGCCTTACAGCTACGCTTATTAACGAACTAG
GAGCTCAAGCTATAGAAGAAAAGCCGCAGTTCTCTAAATTGCTAGTTCTTTATATTAAAT
AAAGGTAAATAGAAGAGTAAGAGCAAAGACTCCTATATCAAACCCCATTCTTTGATATGC
CTTAGTATAAGAAACTGGCTTAGTACATATCCATAAATATGCCTTTTTGACTTTGATGCG
GCATAGCTATCACGTAGTTTTCCTGTTAGAGAAAAGGATAATATAGGTAAGTATACGTAA
GTTTACCTAGATCTATGTATTTTGCTTATATAGATATGCTATATTTACAGATGAGTCGGG
ATCCTAATCTTGCTATTACAATTATGAGATCAACTCTTATTTGCAATCTTCCTTAAAAAA
GTACAGGCGCTAGTTGCAGGTCCATTTTCCTTTTTTAGAATGTGCAGGATTCCTACTCTG
AGTAGGCTTCTTCGTGCGTGCCATTCGTTGAGTCTTGGTATTTTACTCCGGTATAAAAAA
GGTTATATCAAGGTCAATAATTTCTTTCTGGTTCACCAAGAATTTTGAATTTCGCAACTA
AAGGTTCTTTGATCCCGCCACAACATGCCTGATACTTCTATAGCGGATAGGTAATTTAGC
TACTCCGCAGCAACAATTGCTTCAGTGACGGGAGCTGTCATTGGGAATCCGTAATGGCAT
TGAGCATTGTAACAGTTTGAGTTAAATGCGTTTTTTCTGTTCCACGAAATGCTTACGCTT
ACCAAAAGGACTATGGCATCTTGTCAAAGCAAAAGACTCTGTCGGAATCTATAAAACTCG
ACTGGAAGCGGGTGGAACCCACAATTGTTTCTGTCTTGTCATTAGGTCTATGCCCTTAAC
CACTGCGTCCTTTACTGACCCCATATCCACCTTAATTAAAGGGTAGCCCCCTTATTTCAA
ATATAATACCTATCCGTCACGCTTTCAGATAGCTCTGAAGCAGGAAAATTCACTTTGCTT
TGCTTACACTACATTCTGGACGAGATGGAGATTCGATTGTTGACCTTTATCCACCACCCC
TGCATTTTGATTATCTGTCCTCCCGCCCCCACCTTTTAGTGGCTTATGCGGAACCGATTA
GTAGCTGAAGATTGACTGATTCATGTTCTTCCTTGCTTCTGAAATGAGCTTTCTATACGT
CCGAAGGTAAAATCCACATGCTGATGACGCCCCTCATTTTCTTGATGAAAACCGTCACCC
TTGGCCGCAGAAAGAGCATTTCTCTTTGTCTGACCCCGGTAAATTACTTCCTCTTGCTGT
GTGTTTAGTCGAGGGCTGTTCGTTATGGCGTTACAGTTTCCCGGTTAAACCAAAAGTGTC
ATACAACCCTTTTTGTGAGGAGTGGCTATAGACGGTGTGAAAGTATCTGCAAACCGGCCA
GATATAGACGATTTTTGATCGAGGATGGGTGTTTTTCACCTCCTTGCTGCTTTTATTTAA
GAGAGGGGAGTGAAAAAGGGTCCATCCTGCGCTGAATGCATAAAGAAAAGGTTAAGTCTA
GTCGTCGGGTTTATCTGGAGCGTTCCCTCTTTTGTCTTCTTATTATACCGGCTGGGACAA
ACCTATGCTTTTTCTGTTCCCGTCTGATTCTACCATGCCTATGCCCTGATTCAGTAGTTT
TCTTTGGGTTGGGTCAGCTACTCCTTTCCATTCCACATCAACGGTTTGGTAATCGGCTCA
TCTTCTTTCTTCTGGGTTGGAAAGATGAGTTGGTCTTCCTCTCCCTCTGCTTGATGGTTT
GAGAGTTGCCTTGGCGTGACAATAATCTACTTATAGGAAAGTGCTTGAGTTCCTCATCTT
ATGCCTTTGGCCCAGTTGTTTGATAATCGATAGTTGCTGTCAGTTCCGTTTGGCGCTCTT
CGTTGCCAAGTCAACCATAGTAGCACTGGCGTAACCATGTGACTACGACTTTTCTCATAC
AGTACGTTGAAGTTCTATGTTCCGTAATCTGTAAATGAAGATGGAGGTAAGCACGCGCCG
CCTGCTCTTGGAAGAGCAGGTTCACTCGTTCCTGCACTAGTCAATTTGGCCTATCGATCC
TGAGCCGATCGGTAGGTAAGGAAATTTCTTTAGCCCCCCTTTCTTCTGTCTTCCCTGACC
AGGGCATGGAGGCGAACGGACTGACTGGCATCTGAAAATCTCGTCTACAAGGTTTCAAAC
GCTCTAGTGGTAATTGCTTTTTCCTACGCTGGCTTCAGTGCCATCCTTTGGGGAGAAAGA
ATCTTCTGTCGAAGGGTTCCGTCTCGAACTCCGAGTGCTTCCCAAGGAGATCAGGTTAGG
GTTGCTGTGCTTGTCTGCTGTTATGCAGAATCAATTCCATTGGTCATGGCGTGACAGATC
GGTCCAATCTCAAGCGGTTTTCTCGTCGATCTTCACGGCTCGGCCTTACAAGATGTGAAA
GAATCCTCAACGCTTAGGTCTTGTCCTTCTTTTCTTTCAATTGCTAGGGACACGGAGTCG
ATACAACAACATAGACGGAGGCTGTCATGCTTTTTCTTGAACAACTTTTACGGTGCCCTA
CTGATCCTCTTTGGCTGGCTTCTTCCCTTTGTATTCCACATTGTAGGTTGGAATTGTCTT
CAATCTGGTATTTCTTAATAATTTGTATTGAAAACACCTGCTGCAACTCCACAAGCGGGA
ATACATTTCTTCGGCATTTCTTCATGTGACAAGAGCCAAGCAGATCGAAATTCCTTCTCC
ATTGTAATCTATGTCTAGAAGAAGGCGCGCTGACTCGTCAACCACCGACCGCCGACATGC
CGAGCTCCTCTAGAACCCCTCTGTTCTCCTTCGTCTTGTGCGCCAGCTACGTCCTCTACT
TTTTCATTTTATATTTCAATTCTGCGCTAAAGATGGGTAGCTTTCTCGTGTGAAAGACCA
AAGGAAAAACTCTTGCGTGTTAGAAATTTTTGCTTGTGCGTGCCAATTTTTCTATTCTAA
TAAAGGAGTCTCTTGTCATTTTGATGATGAAGCCTCGCTAGCTTTCTGGCATGTTCTGGA
CTTCCTCTGGAACTGGCTTTCAGAAAGACCTTCATTCACTTCGCTACCCTTCCTCTGATC
TAAGTCCTGCTCCTATTCACAATGCAATTTTAATTCACCCATACAATTGCTACAGGCACC
GAAGTGAAGAAGAAGAAGGTGGGTTTTCAATAGGGTACGGCGCCTAACAGTGTAGGAAAC
AATGGCTGGATTGAATCCTTCGAGATGGAGAGGATAGTTTTGACTGCGAGGAGAAAAAAG
GTCCGGTGGCATCGTATATAAAATTACGACTTCATTTAGAACTGTTCATCCAAGACGAAA
TTTAATAAGAGAAGAAAGCAATTCTTATGCCCAAAACTCCCATGCTTTGGATCATTGGAT
TCGGCACCAGCCAATGACGATTTCAATCTTCTGGATGAGAAGTCTTTCTTCATTTTTCGA
GAGAACGAAACGGTCTGGAATGAACCAAATGATTGTTTCGAGTATTTCTTCTTCCAATTG
CTCCTTGTGATGCAACGGAACCATGGCAATTAGGATTTCAGGAACACCAGCAACACCTAT
GATGCAAGGAATAATAGACTTACGTAGTCTCTTTCTTCCATCATTGCAATTTCAGTTTCG
TATCATGGATCTTGGTTCGCGCTTTAGCGTTTCCACTATAAAAAAATCTCCAATCCCGCA
AGGGATTGTTCATGGAACTACTATCGAGATTATTCGGACGGGTGCTGTTCTCCCGCGGGC
AGAAAATGATCGCTAACCTTAGCAATACGTAACTTGA
>c87cec88-7cf5-4839-9945-4dee044c2651
TACTTCGTTCAGTTACGTATTGCTAAGGTTAAGACTACTTTCTGCCTTTGCGAGAACAGC
ACCTTCCGTTTTCGCAGTACTACTATCGAGGCGGGCTAGCCCATCAAGGACTATCAGACC
CCTCATAGAGAGTCAAGTCGAGACCAAAGGCTAGTTCCTCCATGAAGTCTGGACTGCCCC
TCCCCGTCAGAGGAGTATTGTACATTTACCTCAAAAAGATATGGATCGGTCAACCTTGAA
GGGGAAAGAGAAAGAGATTGGAAATGAGCATATCGCGATCATTCCTCTATTCCCTCTGGT
CCACCCGATATCCATTCCTTATATCTCGACTGGCCAGTACCCATATTTGCCTTATTTCCC
GCCACTCCCTCCTTCCTCGGATCCACCCCTCCACGTTGCATTCCTTGCCCCGCCGATAGA
TTACCCGTAGTGAAGACACTCTGGTTTGAAAGGGGCCGCTCTAACGCTAACGCTATGATC
GTCTTTGCTATGTCCTCATTCCATCGGTGGAGAATCCGCTTTCTATTCCACTCGTCGATT
TTTTCTATTTATGATTGAGCTAACTGACTGAAACCTTTCCACTGCGGTCGGGTGGGATCG
TCATGGCCGGTGGATCAACGGCTCGCCGTTCCACCAGGGATCTATCCATAGTTTTGTGTC
AGTTACCATTCTAATGAAGTAAGTCCCCTTAAGGACTATCTATTTGGCCGCTGACCTCCA
GTCGAAGGAGGCGGATAACTGTAGCCCGCTAGCGGTGATTCCTGTGGGAAGCACTTATCC
TTATCTTTCATTACCTGAGCGGGCACTCTACTCTGGCTTAGTGACCAGTCTCCAGAGTTT
CCATAAAAGCTCCAGTTTTCCAGATAGAGCTACAAATAGGAGGATGGGAAGGTACGAGTA
ATTTCACTGTGGCGCCCCTAGACGATTTCTTTGTCGTCTTTAGCCGGGATAGGATCGAGT
TCTTGGATACCAAACCAAAGCCGTCCCTACGCCGGCGGCACCGGCGGCATCATGGATGAA
GGAAGACCAGGCATAGATTCAAGTCTTAATGTGAAGACTTGTGTTTTATCCGCCTTGCAG
CTTGTCAAGGGAGTCAAGTCTTCAAGGACGAAGAAAGCTTGTGGCCCACCATTTGTTAAA
CCCCCTCTTCTCGGGCGATAGGGCTTCCTCTTTTCTTTATACTCTGGAGTTTTATTTCGA
ATTAAGCTTACAATTGAGGTCGGTGAGAAGCTTGTAAGTTCTGCTTTAAGCTATAGGCTT
CCTTCCCGCAAGGGATGAGGTGGTCGTACCGCTTCTGGGACCACGATATGCACCACCAGG
GGCTGTTTTTTCGACAGGAGTTGGATACCCTCCGCAGGTAAGCTTGTTCTTCTGTGAAAT
TTCCACTTCTTCTCGTTTGTTTTGGGTCGCTCCATCACTCACTCTGCTATAAGAATTGAG
TAAGCCGATCCCGACTTCTCATAGACTGGATTGATTGTCAGAATCTGCTCGCAAACAAAC
TTGCTTCTTGCCCATGTACTCGTAAGGTATCCCTTAATCTGACGCCTCTTCTTGATCAGG
TTTTCCTGTAGTATTTAAAAAATAAGAAGCAGATATAGTTAACCGAAGGAGTTGAGGAAT
TCTTGCTTTAATCCGTCCCGCCATTCCTGACTTAGTAAGGAATATAGTAAGGAGACTACT
GTTTATCTTTTATGTATGTTTTATGAGTGAAAGAACGAGCTCTATAACTATTTATATTTT
AGCCGAAGGCCTTTTGATGGCTGGCTATTTTTTTAAATTTCAGATCCTTTCATGTATATG
ATGATATCCTTATTAAATTTAATTATAGGCCCATTATTGAGATATGCTAAATCAGTGGCT
CAATAACTGTTTTAAGAGGACTAAGTAGTAAAAAAAGGATCTAAATTGAACCCGCCAAAA
AAGCCGCACATCTATCTTAGCCAACCAAGGAAGACATCTCGTCAAGTCAGTTCAATGATC
GAGGGTAGGCAACTGAGAAATAGGCACTCTCTCTCTCAATCGGTTGAATTGGTAACGGCA
TTACAGCTATTGGCCATCCGTCCACAAATCATCTGAAAAAAGTAGGTCGATTCCCCGTTT
AATCATGAAATTAATCCTTTTAAGAAAGAGATGCTCATCTGCTCTGGTTAGCTCGGTAGA
GAGTGGCAGGCGAAATCCGTCTCTCTTTATAGATATAGAGTAGGTGGCGTTTAACTTCTT
ACTCGTGTAGTGAGAAAAACCTTCTTCATGGCCTCCTTTATTTAGATTTGTAGTTCAATC
ACGAGTTTAAGGTTTGCGATAGATGTTGCCTTTCCTGGATAAACGATCTCAAATCGGCTT
TTTTATTTTAGCAGATCTGTAGAAATAATCGGTTTTTTTTAAGTCATTTTGTCCCTGGCA
TCTTATCTTCCGGTTGGAAGTGCAAGGCAGCAATCATCTGTAGCGGGCTAGCTCACTGAA
TCGATATCTGTATTTGTATAAATATAAGAGATGCTTTTTGCTTTGTCTTGCACCAAGCCG
GATCGTCAATGTATTGGTAAGGATCTCTCCCCTGCCTATTTGGAGGGCTGACAGTTGCTT
GCTTGTGACGCTCAGCCCCTACTGAGCTTTCCGGTAGGCATCAGTAAATTATATTATATT
ATTATCAATTCCCACTTACTTCTGTAAAAACTTCTTCCCCCTTGCAATTCCAACTCGGCC
AGAGAATCAAAGGGCAGATGGTATGTCTTTCTATCCATACTGATTGTTGGATAGAAATTG
AAATCCGACTTTATGCGAGCAAGGTTCAAAACACTCTTTATAATCCGTCCTTCTATAAAT
CGAGAAAAAACATTTATCCAAAAGATTTATTCATTACTACTACATAAAACACTACATTAC
ATAAACAACCACATATGACTTTCCTAGAGAACGTCAGCTTTAAAAGCATTAGGCTTTATA
CATTACTTATTTTCGAAACATAAAGAAGTCAAAGGATAGGCCTTAACAAGTAGAAAAGAA
AGTAACTACTTTTTCTTTTTTTTTTTGAAATTCTTCTATTATTTATTGGTTATTCCAGTC
ACCGAGGTTGACAGCCTGCACAATGAGTTCTTGCTGTCCTCCGCAGCACTTGCAGCCTCC
TCTCCAAATCCCTGCGGTTCTCATTGGCAGTGCCAATGCGTCTTTCTGCCTCTGCAGGAT
CTGAAGCTCTAACATTTCTCAAAAGAGGTTTAGCGCTCTATGGCGCTGAAGAATTTCATT
TTGCAGTTGCCCCATTTCGGCAGCAATTGCAGAAAGCCTGTTTGCAACATCCATAGCTAT
ACGTGCTATTACGAAATTTCTTTGGTTTGAATTTGATGAAGAAGACACTTATTGAGCCGG
AATTTATAGAGTGGTAGAGGAATCCCGCCATGCGTCACCGAATTTGATGGCAGGCACACT
TCTGGCTAGTTCTCCACTACTTTTCTGCAGTTGAAGACTATCATGCCTGTTTAATGAAAA
CCTGGCTGGCTCTGGCTACCTTGCGGAGCTACTTAATATACCCGAATCACATTGTAACAA
AGAAAGTACAACCAGCTTACGTAAGAAAAGATTCCATATTCTATGCCAATGGACTCGTGA
CATCCATGTACTGAGTCGTCAAATGAGCCACGTTAAGCGAAGCACGCATTGGCCCACAGG
GTGCCCCAATAGGGCCCGAATGAAAGACCCAAGCCTACATGAACCATCAAAAGAAAGACA
TATCGATGGGGTTTTGCTTGTTGCCTGAATGAAAATGCGTCTATTTCTTTCAGACCAAAT
CAAATAAAGATGTAGGCTTAACTAAAGCCCAATGCCAAGCAAAGCCCTAAAATACAAGAA
GAAATTGGGTTCCACTAACCCAACATGGTGGAGCCTTAACCCGACACAAGATGGGACCCG
TCACGGATAGTGGGCTTAGAACAAGACCCATCGGTGGATAAGATCCATCTTCATAACAAA
CAAAAGGTGTACACGTTCGGCCTCCTCAAGGTAATGGGCCAAACCTAACGAGTCCAAACA
AATTGGATCTTATTGTATGACAAAACCACAGATTGGCTATCTAATTTCTTCAGTAATTTG
AGAATTTCCTAAAGCAATAGGGTTGGTTTTACCATTGTTAATCGTTGGAAATCCCATGTG
ATTGGCCCCAAGGTTGACAGCCATTGGATGCCCAAGACCGCCCCATATTCTCCCAAAGGC
ATTACCATGAAATCAGTGGTCAATTCTAAACCCTGTGCTGTCCAACACAACCCTTTGCAC
CAAGCATTGACTTCCAGTAAATCTCCATTAGCCACAGCCACCTTAACGGCCTTTGTCTGT
TGGAGTCTACACCCTACCCTACTCTTTTTGCAACACTGCAATCAATGAAATCTTCACTTC
ATCCTCCTCCTTGTCCCTGCCATCGTTTTTGAATCATTAACATATACAATTGAGAGCTCT
TGCACTTATGACCAAAGGTATACTTCTCATCACACCAGTAACACAATCCCCTCCTCATCT
CTTTCACTCTCGGCTTACGCAATGATCGGATCGGAAGAACTCTCTTCAACCGCCCATGAT
TGAGACAAACGTAGATGAGAACAAATTCTTTTTCATAGTCTGCTAATTTTCTTCTTGTTG
CATCTCGTCGATACGATAGGTTGATTTACCTTAGACGTCATACCCTAAAGGTTTACTGTC
TGGATGGTACTTTTCAACAGATAAGCGAATCGCGCTCAAGTGGTGGTTGACGAAATATCT
AATCCTCGTTTTCCCTGTCTGGTGTGGTCTTGGATTCACTTTGTCCCTTTCCGCTTCACG
CAATAGCACGCTCCGAAGCAAGCGAGCTTCGCCGGTAGTAGCCTCAATAATTAGTCGAGT
AGCAGCTTCTTTCCAGCAAAGCTTACCAATCCTACACTCCTTTCTTCTATGTCTGGTGGA
GCTATTCCCAGACAGCCTGAGAGCTGAGTGAGGACCTTATTTGAGATGCTTTATACCTTC
CAAAGCGAAATAATCACTCCTGTAGCTTATTGCGCTCGATCTACATCCTACCTAACTCGA
TTAAGCTTTTCTTCTTACACACAGAAGGTTTTTGCTATCATTGCAGGTTTCACTTCGTTC
AGTTACATTAGGGCTTTATACAACTCTACCTTGGTGATTAAGTTCCGCTTTAGTTGGTGT
GAAATGAGCTGATTCTGGGATAGGAGGTCTTGTCGGTATGGAACCTACCCTTCCGGAGTG
AAGGATTGTCATCCTATAGCCGAGTGTTTTTAATTGGTTTAGAGTCGAGTGATGAAGCTC
ATGATTCTGCCGTTAGTGAGAAGCAAGTAAACTCTATAGCCCTAAACTAAAGGAGCAGGT
CAAGTTCGTTCAGCTTGAGGGATAAATTACGTGGCTGACCTGCCAGTCCATCAAATATCA
TAGTTTATCCTTAAGAGCAGGAGGTTCCTTGTGTGAAACTTAGATGTTGAAGCACGCACC
CTTTATCTTATGCTATGGGTAAGGAATCAAAGGCAACGAGCCAAACCCAGTTGTTTTTAG
GAAGCAGCCTCTCCCCTCCCCTGTGGGTTCCTGCCCCTGAGTGTAATGCCTTAACGGCCT
TTTAAGCGCCTCTCACAACGGACTCGACACCAATCCCGGCAGAAGGATTTGGTTACCATA
AGTGGAGGCATGGTCCTAAATTTGCCGTTGTTATAACGAACAATTTTCATATAAAGATGC
TCAAGCGAAGGAGATGTTATGTTACGAGCATCCGTCTGCGGGCGCAGGGGTTATGGTAGG
AAGCTTAACATCATCTTTTCCCATGGAAGTGAGTCTCTCGAGGCTTACTCGTTCCGACCC
CTGAACAACCTTTTTTTAGAAAAGCCAGCCTGTAGGAAGTTCGGGAGAAGGGGTCGACTC
AGGCATTACTCAATAGAGGTGCAAGGCTGACTCCCAAAATGGGAGTTAGACTAATTCGCC
TTTGATTAGTTTGTGAGGAATTCCCCAATCCATCCACAACTTTTCCTAGCACATGGTGAG
AAGCCGACGACATAAAGAAGAAAAACAAGAAAAAGATCCTCAATGAGAAGGTCCATGCCT
TCTTCAGCCCATTTTACCAATGATGGATTTCGCGCCATTCCATCGAAAACTTAGTTGAAG
GCAGGATGTGCGGGCGGATGTAGTTGTTAAGATCTACCGAAAGTTACTATGGCCAAGCTT
ATAAAGCTAGCCAAGCCAGTGTCGAAGGAGACCTTCCAATCTATACTGTCCCCTCCATCG
GACCAACGAAAGGTTGCGATGGCCTCAGTAGAGATACTTAATAAAGTGCCTCTATTGTTT
GGAAAGTATATCCCTGATATCTCCACTATTCCCCTTAAATCAGGGATTAGCTGGAGACCG
ACCTGAAGGCCAAAGCTCCCAACATGAGACCCATACGGTTAAAGGATAACCCGAGGAAAC
GATATAATCTTTCTTTCGGGCGTTCCTTTCGAGGTTAATTCTTGGTTCTGTAAAGTCCAG
GGAAGACGCCAAGAGATCCGCTGGATCCTTGTTTGGGATTCTGTGGTATCCGAGGATCAG
GTATTGTTTTGACGAAAACAATGAAATGTTCAGTCAACATGACGCATCCCGCTTTGAGAG
GGAGGTTGTCCAATTGCTATGTGATGCCTTTCTTTGTTCCCTTTGGCATGATCGTTTCGA
AGTTCTTTCTTTCATAATCAAGTCTTTTTCGGAAATCAAAATAGCTGTTGAGCTCCAGGT
TTATTACCCTCCCTTTGGGGGCTAAGGGCGCAGCATCGGCGGTAAGAGCAGTAGACCCGC
CCGCAATGGAAACTGAGCAAATCCCTTTCTCATTATGAACCTACTTTCTTCGCACTCTAA
AGCTACTATGGAAAGCCGGTTTCAGGCAGCAAGTGCTCCTCCAGTTCCATCTGTCTTTCA
AAGGCTTTTATTGGCACTTTCGATACTGATATAGGTCTTATTCAACAAACTACTTCTTCT
GGTTATGGCCACACGGGTTGGCGGCATAGTCTTCCACAAGCTAGGCGGGTTCACGGTCCT
TGCTCGTCTCTCAATTGATTGTAACTTTAACTCCGCTTTTAAGCCAAGCCTTCACATCTA
ACTGTAAGCGTCTTCCATTATTGCCATTCCCCTTTTCCTATTTAAAGGGCTATGCTATGC
GCAATCAATCAGTTGCTTGCTTCCTATCAATCTCGATTCCTGCTTAGCTGTGAAGCTTGT
TTACTGCTTTCCTTCTTTTGCTTATTCGATACTGGTTCCCTCTCTCCGTCAAACGAATTG
TAAATAAGTGCTTGCTTGCTCCGCGTTGAGCCCATCTGGTCCTTCTTTTCTTCATTCCGG
GTATGCTCTATCAGTCTGTCCCGATTCCTCTAGTTATGGAGTTCCGGACTTGCTCTCTTG
AGTGCAGGACTCTGGCTCAATGGCCGATTTAGTAAAAAGGCATTCTCAGCTACCCTATGG
CATATACCTGTAAGATCGTTAATTGCTTGGTTCATTCTTTGATGTCAATATGGATTCCCG
GTCCAGCTCATCTGAAAAAGAGTCTCCTGAAAGTTCAAGGCTTGCAGTAGCAGTTGTTTT
ATTCCTTTAGAAGGATTAGTTGTCCCGCCCTGTACCAGTTACAGCAATCCTGTGTGGTAT
AAAATAAGAAAGTCTATGGCAGATATGTCCCCCTTCCTACTGAGTACTAGGAAAGGTTAG
GAAGCAAGGACTGATTAGACCGTACTAACGATCGGCCGATTCTCGGCATCTTCACCAGTT
GCTTGCCTTAGTGCAATCAGTTCTCGCACAAAGCCTATATCCCTTCGCCAAGCGCAGGCG
AGTCAGTACGTACCAATGCCTTCTGCCTTCGGTCAGTCATTAACGCCCGCTCGAGGTGAG
AAGAAAGTGCCTGAAGGCCTTCCCCCTGGTGCGAGGTGCCTTCTCTTTCTATATAGAATA
CGTCAACCAGTCCCCACACGCCCGATCACGAACACAGGTCCCGAAAACCGGGCACAAGTG
ACGGACCAAACCAGGCTCCATAGCCCGAGGTCTGACTCAAGGAAAAAGACCATATAAAGT
CCGCCCCGGTCTATGTGCAAAAAAAAGAAAGGTAAAGCGCCCTCCCCCACATTCAAAAGA
CGAAAAGCGAAACCAAAAAGTAAAAAAAAGACCAAGCTCTCCCGAAAAAAATGGGATTCT
TACATAAAAGCAAAATAAATAGAGTAGAAAGAAAAGAAAGATGTATAAAAATCGAAAGAT
CAAGTGTGAGTCTGCTCTTTTTTCCAAAAAAAAAGAAGAAAAAGAAAAAGCAAAATAAGA
AGCCTAAAATATGTAGTGCAGAAAGCATGAGATCGTCACGAGTGATCATGAGAGCTTAGT
TTTTTAGGATCGCTAATTTCCTGCGCTGTAGTTGCCCGTAGTGATATCCTAATTTGGCTA
CTTCCCCCACTCATCAAGGCAGAACATAAGAAACGACACTATTGCCTTCAGGGCCCTGAG
AAGCGCAGCAATCCGGTAGCAGATCCTTTAGTAGGTGAAGGGGCATAGCGTTTACATACA
AACCTAACTCAGTAAAGCCAGTCAGTCAGTTTAGTGAGCGTGCCTGTGTTAGAATTCCAG
TTCTTTTTGGCTTTCATCCTGCTAACAGATAAGAAAGATCGTCTCAACCAACGGTTTCAG
GGCATGACGCTTGGGGCTACGTGCTTGAGGGGCCTGACGAAAGGGCATTAGGCAAGGTGG
GACTAATATAAGAATCCAAGGTTTCGAAGAGCTTTGACTGCCGGGATGGCTTCTTTCATA
AGGGGTCCGGTCTGATTACCCATTACGAAGACAGCAATCTAAGTAAGAACGAGAAGGGAA
CGACAGAAGGACTGACAGTGATTGGTTAGAGTTAGATCCGCGAGGAGTCGTTTAGGATAT
TGCCCTTCTCGCCTAAGCCAATCGAAGTTCCAAGTACACGCAACTAGCAATGTGAGACCG
AAGTCTTTCTACTAAACATCGGGGCTTTGAGTTCTATTCGTTAAGCGATCAACTTTCAAA
GGGAGCATAGTATAGCTACGTTGGAGAAGGTCGTTACCTTTCTTGGAAGAGCTAGGAAAA
GAATGGTTCAAATCCAATTTCATTTCCCCGGTTGCAAGTCCCACTTCCTTTCCTAAACAA
ACTGGCATCCAAATCGGCGTTTTCGGTTTCAAACTTTGATGATTGAATAGCAGGAAAGAT
TAGATTGGCTTCATTCCTATTCTATTCCCAAGCCAGCAAGAATCACTCTAACTTCAGATA
TAGGCTCCTAATGGAACACTTACTAAATCTCGATGCACCGTCCATTCCCCCTCATGTGCA
GCTCCTAGGATCACCAGCTTTTATTGCATCAACAGCTGATGAAATTGCTAGTCCTCCAAC
ACCGCTAACGGATTCAGTTACCTTTCAAAGCCTCCTAACTCCCAACAGCTTCTCAAGCAG
CCACATCTTCTCTTTTTTTTCTTATTTCCCTAAGCCTAATCATGTAAACAAATGCAATTC
GAGGAGAAGCGAGTAGATGAAAAGTCCTTTGACCAAGTAAAGCTTGTTTTGGTAGTCCAC
ATAGAGCCTTAGCCGGTCATCTTTCTATATTCTATAATAACTAATTATTTATAAATAATA
AAAAAGAAGTTATTAATTGAAATTCTTAATCCATTTTTTTCTACTGATTGTGTTCCTGAA
GTAAAAAGAGTTCCATCTGTTCCTGAATAGCTTCTTTCAAAAGGGCTTCTGCTTCCCGAG
TGAATGTGAAGTAACTAACTCTCTTTGACTTTCAGTCGAGTGCCCATTATGTAATGTATT
CTAATGAAAGGATGTTAGCATATATAGCGTCGGATGTTATGAGAGTTTCCACGAAAGAGA
AAGCGAAAAAGTCAGTATATGAAATCGAAGCGCATTGCAATCATCGATCATATAGAATGT
GTGCCGCGAGTGATCAGTCTGCGCATAGCGGATTGTCGTGCCTCTATCTTCCCGGGACTC
CTGCGGGCGTTAGAGATGGAACTACTGAAGCTGCTCGACCAAGCAACCAATTACCACCCT
AAATAAAACGTAGCTACTCACCTGGGAAAAATTCCTGCTCAGATCTCAATCCGTCACTTT
TTCTCTTCTACACCGTCCGAGCTTGGTTGTTTAGTTTGGTTTTTTCTTTCTCTGAGTAAT
GCCCTAAGGTTTGATGTCCGGGGTCAAAAGAATGAGCTAAGCGCCGAGCGAAGAACCGTA
CCAAGGTGAAGGGATGTGGTGAATCATACCGAAAAAAGCACTGAAATGAACCATATCGAG
CACAGGTCTCACTCTACAAGTTCGATGAGCTCCGTAGCGGGCCTGTGCCTACTATCTACG
ACGTGTGTGTGCTATGGAAAGCAAGCTAAGCCGTTCGAACTCTGTCTGGTGATCAACAGC
TTGTGGACTACTATTCTACTGCTGGGACGAACTCTTTTACAAATTGGTGGGAGTATTCAC
TGAATGACTGACTAACTGATTCGGGAAGGAAGAAGTCCCGATATCTACCACTACATCTAA
GTCGATGAAAATAGCAACTTGATTGGGAGCCTTCTTTATTTTATGTCGAGTTCTACACGG
ATACGTGCACTTCATAGGGTTGCCCATGTAGCTGTCGCTTTCTCCTCCAGGTCGAAAAGG
CGAGACTAGAGAAATCGGAGGCTTACTTCCTACTCCCTCTCCCCTCTTCCATTGCTGAAA
CGGGGGCCCCGCCTTATTCTAAGAAAAATGCCATAAAGCAGGAACTTTAACCCATGATAC
AAGAAAACCAAAATCAGAATAAGAAAAAGGATTCAATCCGTCGCCTAAAAGACGACACTC
TAATTCGCGAATAGCACACACATAGTCATGTCTCTTGAAAGTACCAACAGGCCGGTGTGA
CTCTCTATGAAAGAAAAGTCTGACTCTTACGTCAATCTTATATTTCTCTGACTTACTCCT
TGTTCTAAAGAGTTGGAACTGCTTCCTTACAGGACAATCAATGGCTACCCGAGAGATAAA
GGCCCTCTCCTAGCCCAATTTATTATATACCCGAGATTCCTAAAGAAAGATGGGTTTTTA
AAATAAAAAAAAAAAGTCTGGAAATTAAGTTGCGTGCTTTCGCAGTGAAGTTTCTGTTTA
ATTGAAAAAAGACTGATACATGGAGTTGTGAAGTTCTGCTAACTGATTTCATGGGAGAAA
GGCTTTCTGATAGAGTTATACCCCTTTTGCTTTTAGGGTAATGATGCGCCTTTGTATATA
AGTTGTGCAAATTGATGAACAGGTGATGAATTCTTAATAAAGTGAAGTCTAAGCAGCTTT
TTTATATCGAGCGTTGGCGGCTCGGAGTGAAAAGAAGTCCGGCATGAGTAAGACAAAGTG
TAGTTTAGTTTCTTTTAAATGCGGATGGCATGCTGTCTGAATTCTGGACTTGAGATTCTG
GCAAGCTGCATGATTACCTGTTATTTGAATAGGTTTAGTAACCAGAGGATAAAGGGGAAG
ACCTATTCTCAACCAAAGAGAAAAGTAGAAAAAAAGAAAATCTTTGTACATCATACTTAA
GTGGTGGGGCTCCTTTTTTTGTTTCACAAAATAGACTCTTCCACTTCTATATACTATATA
CTGTGTTCGACTGAACCCGTTCTCGTTTGGCTCTGCATTCATGAAATGGAAAGACCAACA
ACAGAAAGAAAATTCTTCGATCGAAATTTCAGGCCTATGGAAATTGTTCATCTCGTTTAC
TGAGGGAAGGGAATCCATCAAGGTTTTGGCTCGCAATAAAGCTAGGGTCCTGATCGAGCA
ACTAGTAGTCCTATCTATCCACCTCTCCAGACACAATATCTTGAGTACCTATGATGGTGA
CCACATCGGCTGGCATGTGATGTTTGGACATAGAATCAGGTCCTTGTGAATGGGCAGAGC
CAGGTGCTCTTATTTACGACGGTAAGGACGATTGCTTCCATTACTGACCAGAAAGACACC
AAATTCTCCTTTGGGTGCTTCAGCTGCGGTATAGGTAGAAGGAGCTGGTACGGAAAAACC
TTCTGTATAGGTTCGAAATGGTGAATTGAGGTAGAGTAGACCGATGATCCTGTAGTCATT
TGGCCGGCTATTGAAAGAAAAAGCTTGCATCTGCTCTCTTTATTATATAACCGGTCTCAT
CTCTCTCCAAACCTAACGTGATAGTTTCCCATCATAAGGCTTTCTATCTATAGATTAAGC
CATTACCAAAGAGCGTCTTCGTTCAGAACTCAGTTGACTGCTTCTATAGATAAGGCGGAG
CGTCCTTGGCTCAGTATTTTAGCACATAGGGCTTCGGCCCTGCAATATACGCTAACTCGA
AGGGCCCCGCTATGAGAATGGCGCTTTTCTAAGGCCTTGCCTTGTCAGCTTTGCTACCGA
CGCTTTGTTCCGCTTCGCTAACGCTTGGCTAAGTGAAGAACCTTCGCGCTGACCGTTCGC
TTTCTCAGTAGCAAAAGCGCTTCTCTTTTCCCCTTAAGTAGAAGGACAAGAAAGAGATTA
TTGGTTTTGAAGCTCCCGCTTCCTCATCTGCGCTCGTCAAGCCAACTTTGCTCTTTGGGA
GGTGAAAGAGCGGTTGAAGCGGACATTTTGAAATTACAGCATCAAGAGGCTATTTATATA
TATACACGGTTACGGTTATCCCAAACTGCGTTCTGGAAAAAGTGGCCTAGAAGAAAAAAG
GGCGGGCACTGAAGTGTTTTAACCTCACTATACTATTCATGGTTGTGGGGCACTGTGTAC
TTACAACTTCTACGAGAAGCAAGTGAATGGGGCCAGTGCGTGGCGAACGGAACGCTTCTG
AAAGCCATTTCTCGCCTCAACCCCCTAAATATCCAGAAGGGTACTTTACAAATGGGGCTA
ATTGCTTCGCACCTGACTGTGATAGCCCTCTCGATACCTTATTGGAGCTTTGTAACTAGT
GGCCGCTTTCCTGTCGCGTTAGCGCTTTCCCGGTGCACGGAGCCTCAAGAAAGAAGGTGC
ACGTTTGGTTTATCATTGGGTCAATAACCCTTCCGCTTCCTCTTTTTGTGCTACTCCTAC
TCAGCAGGCGGGAAAAAAGATAAGAAAACACAAAGCCTTCTTCAGCTTTCCCAGCCTGAA
GCTTCTAAAGACTTCCTTCCCTCTCTCGGCTGGATGTTGGCCCAGCCTACTATAAGGATC
CCGTATCCAGCAACCCAACCTATACAAAAACTTCCTTTTTCCCTTTGTTA
>0f9e2496-9a53-49f0-8e42-26d142b81e1e
GTACTTCGTTCAGTTACGTATTGCTAAGGTTAAGACTACTTTCTGCCTTTGCGAGAACAG
CACCTCGACTCGCATGTATTAAGCATATATAGTGGAAGTAGCATGATGGGAGCTTCTTAG
CGCTTAGTCCCTCCCAACTATTGAGGAGATGGTAAACTTCACTTTCTATGCTACGATCTT
TCTTTATATTCTGATTATATATTCAATTCACCGATCCATTCATTCCATTTTTATGGAAAA
AAGAGGGAAAATAAACAGAGAAGAGATCTTCATGACTACCAAATTCAGAATTTTGGATTG
TACAAGCTTAACCGAAGCGAAACCTAATCGAGAAGAAAAAGCCCAATGACAATCTTTGTT
ATGCCGTATTTTTCCGTTGTTTCTGTTCCGCATTCCCCGTTCTTACTCTGAATGTGGAGA
ACACAGCCACACATGGATTGTACCCACCGGTAAAGTACATACAGGGGCTCTCTACAGTAT
CTATGCTACCTGCTGGTTCCTGTGGCCCATAGCTCACCGATTTCATCATCCTCTTTACCG
TTTTGGGAAGTAGAAGTTAGTCTGCGGTTTTTTGTAGACTTTGTCAGAGCGATAGCCGCG
CTTAATTTAATTCATCATGGAAAAAGAGCAAAAGAATAGCGTAAGGTGAACGTCAGTGGA
ATTGAAAGACTAGAAGAAGATGATTTAATCAGTTTATTTTCGAGTCTCATAAGAAAAGAG
ATGTGAAACTGGCAGTCTTTCCTTCATAGTGCGTTGTTGCCACGGATCATAGTGCTGGCC
TTACCGTAATAAGGCCGGTAAGTATGAGCCTTCGATTAGAACACCCACATATCTCGTGAC
ACGCGGAGCGTAGCATTTCCTTTATCCGTATAACCCGAAGCGGCAAAGATTCAATTCATT
CTTTATCAAGTACCATTCAAGGTTGCATTATCTCTTTGAGTGAAGAAGAAGGGCTTTGTA
TAGACACTGAAGAGCCATGTTCGTTGCCCTAGGCTCACTACACTATTCTTTCATTTCATT
CTATTGATAGATTGACGCTCCAAAAGAACGTATACATGGAGCTATGTCGACTTACGTACG
TAAGTCTCGTTGACCAAACTTTAAAGTATACTAAATTACCATCCCTCTTTCCATACAAGA
GAAAAAGAAAAGATAGTTTGATCTAGTGCCTCTGGCCCCCTTGTTCCTTTCTCCTTGACG
TTATTTTCCTCGGTTTTTATTACAATAATAATGCTTGCTTATGGCCGCTTGCGCTAAGGA
TCTAATCAGAGAGTCAAACTTGGATTTAAAAAAACCTTTTCCTTATTAGCCAGAGTACAA
GCGTACTCTTTGATCTTTAGTAAAGGTGGATTAAGCCAAAAAAATCTTTTTTTCGAACAG
TCTCAACGTCCTCGTTGAGAGTCGCTCTACGAGACGTCCAGTAGTCTCTGACTTGGTCTT
CGGAATCGCTGATCTCAGCCGATTCCCAGCTTGACTTGCTCTCAGGTTGGCCCTTCTACT
TGACTAAGTAGTATTCCATTCGTGCAGTCGGTGTATGGGCTAGCCCATGGTGCGGTCAGC
TATGATATACTCAGCTGCTTCTTGTTGCGGTTAGGTTCATCTACAACATCTGGGGGTGCC
CTCGTGGGCACGTTCCTCTCTGGGTCGGTCTGGTCTAATCGAAGTCAACTGACTTACATG
GAATACAGGTGAGTTTTCACTTTCTGGTCGCTTGAGTCTATAGGCTCTATCTGCTTCTCT
ACAGGGTCTACTTTCTTCTTTCTTCAGACCGGGCTAAGCCTGACGGTTGTTTAAGTAAGG
TTGGTGGCCTTCTGCTATCCTCCTGGCACCTCTTGGCAAAGTAGGCTGATGGGCAAGCTC
CCTCCTGTCGCAATGGTGTGGGGCGTCAGAGGGCTGTTGCCCCGTGGCCAACTCCGAGGG
CTGAAGTTCGACGCAGAGCTTTTTGGTTGTTAAGTTATAGTAGTACTAGAAATATCCAAC
AGCTCCAGTCCTTCTGGTTTGCATTAATAAAGTTCCTTAAAGTAGCCTTCGAGGTCCATT
TATTCTCTCCGTCTGAGCTTTCAAGATATACCGACCGTGTAGGTATCTGACCATCAGATA
CCGACAGTCGTCTTCTAACATTACCGACTTTTAAATATCGGGTTTTCAAAGTTCACATAA
CATAACTTTTCATCATCAGAAACAACCTTCCGGCCTCTTGCATTGCATTACCATAACGAC
AAGAAAAATTCATTAAAAAAAAAAAAGATTTCTCTTGACTTGGAATGAACCTTTCTCGGT
GGAGGAAAAAGGAATAGCGATAGTTTTTATGGAGCATCCAGGAACTTCACGATTCAATCG
GACGACGAATTCTTACGTGGTCCAAGGAAAGAAAGGTCCGCTTCCACGATTTCATCTATA
TTGAATCTTAATATCAGAATAGCTTATATAGTCATGTGATTCAATTCAGGTTGACTTTTT
TATTTCTTTCGCCTTTTTCGGATCTTATTGGAACAATGGAGAAGGAGGAAGACTTTAGCG
ATTCATAATAGGATATCTTGAATATCTATGTCCCAGAACATAAAATATGAAAAATGAAAA
AGAATTTTTAGGCTATAGACCTAATTTTCCTGGGATTGTAGTTCAATCGGTCAGAGCACC
GCCCTGTCAAGGCGGAAGCTGCGGGTTCGAGCCCGTCAGTCCCGACCTAGGCGCTGCAAG
CGATCAATTCATCTCTCCGTCTTCTGTGAAGAGGGGAGAAAAAGTAGGATATTAATTCCC
AGCGGGAGAATCAAACTTTTCTTTCGCATTTTTTCATCAAACAAAACAGAAAAATAGAAA
AATAGGTTATCTTGCGTGATGGAAGAAAGACGTATGTAGGTTGGTACAATCGGAGGTATC
ACCATATTCAGGATTCAAAGGGATACCGTTCGTTTCTGGCTTTTCGATTGTTCCTGATCA
ACCGTTTAGTTTAGAATAGAGATTTTTATTTTACGAAACACCAATTAACTTAACATGAAA
GAAAGAGATTCAAATTCCAAATGAAATGAGTGGACTGGATTGAATCAGCGGTATATAGAT
CCAATACAATAGGTAAGAAGCACAACACGTATTTCCCTCTTTCCTGTCGAAACTAGTCCC
CTTCTTCTGTGAGCTAGGTCTATGGTTGCTACTTTTCTCGTCTCTGAAAAAGGGAAAAAA
CGTCACTATATAGTTAGTCACTTCGGGCTACTTTTTTGGGGATCGTGATACTCGGGCTTA
TGAATTGAAGGCAACGAAGTTCTTGTCCTTTCATTGAATCAAATAGAAGCGGTGGATTTC
TTTCGATGGCTTAGTCAGTCCGTTGGAACTCTCACCTATGTACTAAAACAATCGTAGCTG
GAGCAAGAAGACGAGTAGAAATAATAATGGGAATACCAACCAGGCTTATCGAGGAAGATC
GGAACAGGCTAAACAGGAGCATTGGTTAGGGTTCTTATATACTTTATATATATAATGGAA
AAACTCTTGTTTATGTTAAAAATGAAGCAGTTACGAGTGCTTATGCCGGTTGGGGTATAG
GGACCAGTGAAGAGGAAGTTTCTTGCTTAACCACAGGAGAACTGCTTTCCGGTGGGGTGA
TTCATGTTCTTCCGGTTACGGATGTTGTGCCACTTGATGTTTTGGGGAGAAGGCCGGACG
GAAAACAACAACCGAATCCTGCCGACGCACTGTTCTCTTCAATAGTTCAACACTTTTTTG
GAGCCTATCCCCGGATTAATCAGATTGAAGATGACAAGTGGTATAAAATTTCCTAGCCAG
AGAAAAACAGGAAATCAAAATTGGAAGCTGGCTTGCCGAGAGGCCGACCTAGTTCGCGAG
AAACTCCCGCACGTGTCGACCACGGAACTCACCTACGGGAGATCTTTGCTGAAATAACGT
CTCTCGATCGAGAATCGATTCGGTTCAAGATAGAGAACTGAGACAGGAAGGGGGTAGTAT
TTGCTACCAGTATGGAGATAAGACTATAAAGCATTACCTCGACACGAGGAAATCGAAAGC
GCATCACGTGCTACATAGCAAATCGAGGCACAAGCACAGGAGTCATAGTACCAACGAAAA
CGGAAACCAAAGAAAATGAATGAACGCACACTAACTACTCCCTATAGTTATCTATCTATC
CATATATAACAGAAATCTCCTACCTATCAGTCACCGACTTGATACATACGGGAACAACCC
AGCAACACAAAGAGTTGTAATATATGCTCAAAACGCATGGCACCGGTAGCCAATGAATCG
AGAGGACCCATAGCTCCATTTCAAAGTCCTATCATCCATGCTTTATTTCCAACACACTGG
ACCTTAGCTGTTCTCCAGTTGGGAAAATAGCAACTTTGCACCTGAAAAGTCATGCATGAA
ATCATGAGTTGCCTTCTTCGTTACCTCGAGTTGAGAGATCTTTCCCCGATAGAAGAGATG
GCTCCCTCACCAATTTCAGCCCAAAAAAAGAAATATCCTATAGATCTCCGAAAACTCCGC
TTCCAAAGGCCAATTTCGCTGTAGCCCTAGACGAGATCACTATTACTCAAATAAGCAGAA
GATCTAACCAGCGAATGAACGAAGGTTATAAAACAACTTGAAGCTAAGACAAGGTGGTAC
GGGGCTACGGATTCGAGTCCTCGCACCTTTAGGTTAACATGAGAGAGATGAATGCTCATG
CCCAAACTAAAAAAGTTATTAAAGTTCCATGTGGATAAGGAACCAAAAAGGGTCAGATCC
CCGACTTCTAATCAGAGCGTCAATAAACACACCATGGGGCGTCACCCGCTTCGCTTAGGA
GAAGAATCCTGTCTGACTGACCCTATCGCCGTTGAACCTGACTGAGCTATGCCATGGAGG
AAGTCTTTCTCTGAGCATGCCGTGGAAGAACTACAATGCTGCTGCCTTGGCGTCACTGCT
TGCCAAGCTCTGTTCTATCACGCAAGAAAGAGGCATCTTTAACTGACATGGATATCTTTC
GGTCTCCATTCTCGTATTTCAATCTGAACTGCTTGGTCGGAAATTCCATATCTTTTGACA
TGTCACTAGACGATCTCCCTCGTATGGAAATGCCAAAGCTTTCGAGTAGAGCAGCGTCTC
CTCCAATGAATTGACCAGATTGATGGAATTGCACGATGCCGAGTTCTCCCCTTGTCCACT
ACTTCTGATGAACGAAAGCGATCGGACAAAGGCTTCATATCCGAGTATATAAGGAGAAGA
CCGACCGACGCCTATTGAGGTAAGATCTCAGCCGAACAAAAAGACCACGTACTCAAGCTT
TGGATCGATACCCCGCCCACCCCTTCTCGTGTTAACACATTCACGAATGAAATCGTCAAT
CTGTATACTGACTCGTTACTACTACTTGAACCTTACCTACCCAGTGCTAATACAACCAGA
TAGCCGCAGACCATCAATCGATCGGCTAATCCGCTCAAACAAGAGAATAATAGGACTCCT
CACTACGTAATTAGACGTGCCTTATCCATCCCTAAAGAAGACTCCTTCCCCTTTAGTAGG
AAGACCTGGAAATTGATATCATTAGTAGTGGGCTTTTTCCGAGCTTGACGCTTGAGCATC
ACGAGAACTCAACTTTCAATGTTTGGCGTGGTATTTTACCCTTTTTCACTTGTCTTTTTC
TATTTATCTTCATACATCGACCATACAATTGATGATCGAAGAGATGCGACAAGAAGAAAA
GATGCGGAATTCGGGCGGATTTGCCCTAAAAGCATGCGTGAAATAAATTTCAGGGCTTTT
CTTGCGTTATCAGTAGTCTAATTACCCAAACCCATACTCTGTCTACTTAATCTTTCCCAG
CCTGGGTCCCCCTCTGGAACCCCCTTGAGGAAGGGATTTCGCCTCAAAAAGAGTTGTAGT
AGTGCAATATAACGAATTAGGTCAAATCATCACCTCAGCGGGGATCGCTATGCCACAACA
ATGTCTTTGTTTAAGAAGTTCCTTGTCAAAGCCCAAGTGGGGCGCCCAAAGAGCTTGCAT
CAGAAGATATGCTCGAAATCCGCTACAACGGAAAACAAGGCTTTGACAGCCGTCTAGCTC
TCCCCCAAGGGGCGAAAACTCGTGATAGAAGGACCATACGGCTAGCTTCAAAGTTTTCAC
GTTCATACTATTAGCCCAAAAACCCCATTTCCAATCGAAGGTTTTGGAATTTTTTTGCGT
GACGTTACGGAAACTTTGAAGAAATCGTATTAACAATGCTTGAAAGTCCCAGTAGCTTTC
TTCTGTTGAGAATTATTCTTCCAAGTCGAGTGACTGGGACCCTACCTGCCCTTTTGTTTG
GATTTTGGAAAGGGCTTTGCCATATCAGATCAATAGTCTCAACCGAAAGCCCTCTTTGAC
CATGTCCAGGAGTGGCAAAATGAGAATCTATTATCTTCTTTCCCTTGGAGTTCATGAAGT
GGAACATGTGCACTACTGCTTGGAGCTCTTTGCAAGTGCAAGAAAGGGAGAAAGAATTCC
TTCTTCGACGAATAGCTGGTGCTAACGCCAATAAAATAAGCTTTAATCATCTTTCTTTTT
AGTCTTCGTGCATTACTGGATTTCCTGTTGCTGCAAGGTCCTTTTTGACGTTTTTTTCTT
TGTTTAAATCATGCTATTGCCATTGCCCTTGACCCACATAAAAAGATCAGGTTTAAGTCC
ATTTTTTACTCGCTAGGGGAGCTATGACGAAGATTGTTTAAGAAAAACAAAAAGAGCAAA
CTTTCTGTCGGAAATTAAAATAGATATTATATTACATCTAAGGCAATGAAATTGTTCTTC
GAAGTCCATTACTGAGAGAAGTGGTGATCTCGTCTTGCTGGGAGAGAGGAAGCCGGACCA
CCTTTTCAGCCAGATAGCGAGCAATCACTTAGCAATGAACACTAACTGAAAGCGGCCGAG
AATAAGTACCTATCCCTTACGGGAATCGAACCCGTGTCTTCGACATGAAAAGACGTGTCT
ATTCCACTGAACGAAAAGGACCAACGTCGTCTTCATATACCTCAGCCTCTGAAAATGATG
ATGTTCGTTTTGTTTCTACGCAGTTCTTGACTTTCGTTGTGTTCTTTAAAGCATTTCTGA
TGTGAATTCGGCCTCACGTAGCTCGCCTTCTACGGGTTCCCTTACCGACCTAGTGACACA
CCAACCACGCCCCTTCCCTTTCTCCGATCATAAGCCTGATGATCTCTTTATTTGTCTTTC
ATCTTCCCTGAATAAAAAAAGTACCAAGACCGGAGAATCAAAAGATAGGTCTTAATCTTC
TCGAAAGCACTCTGCATAGTCAGTGACGGGCATCGTTCTACTCCTTTTCTTCTTCCTCTT
CAGCTTGAGGGCTCGCAAAAGGGAGTGAGCTGTGCGATGAGAACCTGCTGATATACTACC
CTTCAATCCTCTTCTTTCTTTCCTTTCTCGGGAATGAGCACACCTTCAACTAGTCACCAG
TGCCCAGATTTTATGTCTCTGCCAGCTCGTAACCTCGCTTATTATTCATATTCACGGCTT
ATTCATAATAAAGGCTGTAACCTCAAAATCAAGGAGTGGAATTCTCTGCTCCTCGGAAAA
CTCCATTGCTTTGACCATCCTCAATGACCTGAGGATGCTTCTGGCCCTCAAGAGAAGGCA
ATTGACCACTACGTATATAATGGGAAAGGACAAATGCGCTTCTAACCCGAGATTCGAACA
TTCCGGCCCCAGAGAGAGAGCGTGCCAAAGCCCGATGAATAGACAGGGGATGGACAGTCC
TCCCAGGTCTAGCCGGTGAAGGCCAACAAGTACTGACCTGGCTTACTTAATAGGCTTGCA
GAGGAAAGGCCTAGCCCCCGGAGCCGTACCACCAGAAAGATCAGGGGGGAATCTCTACCT
GATGGCTTCGAATCTGAGGTTGAGGTGACGCCTCTCTTTTCAGTGGAAGTTGAGCTCGTC
GGGTCTGCTGCCCGTGACGTGAGTGATCGTTGACCCTGCCCCTTCTTATTGCTATTTGTG
ACGTCGAGTGCTTAAGTGAGATCCGCGGTCTGGCAGGTCCTTGGACGCTGGCCCTTATAG
TGACGTCTACTCGGACCTGACGACGGGCGTCAGCTAGTCTAACAAAGAAAAAGACTTAGC
CAAAGAAGTACATAATAAGAAAATGCTCCACGCTCTACCTTCCGTCCTCCTTAAACACCC
AGCTTTGAAGCATAGTAGCCTACCTTTGGTCTCAGGTTCGCTACTTGCTAGCCGTCAGCT
GACCCTTATAGTGATCTTCAAGTCTGCAGCTAATTGACGTTTCGGGGTCGCGCATTGAGA
GATGGAAGGAATGCTCTGTCTAACCGCAATGCTTGTCTGGCTATAGACTTGACTTTGTCT
TTCAGGCAGGGTTCCGCACGGTCCTCGAGTACAAACAAGGTGTCTATTACGT
>c0ecd3be-02c8-469a-a431-6a5bf68f6244
GTACTTCGTTCAGTTACGTATTGCTAAGGTTAAGACTACTTTCTGCCTTTGCGAGAACAG
CACCTGAATAAAAATAAAGAATTCACAAAACAAAATAAAAGTAAGTAAAAAGAAGAATGA
ATCAATGAAATGTTGCTTAGTCTTCAATGAAACTTGAGTAAGGAGTAGAATCTTTGTTTT
AGAGATTTTCTAAAATTTATTTGAAAACGAGAATTCCTTTCTTTATTTGTTTGCTGTAAC
TACTTGAGCCGGGCGGAGAAACTTTCACGTCAGTTTTTGAAGGGGGAGATTTTTATAGGA
TCCTATCCCAATTTTCATTTGCTAGGCCCATAGCGAAAAAACCTACTTTTTTACGATTAC
GAGGTTTATTCGAATATGAAATCCAATCCTGGAAATGCAGCATCCCGCTTTTTTTTTTTA
CTACCCAAGGTTTTGATACATTTCGAAATAGGGAAATATCTACTGGAGCAGGTGCTATTC
GAGAACAATTAGCCGATTTGGATTTGCGAACTATTATAGATTATTCATTCGCAGAATGGA
AGGAGTTAGGGAAGAAGGCCTACAGGGAATGAATGGGAAGACCGAAAAGTTGGAAGAGAA
GAAAGGCTTTTTTAGTTAGACGCATGGAATTAGCTAAGCATTTTATTCGAACAAATATAG
AACCAGAATGGATGGTTTTGTGTCTATTACCAGTTCTTCCTCCCGAATTGAGACCGATCA
TTCAGATAGATGGAGGTAAATTAATGAGTTCGGATATTAATCAACTCTATAGAAGAGTCA
TCCATCGGAACAATACTCTTACCAATCTATTAACAAGAAGTAGATCTGCGCCGGGAGATT
TAGTAATGTGTCAGGAGAAATTGGTACAAGCCGTAGATACACTTCTTGATAGTGGAATCC
GCGGACAACCAATGAGGGACGGTCATAATAAAGTTTACAAGGCATTTTCAGATGTAATTG
AAGGTAAAGAGGGGAAGATTTCGTGAGACTTTACTTCGGTAAACGTGTCGATTATTCCGG
TCCGTCATTGTTGTAGGCCCTTCACTTTCATTACATCAATGCGGATTGCCTCGTGAAATG
CAATAGAGCTCTTCCAGACATTTGTAATTCGTGGTCTAATTAGACAACATCTTGCTTCGA
ACATAGGAGTTGCTAAGAGTAAAATTCGGGAAAAAGAAGAGGCCATTTGTATGGAAAATA
CTTCAGGACGTTATGGAGGGGCATCCTGTATTGTTAAATAGAGCGCCTACTCTGCATAGA
TTAGGCATACAGGCATTCCAACCCATTTTAGTGGGGAAGGGCGCGTTATTTGTTTACATC
CATTAGTTTGTAAGGGATTCAATGCAGACTTTGATGGGGATCAAATGGCTGTTCATGTAC
CTTTATCTTTGGAGGCTCAAGCGGAGGCTCGTTTTACTTATGTTTTCTCATATGAATCTT
TTGTCTCCAGCTAATGGGGATCCCATTTGCGTACCAACTCAAGATATGCTTATTGGACTC
TATGTATTAACGAGTGGGAATCGTCGAGGTATTGTGCAACTGAATATAATCCATGGAATC
ACAAAAACTATCAAAATAGAAAGAATTGACGATAATAATTATAAGTATAAAAAAGAACCC
TTTTTTTGTAATTCCTGTGATGCAATTGGGGCTTATCGTCAAGAAAAGAATCAATTTAGA
TAGTCCTTTGTGGCTACGGTAGCGACTAGATCAACGCGTTATTGCTTCGAAGAAGCTCCC
ATCGAAGTTCATTATGAATCTTTGGGTACCTATCATGAAATTTATGGGCACTATCTAGTA
AAGTGTAAAAAAAGAAATTCTTTTTATATACATTCGAACTACTGTTGGTCATATTTATCT
TTATCGAGAAATTGAAGAAGCTATACAAGGATTTTGTCGAGCCTGCTCATATGGTACTTA
ATCATATCATTACCTAAGCCTAAGCCATTCTATGATACCAGTCAATTCGAATCTTTCGGG
TTCAATTAGGATCATAATTCGTAAATTTCTAGGTGAATTAAGATCGAGAAAAGGGAGTTT
TCTAATCACTAACTCAAATCCATTCATTGTCGAATCCTACTCAGCGGAATATGGAGGTAC
TTGCCCTTGGCAGAATGGGCCAATTTGGTCTTTCACAATAAAGCGGTAGATGGAACTGCC
ATGGAAACGACTTATTAGCAGATTAATAGATCACTTTGGAATGGCATATACATCACACAT
CCTGGATCAAGTAAAGACTCTGGGTTTCCAGCAAGCCACTGCTACATCCATTTCATTAGG
AATTGATGATCTTTTACCAATACCTTCGAAAGTATGGCTAGTCCAAGATGCTGAACAGCA
AAGTTTTTCTTTTGGAAAAACACCATCATTATGGGAATGTACACACGCGGTAGAAAGATT
ACGACAATCCATTGAGATATGGTATTCTATAAGTGAATATTTGCGACAAGAAATGAATCC
TCATTTTAGGATGACTGACCCTTATAATCCAGTCCATATGTCTTTTTCGGGAGCTAGAGG
AAATGTGTCTCAGGTACATCAATTAATAGGTATGAGAGGACAATGTCGGATCCACAAGGA
CAAATGATTGATTTATCTATTCAAAGCAATTTACGCGAAGGACTCTCTTTAACAGAATAT
ATCATTTCTTGCTACGGAGCCCGCAAAGGAGTTGTTGATACTGCTGTACGAACATCAGAT
GCTGGATACCTCGCGCAGGCTTGTCGAAGTAGTTCAACATATTGTTGTACGTAGAACAGA
TTGTGGTACCCTTCAGCTT
>b55674b3-8282-48b0-804b-f02f55de6ce3
TACTTCGTTCAGTTACGTATTGCTAAGGGATTAAGACTGCTTTCTGCCTTTGCGAGAACA
GCACCTTACCCCTAAGGGAAAGAAATAGAAGTTCTGAACCAATAACGAGTTCTTCTTTCT
GTATATCTTAAGCGCGTCGCAGTCGCTGCTTTACGCCCATTGTTCGAGCCGCTAACCCGA
TAGTAACTTCTCGAATGAGGCCTTTACTTAGAAGTTAGCGATAGAAGGAAGAGGGTTAGT
AAACCAATAGCTGTCCTATTATTATTCCTTTCATGAAGAAGCTCAGTCAGTCGGGAAGCG
TAAAGCAGTTCCGTATTCTATTGAGGAAGCCTGGACTTGTTGCAAAAGAGATAACGCAAA
CGTCATGGGGAACAACCACTTTCGATAATGAAAAAGAATAATCATACCAGTCTTCAACAA
TTAGAGGATTCCAATTCTCACCCGAGAGAAACTTCACGAAAAGATAGCGAGGTTTCTCAT
GAGGGAAGGAGCAATCCGAACCAACTCCTTTTCAAATCCAACTAGTTCTGTTGTTCTGAA
ATAATCTTCTTTCTTTTACTGGCTTAGCCCGATAGGAACTTCACTCAAGCTTAACGCTTC
TCACAGCTCCTTTCTTAACCTTCGGGCATATGTAGAATCCACTGCTCTGCCGCTTTCCCT
TTTGAGGAAGAGTCTGACTCTGACTGTCTGATCTAAGGAATTTCACTGAAGTCTTAGAGA
GATCACAGAAGTCAAAAAAGTCTGCGTCAGATCCAGAATTGTTGAAGCCTGTGGTGCGTA
TGAAAGAAATGCCTATAAACTTTCAGGCAAAGGTCTTCGGAATAGTGAAATCAGGCTAAC
TGGTATAATTCTTAAACAACAGTGAAGGGCCGAAGAAGAGTCTTTACGAGTGTATAGGGG
TGTTAAGCTATGGTTGAATGGTTTCTGCACTTGGGGATGTAGCATTGTTGCCCTAAAATC
ATAACGAATTGAATTGAGCTTTTCACTTCTCTCAACGCACGGTCGTACCCGAACTAAGCG
CTTGGCTTGTCTCAGGTTCCCGGCTGAATATAGTCTTTCTTTCGAAGAGCGAAGCCCTTT
TCCTTTAGCTTCAGTATCGGGGAGGGTAATTTAGCGCTTAGAATCCATAGTGAGATTTAA
CACTTTTAGGTAAATTTGATTACAAATTCAATGGGCTTTCCACCCTCTCTGTCTCACCTC
ACAAGCGCGAAAGCCTATAGTATCTTAGTCGCCCCGTTATTGCAGTTTGATATCGTATTT
AGACGTGCTTTTCGAATGATGGCATCATATCATCTTATATAAGAGAGAGGCTGCATTGTT
GAGCGATCTTTCCCTCTTATTTAAGCTGGTGTGATCTCACTTTCGAAACGACGTGGCAGT
GAAGTACTCATAGGTCGATGTCATGTAACCGATAACAAAGAGATATACAGTATGAAGTAG
AGGATCTTTCGTTGTAGCCATACTTCACTCGGCCCAAGCAAGCACCCAAGGACTCCATGC
CTTTGAAGGTTGGACCAACCCGGCGATGATTTCCGACAAGTCTTTCTTCATTTTTCGAGC
AAAAGCGGAAGACGAAGAAAAACCCATAAAACCATGGCGGATCAAGCATTGAATTACACT
ATGTCGTTACTGTCGAGTCTTGCGTTACCTTCTTTTCTTTATATACTTGCCACGTGGCGG
GCAGCCAAGCTGCAGGGTTTAACGAACGAGAACTTCCATGAAAAAGTCGAGGAGGCATAG
CGAACACTTTAAAGGAGCAGTGCGGTAAAAAGCCCTGCGCTCCACTGTTCGCCCAAAATC
TTTTCCATTACCGAACGGAAAAGACACGTATGATGTGAAGGACGCATACGTACCGGATAA
TAATGTGCAATTGCTTTGCAATATCTATGAAACTATAGTACAATTCGGCGCCGCTAGTCC
GCATTATAACCACCTTCTTCAAATTGCGTTCACCTTTTGGGGTGGTTAATTAAAAAAGAC
TTCGAGTGCCACCCCCGGATGCAGTCCGTTTTTAGAAAGACGAGAAGGGCGAACCACGCG
TCACCAAAAGTTACGATCAGGAAGGCTGAAATCCAGATAAAAGTATCCGGAACGGAATCT
ATGGTTCGAATCCAGTTCGTGACAAGGCTTTAAACATAGAATTTCTCGACGGGTTGAAGT
TTTTATTGAGGTTCAAAATTCTACTTAATTTTTTAAACTTATGTGAAAAAGGATCCCCAA
AGAGGCCAACTGAAGAAATGGATTGTCTGGGTTGCTGCTCATCAAGCTTGAGATCGGTTC
TTACGTCGATCAGGTTACCGACTTTAAAAAAGCACTACTGGGCCCGCGGCTTCTCGAAGC
CAATCTCGCACTTGACACGCTGAAAGCTTCACTTTGTTTTCTTCATTTCCGCTCTGAGAG
GATCTTGGCCTACCGGGGACCGGCTCTATGAGGACCTTTGGGCTCCGCTTCCTCGTTACG
ATCTTAAGTGCCGCCCTTTCTAAACCAATGCTGCCCACGTTCTCCGCTAATTGCTTTGCT
ACCCAAAAGGTAGCACACTAATCTCCGTCACCCTCGGGTCAGGATACAGCTTAACCTTAT
TCCCGTCAGTTCCGTCACTCTCTTTTCTTTCAATGGCATCCGCTTTCAAAGCATTTTTCC
CACAAAGCCACCCTGCTTGCAACAGTAGATCTTTGTGATTCGGTTGAAGCAGAACAAAAA
ACAATAGTTGCATCCGTTAAAGACCAATCACTGGCTGCAGTAAAGGTTTATCATTGGATA
AAGACCCTTCATTGCTAGCTTCCTTGCCGATTGAGAGAAGGCAAGGAAATGAAGGGTCTT
TATCAATGATAAACCTTACTGCAATGTGGTGGTCTTTAACGGATGTATGTGTTTTGTTCT
GCTTCAACCGGAGCTGTTGCAAGCGAAACTTTAATGGAAAAATACTTTGAAAGCGGATGC
CATTGAAGAAAATTGTTTGGCGGGAAAAAAAATTAGACTAACCCGAAGGCGGAAAATTGT
GCTACCTGTGCTCGCCAACATTGGCGCGAAAACAACCACTAAGATCGAGTAGATTTGGAA
TCCTCGCAGTCTGGCAAGATCCTACTTCAAACGAAATGAAAGAAACAAAGTGAAGCTTCA
GCGTGTCAAAGTGCGGATTTTCAGCCGCAGTCGACTAACCTGATCGACGTAAATGCTCAA
CTCAGTTGGCCTCTTTGATCCTTTTCACATGCTTAAAAAATTCAAGTAGAAATTTTAAGC
ATGTGAAAAGGATGCAAAGAGGCCAACTGAAGAAATGGATTGTACGGTTATATGTCAAGC
TTGAGATCGGTTCTTACGTCGATCAGGTTACCGACTTTAAAAAAGCACTACTGGAGCGCG
GCTTCTCGAAGCCAATCTCGCACTTGACACGCTGAAAGCTTCACTTTGTTTTCTTCATTT
CCGCTCTGAGAGGATCTTAGCCTACCGGGGACCGGCTCTATGAGGACCTTTGGGCTCCGC
TTCCTCGATCTTAAGTGCCGCCCTTTTCTAAGCCAATGCTGCCCACGTTCTCTAACTAAT
TTGCTTTGCCTGCAAAAAGGTAGCACACTAATCTCCGTCACCCTCGGGTCAGGTCTGGCT
TAACCTTATTCCCGTCAGTTCCGTCCTCTCTTTTCTTTCAATGGCATCCGCTTTCAAAGC
ATTTTTCCCACAAAGCCACCCTGCTTGCAACAGTAGATCTTTGTTGATTCGGTTGAAGCA
GAAGACAAAAACAATAGTTGCATCCGTTAAAAGACCAATCACTGTAGCTGCAGTAAAGGT
TTATCATTGGATAAAGACCCGCTTCATTGCTGGCCTTGCCTTCTCTCAATCGGCAAAGGA
AGCTTGTGATGAAATAAACCTTGCTGCAGTGAGTGTTTGATAACAACGGATGCAACTATT
CTTTTTTCAACCCGAGATACTATTTGGCAAGGGTGGCACTGTGGAAAAATGCTTTGAAAG
CGGATGCCATTGGAGATGACAGAACTGACAGAATAAAGGTTAAGCCAGACCTGACCAAGT
GACAGAGTTAGTGTCTTTACTTTGGGTAACAAAGCAATTGAGAACGTAGGCCTTTTTGTG
GCTTAAGGAAGGGCGTAACACCGTCGGAAACTGAGCCGTCACCTCATCCGGTCACATTAA
CTAAGACTCAGAGCGGAAATGAAGAAACAAAGTGAAGCTTTCAGCGTGTCAAATGCGAGA
TTGGCCTCGGTGAATTCAAGCTTTTTTAAAGTCGGTAACCCGAACGTCTCAAACTTGATA
GGCAACAACGGAATTTCTTCAGTTTATTTCTTTGGGGATCCTTTTCACATGCTTAAAATT
CAAGTAGAATTTCGAACCTCAATAAAAAAAAAACCCGTCGAAAATTCTAAAGCCTTGTCT
AGACTGAATTCAGACCAGCTAATTTCAGATACTTTTTTATCGTTTCGGTAACCTTCTAAT
CATGGCTTGGTGACGCGGTGCCTTCTCATCTTCCTAAAACGGACTGCATCAGGGTGGCGC
CTCGAAGTCTTTTTAATTAACCACCCCAAAGGTGAGCCTGAACTGAAAAGTGGTGAATTA
GACTGGTACGGATGATCCATTTTAGACAACGAAGGGCGAACCGCGTCACCAAAGTTACGA
TCAGGAAGGCTGAAATCCAGGTCAAAGTATCGGAACAGGCTGGTTCGAATCCAGTTCGTG
ACAAGGCTTTAAACATAGAATTTCTCGACGGGTTGAAGTTTTTGTGGGTTCGAAAATTCT
ACTTGAATTTTTTAAGCATGTGAAAAAGGATCCCCAAAAGAGGCCAACTGAAGAAATGGA
TTGTCTGGATTGCTGCTCATCAAGCTTGAGATCAGTTCTTACGTCGATCCAGGTTACCGA
CTTTAAAAAAGCACTACTGGGCCCGCGGCTTCTCGAAGCCAATCTCGCACTTGACACGCT
GAAAGCTTCACTTTGTTTTCTTCATTTCCGCTCTGAGAGGATCTTAGCCTACCGGGGACC
AGCTCTGAGGACCTTTGGGCTCCGCTTCCTCGATCTTAAGTGCCGCCCTTTCCTAAGCTT
CAATGCTGCCCACGTTCTCTAACTAATTGCTTTACTGCAAGGTAGCACACTAATCTCCGT
CACCCTCAGGTCGAGTCTGGCTTAACCTTATTCCCGTCAGTTCCGTCACTCTCTTTTCTT
TCAATGGCATCCAGCACCAACATTTTTTCCCACAAAGCCACCCTGCTTGCAACAGTAGAT
CTTGTTGATTCGGTTGAAGCAGAACAAAAAACAATAGTTGCATCCGTTAAAGACCAATCA
CTGGCTGCAGTAAGGTTTATCATTGGATAAAGACACTTCATTGCTAGCTTCCTTGCCGAT
TGAGAAGGCACCAAGCCCCTACTCCGAAGCTTGAGTTCCTTCCTTGAATGCGTCTCTTAC
TTTGAGCTATAAGGAAAGGAGAAGAGGAGCACTTGGCCCTTACTTAGTGGATCCATGTGG
TCTTGGGATCAAGGGCTATACCTCTATATAGGAGAGGATGAGGATCAGACCTAAGATAAT
TAGGTGAGGCCTAAGATAGCAAGTCTGGCTACGAACTAGATTTCATGGTGGAAGCCTTCG
ACTAAAGAAGGGCATGAAAAGGAGCACTTCTTACGGCATCCTGCTAAAGAGCAGTAATCT
TAACGATTAAGCCATTTCTGAGAGTAGAAAACTACCTATTTTTTTTGGTGACATAGTCTT
CACCTTCCTGCGCTCGGAAGCATTTTTATTCATCGAATCCTTCACATATCGGTATTGGTA
AAAGAAAATCGCGTGAGACCTATATCCGGGGAGCAGAAGTGCCGCCACCTCTACATTGGA
CCTCTTGACTCGATCACTGGCGAAAAAGGGAATGAAATCGCTTGCTTGTGACTTTATAAG
CTATAGCCGATTACCCGTCACATCAACCATAAGAAGAAGGAGTTTCGGAAGAATACGCTT
CCCTATTTGATAGCTGGCGCTGGCCATTTTTGATAAGATCTTGTCCAGCTTCTTTCGCTA
GTAGATCGAGCCGTTTAGAGTAGTAAAAAAGACTGAAAAGTCTATTCGGAATTCAATTAA
AAAGGGCTACCTTAGCCCCAGTGTCGCGCCTTCTTTTCTTTCATTTCATGACCAGCTTAC
CCCATTTACTGAAGGTCGAGCGTATGAGTCTTCACCCCTTACTGAACTTTTTGAATCGCT
TTGCTTAAGTTGTGAAGAGATCATGAAAGAAGTAAGTAATAAATAAGGCGCCTTCTCACG
ATTGCTCCGCATCGGTAGTAGCCAAGCCAATGGCTGAATCTTCTTCACTTCTTCAAAGTT
AAGGTAGTCGAAGACTTATTGGTCTTTGAAAGGGTTCAGAGGCACACATGACGGGAACCA
AAATAAAGTGTACAAGTGCTCTTAAGAGATTTCACTTTCAGTGGTTAGAAGGTCGGATAT
AAGCTGAGGTATAGCCATGACGGTCTGGGATCGAGCCTTTCTCTTCCTCTGGTCTAGTTA
GTGACTTCACTTCCCGCCGTAATTAGGAGTTCGGGCTTTTTTGTGAGCCTTTTTTTCAAG
GAAAGCAGTCATCAAGCCCAGGCTAGTCTAACAACTACCGATTCTTCTGAAGACTCCAAC
TCCAAACGAATTTCATCCCGACGTTCTATCACTAGGATCTATCTGACGCTCCTATTCCCT
TATTTCTTTTGCCAACTTTAAAGGGGACTGCAGGAAAGTAAAAAACTTTCAAACTCACTT
CATTGCGTAAGGAACTTTAAAAGCGTTTTCTACACTGACTGGCTAGCTTGTCTAAAGGAC
TGCTTGGCTTGATTGAATGGGCCCTATCAACTCCTCCGCGCCTAGTAACTACGGGTTTGC
CTCCTCCCTCCAAAAGCAACTAAAACTGGAATAAAGCTTTCGATCAATAGATGGCTGGGA
CCATATTACCTCTAGGGGTGCACCCTATAGTAAGCTACTACCAACTAAAGAAAAAAATCG
TCTCGGGTTTTGCGAGCGGACTGCAACCCTTAGGAAAAAAAATGCATGAATGAGAATTGG
CAATGAAACTGAAGCTTATGTAATTGGAAAGGCTTACTTTTTTCTCCAATTTGATCCAGA
GGCCCCTTTGACCCGGCTAGTTGGCGCCAAACATGTCTTCTCCTTTGACCCAAAGTCCGC
CACCTATAGATGGCCGTTGACTTTTTTTATGTTTTGAGTAGTTCAGGCTTGTTTTGGCCG
AGGATTTGCTTCCAGTGCTGTGAATTCTACAATGGCATGTTGTGCTCTTTAAGGTGCCAT
TCGTTAAGAAGAAAGCACTCTCAAGTGACATTTACAGCGGAAACCCCTCGGATATCTATC
GTCTTGGCCCTTGTTCGCTTTGTCACATCATCTTTGATTTGGCACTGCGCGCAGGAGAGC
ATACCCAGGGTCGTTATTTCCACGATCGTTATGGGGTACTCGGTGATGATGTGGTCATTG
CCGACACAGAAGTAGCTAGGTTGGCTCAGCACTATCCAAGGTGTTAATCTTTCTTATCCA
AAATCCAACATTTCGGATAGTGGTGCTGCCTCGTTGTAAGGCTAGGGCTGGAGGGTGGGC
TTAGAAAAGGCTATCCGCTAACCATAAATGGGTATATGATCCCCTTGGCCCTGATCCGAA
AGCAGGTGGGCAAAAAGAATGATTATTTGCTCCGGAGCACTCTCTCATCGTTAGACCTAG
CAGGGAATGAAAGTCTTCAAAAAAAGCATATGATGATAGGGTCGATCCTACCTTGGATAG
CAGATTCTAGGTCTGCAGGATAGAGCTAGCCAGTTCCCTTTTTGGAGGTTCAGCGCTAGG
GGTTGAGCTTTACTTATTGATTGCCTTCCATGCATAGGATGTTACAGGTTATAGGTTCGA
TATGGGTAAGTACACATTTCCAGTAGAGTCTTTCCTCTACCGTCAGGTGTAAGCATCTCC
TGAAAAGTGCTTTTCTCGTATGGTATGATCAGGATATAAAACGTTGTAGATTTTTGAGGG
CAGGTTGTCTTTGTTCTTACATATTGGAGTTGCTTTCCTCTTGGAATGGAGTCCTTGTTA
CAGAGGTGCCAAAGGTCTATTGGAATGGCCATATCAAGTACTCACTTAAAGGAAGAGAAG
GACTGATTAGAACTGAAACTGCAACTTGATTGAAAAGCGTGCACATAAAACGTTATAGCA
AAAAGAAAGCTTTCTTTATCTTTATGGATAACCCAATTTCTCTATAATCTCATCGTCTCA
CTAGGGCTAGGGATAATCCTTTCGATGGGACTTTTTGTGCTTTTAAAGCCGAAAATTCCT
ATTTCTTAAATAATTTACATGGGTTGACTTTTAGAAGCTCAAAAAGTTCAAAACTGGCCG
GGAAACGGATGGAAATTTTAACTTACCTATAAAGAAACTCGAGTACTTTTAGCATATATA
GTTGAGCGTCTTCTTTCCTCTATCGACGAGCCTATTGAAGACCGCATTCTTATAAATTTC
AAAACCAAAGATATTTGGACCTCATTAATAATGGAATAAGTGCTGCCTTTCTTTGTCCAA
ATTATAGATACTTATGTGCATGTTGGGGTTTTGTAGGCTTTATCATATTCAGTCGGAAGA
GTTTAGGTAAGACTTTGTGGTAAAGATGAAAAAATGCTCATTAAGCTACAATCGGTAATG
ATGGCCTTAATGCAATGCAGTTTAAATGAAACTACCTTTTTGATTTCATTCATTATTCCG
ATCATCAAAAGTCAAGTTCTTACCACTATCCTTTTGAAGCGGATAGTGAACAGTGCTCAT
TCCATAGATAGAAGAAAGAAAAAGCAAACTCATGTTTCCACTCACATTTTCATTACGAAG
ATGTTTCACGTCCAAGATCCGTTGCTCAAGCCGAATCACGCCAACGTTATGGAAGTTCCT
GGATTGTGTGTGAAACAAGAGTAGTACCAAAGGCAGCACCTTCTGATTTCATAATCCAAA
ATGGAAGAGTGGCTATGGAGATTCCGTGCGAGTCAGAAATTAATACAGACACACAGGGGT
TCGACAGGAAGTCCTTTCGATCCAATCCATTCTTAGGGTCAAATAAAGACAAAGGATATG
TCAATGACCTAGCACGACAAAGCACTCTCCGAGGGCATGGAATGTCTAATTTTTTGGTCA
GAATCTCGACAGTAATGTCTCTCTTAAGTTATCTGGTCGAAATACGGGAAAACTCCATTC
AATTCTCGATGGGAAACGGAGTTTTGCGAATTCTCCCGGAACTAGAAGATCATTTTGAGA
TCTTCGAACATATTCGAGGGTTCAATGTGACTATTGTCACTTCAGCCAACACACAAAGAT
GAGACTTTACTACCGTGGAGCGGCTTTTTGCAAAAAGATGAGGGGGAGAAACTCAGTAAG
ATGTCGGAAAAGCGAAATATATGAGATCACAAACGTAGATTGCTAGCAGCTAAAGACAAA
GCTTTATAAACCTTTTTATTTTTAAAGATCCCGATCTGAGTTTAATACGCAGGACAAACA
TCGTTATAAGTTGTCCGAAGATTTTGCCTTCATTCAGTTCCTTTGCACGAGTAAGGAAAC
CGATGTAGTTTCACGGGTCGCCCTCGAAGTATATGAGTTCTTTTCGAATTTCTCGTATCG
TTTTTCGTGTATTAGCATCTCGAAGGTCTTTAATTTTAATAGGTATAAAAAAATCGTCTT
GGTAGCAACCACAAAACTAATAGAACAAGGGTTAGCTCTACAGCTGGTCCACGAGCAAGG
TAAGTAGGTCCATTACCGGCCGGCTCCGTGACCGAAAAAGACTAACGGAGTAATCCCTTA
TCTCGAATCGGAGATGCTAACAGGGCAGGAATCGAAGTGGGGGACCTCTCTACCACCTGT
GGCTATCTCCTGTCAAGTATGCTTTCGGAGCATAGACTACGTGGGGTAGTACTGAAGGAA
AGATAGAAGATCACCGGGTGAACATAACATTAAGTTACGAAAGTGACTCCCGAAAGCGAA
AAGATCGGCCACTATTCATTATAGTAAGGCGGAGGACTGAAGTTCATTGGAGGCGCCGGA
GTGCGGAGGTTGTTCCCATCATTGAAGTCCAGAGTGTGGGACTGAGCCTTCCGAATTCTT
TTGAGAAAGAAAAAAGTGCTTTCTTTCGTTGGAAAAACCAACGCAAATAGAAAATGGACT
TTCTCACAAAACCTACTTGACAGGATAGTGCGAAGGGTTGGAAAGAGTGATTTTATGAAA
TTCTCCTTTGTTGATTCTTTCTCTCACACACCTTTGCCTTCGAACTTCTTTTCTTCCTCT
TAAAAAGAAAAAAATAAGTTCGAAATTGAAAAAATCGGCGACCAAGAAGAATAGGTCGAA
GAAGGTTAACCCGGGTATGGGAGAAAGAGGTAAAAACCTCTCAGATTCGGTCACCGAGCA
GTCGGACGACTCTTCAGTAACCCGGGATGACTCCTTCGACGCTTTTTTTCGCTGTATACG
CTCTCCATCCTTCGGATGTGGAAGAAAGGCCATCTATATTATATAAGTTATCTATATCTA
TATAATAGAACGAACCAGAACTAAAAAGGTGAGGGAAGAAGAGTGTTCACGATAGATAGG
GGAAATGACTATAAGGAACCAACGATTCTCTGTTCTTAAACAACCCATATTTTCCACACT
TAATCAGCATTTGATAGATTATCCAACCCCGAGCAATATTAGTTATTGGTGGGGATTCGG
TTCGTTAGCTGGGATTTGTTTAGTCATTCAGATAGTGACTGGCGTTTTTAGCTATGCGTG
CCCCCTCATGTGGATCTAGCTTTCAACAGCGTAGAACACATTATGAGAGATGTTGAGGGG
GGCTGGTTGCTCCGTTATATGCATGCTAATGGGGCAAGTATGTTTCTCATTGTGGTTCAC
CTTCATATTTTTCGTGGTCTATATCATGCGAGTTATAGCAGTCCTAGGGAATTTGTTCGG
TGTCTCGGAGTTGTAATCTTCTTAGTAATGATTGTGACAGCTTTTATAGGATACGTACTA
CCTTGGGGTCAGATGAGCTTTTGGGGAGCTACAGTAATTACAAGCTTTAGCTAGCGCTAT
ACCTGTAGTAGGAGATAGCATAGTGACTTGGCTTTAGGGTGGTTTCTCCGTGGACAATGC
AGCAAATCGTTTTTTTAGTCTTCATCATTTACTCCCTTTTATTTTAGTAGGCGCTAGTCT
TCTTCATCTGGCCGCATTGCATCAATATGGATCAAATAATCCATTGGGTGTACATTCAGA
GATGGATAAAATTGCTTTTTACCCTTATTTTTATGTAAAAGGATCTAGTGAGTTGGGTAG
CTTTTGCTATCTTTTCCTTTTGGATTTTTTATGCTCCTAATGTTTTGGGGCACCCCGACA
ATTATATACCTGCTAATCCATTGCCCACCCCGCCTCATATTGTGCCGGAATGGTATTTCC
TACCGATCTATGCCATTCTTCGTAGTATACCTGATGACAAAGCGGGAGGTGTAGCCATAA
TAGCACCAATTTTTATATGTCTGTTGGCTTTACCTTTTTTTAAAAGTATGTATGTACGTA
GTTCAAGTTTTCCTTGGAAATTCACCAAGGAATATTTTGGTTGCTTTTGGCGGATTGCTT
ACTACTAAGTTGGATCGGATGTCAACCTGTGGAAGCACCATTTGTTACTATTGGACAAAT
TCCTTCTTTTGTTTTCTTCTTGTTCTTTGCCATAACGCCCATTCTGGGACGAGTTGGAAG
AATAATTCTAATTCTTACACGGATAAAGGACTGATCACACCTGATCAGTGAATAATTTTT
ACCCAAGAATTTTACGAGTGAGTATTGCACCAAGAATTGACAAGCGGATTAGTTTTCTAG
TTGGCTATGTTGATATAGCTTAGATAGGGAAAGGATACTCTACTTACTATAGGGTGAAGC
TGAGCTTTCAATCCGGTTGTTCCCGAAACTCCCCGTCCCTTACTCGTCTTTTGAAAGCAA
GAACATTCGCATAGAAGAATCTCTGTCGTGCATGCTCCTCCACTTTTTGAAAAAAAAATG
ACCTTCTATCCTCCAAAAAAATGAAGGACCTGGATAGGGAGTGGAGAGCTGGCCTTTCTG
GCAAGGCTAGGTTCATAAGGACTCGAATGGATACAGAGTATCACCAAGAGAAATTCCATG
AAGTCCTCTCGAGTCTCAAAGGGCAGCAGGACAATAGCTTTGATTCCAAGGTCTTTCACT
CTTTATTTTTCAATATAATAAAGAGAGGAGACCTTTGTTTGACTTGACCAGGGCACTTTT
CCACCGCGGCAGTGAGAAGAGAAGGCTCAGTAAGCCAAAGTTACGTTCATTTTTGGTTTG
AGTATGCTCGAGAAGAGAAGGTTGGGAATTCGACCGGACTTTATACGCTCTAAAAAGAGA
TCATGGCATTCGAAAAGACCTCATTGTGGGATGAAGACCGTAACCTTAGTAACTCAGTAT
ACAAATAGAAAGCGGGAATTCGTTCGGATCCTCTCACATGTTCAATCTTTTTTTGTAGTT
CCCCAGAGATCTTTATCATTAATGCAACCTTCATTTTGCTCATTCATGGAGTTGTTTTTA
GTACCTCTAAGAAATATGATTATCCACAGTTAGTCAGTAATGTGGGTTGGCTTGGATTAC
TTAGTGTTGCGCGCCTAGAGAGGGCAGCGCCTTTGGGATACGGAGGCTATGTCATGGCTC
CTAACCTAATGCAGCACCGAGTTCCGGACCGCAGGAACCCGTAGCATGGAGGACGTCTAA
TCCTTTTGCCGCCGCAAGGCTATTTCAATCGTACGCAGCAGGCTCGAAGACCCCTGGTTC
TGGAAGGCACATGAGTCGAACACTATGTTGAATGTGCGACCGACACTACACTACGTAGGT
ACCTGTGCAGGTAAGGCGTCCGGTCAGGTCCCTCGACGGCGGCAGTGGCGCGAGGAGTTA
ACGAACGGACGTGCTGCAACCTAGGGATCACCAGGCAGCTCTTTTCGCTCTATAGGGGTC
GAGAGGGCATAGCACAATTCTTCTTGGAGAAGGTTGGTTTGCCCAGGTGACTGATCCTGC
CGTAATGTACTCTTACCTATAGAACCGGCAACCGAAGTCGAGCATACATACGACGATCTT
CATGCGTGAATAGCCGGGAGGAAAGAAGGGCGGTAGATGATAATGAGAAGGGCGCCGCGT
CTGGACGAGTGGGCAGAGTGGATGAGCGAAAGGTGCCATGCCATGGAGTAGAGAAATCTC
CCTTTTCTCTAGTTGATCCCGAAAAGAGGTGCTTCCGAGGAACTGGGGGACCTTCCTTCT
CGAGCACAGGATAGGCAATTAAGAGATAGAGCTAACCTATTCGTTATGGGGAAAATCAAT
GGACCGAATGGGCTTACCTACGGCACCTGGCTTTCTCCGGCGCATAGACGTGACGCTGCG
CTTAATGAGCCCGGTTTGGTTTGGCTTCCTCTCTGGCCACTTTCCTTACCTTACCCTCGC
TTCCTCTCACTCCAAGCTACGCCTGCTGAGCTTCATGCATTGCGATTTCCTCTTCTGTCA
ACGCACTGGAGTATGACCCGGAACCCGAAAAGAAAAGACTTTTCTCCTTAATGCAAGCAA
ACAGTAAGTAAAGGCCCCTTTCTCCCGGCAGGCTCTCGTAAAGCCAAAAGACATACCCCA
AGACAAAGTACAACTGTTGGGAAGAGGACATGATCAATAGAACCTGGCTGGATCCGGGGC
TGGGATAGTAGCGCCCATTCCTTGGTTCGAAAAGGTTCGCTCATGCTGGAGGGAGCATCC
TCACTTAGTGATCGGTCCGCTAGTTCACGCAAATTCGAAGAAGTTATCACGGACGAGCCA
CATGCAGGGAAACTTGCACGTGTGGTTGCTGGCCGGGCTTTCCTGAGGTATCTAATAACC
TTGCTTTTGCTCGCTGCTGGCACACCTCTCTAACTATTGCCCATTTATTCTGGAATAATC
TTTTTTAAGAGGACAATTTTACATATTTCTGCCAAATCCTTCTATTATTAAGTACGGCTG
GTACCATTTCGATGTGTTTTTAGTTTTCGAACAAGAGGTTTGATGCTTTTGAATCCATTG
TATTAATTTCACTTCCACTACTCGCAGTATGCTCTTTATGATCTCAAAGCTCATGATTTA
ATTGCCATGTATTTAGCTATTGAGCCTCAAAGTTTATGTTTTTAATGTGATCGCGGCATC
AAAGAAAATTGAATTTTCTACGGAAGCCAGCTCGAAATATTTGATCTTAGGTGCATTTTC
TTCTGGGAATATTATTGTTTAGGGTACGACCGGACAACTACCGATATCTATTAATATCTT
TTCTTTTTCTTTTTTGTTAAATATATATCTATATCTCCAACTATCGGAGCGGGTATTACG
ACGATGTGAAACTTGCAGACTTCATTGGTTGTGATATTGATCTTACGCAGGTTCTGAAAG
AAAGAATATATAGAGAAGTAGGGCCCTCTATGTAGTTGTCTATCTAGGGAGCGATCGATC
TACATCTTCTCGTGAGTCCTGGGGCTGTGTCTCGATCTCCTACGTGCAGAATGAACGGGA
CTGGTTCCTACTTGATAAACCAACCCTTGAGTCTAATTCCACGCCTTATGACGAAAGGCG
AGTCGTGGCGTGAAGTGAAGATTGAAGGAAGTATAGAGAAATTCCCTTCTGGGGTATTCC
GAAGGAACACCAACCTAGCCAACGAAAAAAAGGGCCCGATACTTCAAACTGAGGCGACCA
GTTGGTTCACCAAACTCCGACCCAGCGTCACACGTTCTCCAGGTCCGAAAGGATCCAGTG
CCCAACTACCGACTCCTCCCGGAATTGCGTTATCGGAGCCGAGCCAGGAATAGCCGTTAG
TGGACACCCTACTTTGAACCGGTTAGAGAGGCCCTCTTTATTACATTAAGAAAAGATGTT
CACAGGGGCCAGAAAGACTCGGTCATAGGAACTGCAACTACGCGCTGGTAAGCCCGAAAA
CTATCTCGACCGGATCAGAGTATACAGCAATGTCAAGATCAGGCCGCCCCTTGCCTTGAA
AGAATTCACACGCGGCCACCAGCTTTCCCAAAATAAGGAGATTTGCTGCTTACTGCTCAC
GAAAGCATCCGACCTACTATAAGTCAAGTCGTCCGCCTATCTTTCTGATCTCCTTTCCTT
CTATTCTTAATTTGCCTTTGACCAATTCAGGTGAAGAGCTCGAGATGTGCAGCATCGTGT
GAAGCAGGATTAGGAGCACCTTTAGAAAGAACAGAGTACGAAGTGCGAGACAGAAAGCAG
CAAAAAGTGCTACCTTCATCAACGAACCATGGGATTGAAAGCATGACCCGGCACGGAGCC
ACGCAAGACAGGAGGGGATGTGAACTTTTATAACAGAATGACGATTCGTAGATCTTCGCT
ACGTTCTTAGGATAGCTCCATTTTTCTTGTTCTACCGTTCGTGCCTTCCAGAACCCAGAA
TAACTCCTGTTCTGATACCTTCACTACTGCCGCAGAACACCGGTATAACCAGTTCAAAAG
AAATGCCTTGCTCTCATGTTCGCAGCACATACGACATTTGCAATTGGTAACACCATATAC
CAGGTGGGTGTAAGGGGAGTCAAGCTTTACTTCATCAAAGTGACCAAAGCAGGTTCGCTG
AACAACTCGCGTCATGGTTGATACTGCTCTTACAGTATGACATAATATTCGTACCACAAA
CAAAGTTTTTACCATCGACGGAGGTAAGGAAGGACATTTTGAAATCTTTCTTGAACCATC
CTCTACGGGAGAACTTCAAATTGCTTCAAGAATTGCCTTTCGAAACAGTCTACTACCATT
GAAGTCGCATCAAGACCCACGTCGCCTGGGAGATGTATTTGAATTGTTGCCTCAAAAACA
GATAAGAAAGGACGTCCAAAATCAGGGTCGGAATCGTCTTTATTACTCCCGAAGGTAACA
TGATCCACTTCCTTCACTTTTCGGAGTCATGTTCCAACAACGTGTCAGACACGGCCCTTG
ATATGTTATGGAAATGAAGACTAGCTCATGACATCAAAGTACATCAACCGGAAGTTCGAG
GTAACTCAAACTGATAATTAAGCAAAGGAACGGCGTCTGAAGTTGAAAACCGCATCTCTT
ACCCTATCATACAGCAGCGAGCAGATTAGCACACACCTTCGCATATTTCAACATTGAACA
TGTCCCCTTGGGGCAGAACATAAAGGCAGACGCCAACTTCAGTCTCGCGACTTCTCTGTC
TTTACCAGAAGGGGAATCTATTACGATTACGGTCTATGAGAAAAAGAATCCTGCCACCCT
TCCACATCTATGAAGGAGGCTAAACAACTAACAAAGTAAGCATTGAAGGACGCTCACCAA
TTCTTCTATCAATCAAAGGCAAGGAAGCTCTCGCGAAGGGCTCTTCGTATGTCCATACAC
TCAGCCATTTCGGTTAAGAAGATGTAGAAAGTGCCTTTCTATAGAAGGAAGACTGCTTCG
ATAGGACCAGGAAAAAGAGACTATTCTGATCTTTGAAGAAGGCGGGTTGTTCTCTCTTTC
CTCAAAACTTTTCCAACCTTAAGCAGAAAAGAAAATATATGCCACCTACCAGTGACGAGC
TTCGCTTTTCGTTACCCTCAACAGAAAACTTGGGCGAAGATTAGGGCTATACCCTCCATC
CAGAAACGGAGACTGCCCTCACTAATGATAGAGGCAAGCTTCAAGCTTGACGGCCGAACC
TGCTATAATAACCTACAGATCCCGCTCAATCTTTTACGCAATGTATCGTACTCTCTCGAC
CAGGTCATCATAAGAAAATACTGCTCTTTCCGAAGTGAAGAGAAGGAGGGAAAGCGCGCT
ACAACTAACATAACTTTTGCCAGCTGAAAAACGTTAGCTAGCTAGGCTAGCGCGCAATGG
CTTTCTCTGATAGGGGCTCGCTTCTTCCAAGCTCTGCCCAGCCACCCAGTGCTGCTCGCG
TTCTCTCAACCACGTTTGGCTTATGTAGTGGTCGGCATTCTTACGTGCTCTTCTTGTCCC
CTACTTAAGAATCAAAAGGTTACCTTTGGATGTTGTCGTGACCGCTTAAGCTTGGTTGAT
TTTGTCAGAAAAGAAAAAGTAGGTTTCGAAAGTTCATTGGATTAGTACACCTTCGGTGCT
GGTAAGGTAGGGACCGTGGTCGTCCGTCTCCGGTTTGCCCGGCCGATAAGATCTCTGAGA
TTGACCAGCCAGCTGGGTTGGTTTGGTTATTCTTTTCTATTGAAAAGGAGTCAGCTGGCT
GCTGAGAGTCACCTTCTTTGCAGCTCCGCTGGACGACACGGCATTAAAGTTTAAATATAG
GCCGGCCGTAGAAGTGATGGTTCCCAAGGATCCAATATGACCCTTAAGTCTACGTTGCCA
CGATATTGTTCTATGGAAGCGGGCGGGCTCTTATTCGGCCCGGTTTTGGTGTCGTAGGGG
AGAGTTGACGCTTTCTTGCATATTCAGTCGTACCGGCATGCCCACTGATTTGTTTTCACG
ATCGGAGCATCAGGCAGCACGGCGGTTCTACTTGACTAAGCCCCGTGCTCGTTTAAGGGG
GGAGTTTTACTTTTCTACCTTTTTGATAACAAGGCAGAAACCCTCGACCCGACATTCATT
AGTTTCGAATGAAGAATGAAGAGTGCCCTGCCCCAGCAAGCACCTGTCTGCAAAATGACG
TGACTTCGACAGCTTCCAAAAGCCAAAGTCATTTTATGTTTTCAGTATCTGACGATACCC
TGCAATCAAAGTAAAATAGCTTCGAGCCTATCTATAAAAGCGTAAGGGCCCTTTCTCGAA
GGTTCGCGCGTTGCGCTCATTTGGCTTTCAACAAATCGAATATTTGAAGTTGGTAAAGAC
CCACCCTGTTTCAGTCAGAATGAGTCCCCGGGACCCCGGGACATTGGCTTCCGCCAACAG
TGAACTAGTAAGGATCGCATCCCGCGCATATTCTACATTATAGCCTGCGCTGTTCAGCTT
CCGCTTCTGGGAGATCAAACGGAGCTCGATTGGTTTCTGCTAAACAAGAAATAAAGAACA
TAACCAATACAGGGAACAAGGGAATACCGGACCATATCTGCTTTTGCGCCATGACAATCT
CCTCGAATTACGAGGACCTACACATATTGGTACAGTATACCGGGATCCCCGGCCAGAACC
ACACGTGCAAGTTTCCTACGCCGTGGCTCGTCCATTCTTTCCGGACGCTGCCTGGCCATC
AGCATGGGATAAAGAGGGCGGAACTGCACACTTTCGTGTTCAGAGCATTGTCGAGTGAGT
AGGCAGCGCCTACGAAACAAAACTCCCCTTGAAGAAGCCGGGCCTGCTTCTTTTCGGCCT
AAGCCCCTTATGACGATGTTGGGGCCCAGGAAGTATAGGTTGGCCCCAGGCCGGCAATAT
GCTCTCGACCCAACCCCAACCGTCGGCAGACTACTCATTGCTGTGTTGTCCCAACCCCAA
CCCAAGGCGCGTCTCGTCGCGTAGAAGTATTGTTTGAGAGGAAAGCGTGGTTGACCAGCA
ATCATCGGAGGCGACACGAGTGCTGTCAAATGATGCATGTGGAGCTGAGCCATTCCATCC
CAAGTGGCGGCCCAATTCGGCTGGTGAGAAGAGATTCACATAGAGACTACTGCTATCCGG
GAATATCTTTCTATGTTAGCTAGCAGGGGCGAGCTTTCCATGACAGTCCCGCTGCGGCCT
CTGACCGTCCGTCCTGTTTCATCTTGATTTGGCTATACTTGTATGTAGCCAGCCCAACTC
CACATGAGAGTGAGGCCCTTTATCTAAAGGCGTCTCACTCCATCGATCAGCTCGGCCCCT
TTCCGTTTTAGCTTTTCACGCCTATTAAGAGAATGAGGTGTCCCGTTCAAGCTGACGCCT
TTCTTCTGATATACCAGCTGCCGCACGATGCAATAGGAACGATTTCATGCGCCCCTCTAA
CGATAAGAAGCAGAATGCGCTATCACACCACAGCCCTTTCCTCTGCCAGGGGACTTCCAC
GAAATGAAAACAGGCGGCATCGTCGTATGCTCTACCCATTTGTTGCCATGGTTTTTCCAG
GTACTCCTATAGCCGATCTGTCCACCCAACCTACTTAAACAACCGTCAGGCTTAAACTCT
CCCGTTTGGAGATGACCTCTTATGGCGCGGCAATCCAGTTATTCTCGCAATTTAGATAAG
AATCGCCACTTTTCTGAAAGCATGGTTCTTGCCTCCCTCCTTGGAGCTCGTCCATTCGTT
GGGTGATCCCTTGCTCTCACGTTCGAGTGTTTGCTCGTCGTTTAGGCCGGTGAGTGAGAT
TTCTGCTCATTGCAGTCACCTCCGGGGTTCTTCGCACCTGGATAGTACCAGGACCTTGTG
CCCCGGCCTTTGATCCAGATAAAGCTGCCGCTCCGAAGCCCGCCTATGACCCAAAACGAA
AAATGAGCCTTGCGACGAGACGCGGACATTCTCCATGCTTGCGGTTCCTCCGGTCCGTTC
CCGGGTTGGGTTGAGAACATCCGAGCGATTGCCTTCGCGGATCAAAACGCGCTCACAAGG
CGCACAATAGAATAAGACCAATAGAGACTTCATAAGGGACCATTTAGGCTGCAGATCGTA
ATGCTCCTAGAAAGGCATATTTCGAATATAGAGGTGAAAGTTCCCAAAAATCAACGAGTT
GATCATATCCTTCTATGAACCGTACGAGCACGTCCTCTCATCACCCACCGCGCTTACGGC
TCTATACCCCCAACCCAACTTGCTCTGGCCCCAGGTCCTACCTTTCTATTCCTCGGTAAG
CGGACCGTAAGAGGGACAGTATCACTTTTGACTGATAGAAAGCATCTCTCTTTTGTCACT
GACCAAACCCGAAAAAAAGAACAATAGAGAAAGGAAGTTGTTCTCATGAGGAGAGTCCGC
ATCGGAAACATCTTTATCTAGGCTTCGTCGTCCGGCTCCTCCTCAAATCGAGAAACAGCC
AGAACGGAATCACTTTGTTTCAGTGACATATCTAATCAGACTGAATAGAAGTTTGAGGAG
CTGTCACGATCATTCACATCCAATTTCAGCAGTAGGGAAAGGGCGCGGAAGCTACCGTTT
TAACGAATGCAAGCAAGGTAGCTTGCTTACTCTCGTTGAAAATTGCGTTGGCGGCGAGAA
GGCATTAGAAGGAGACTAGACTATATATACTAAAGTAAAGAGACATTCGGGAAGCGACTA
ATTCCTTCTGGCGAAAGCTGCGAAAGGCCGACCACTAAAAAAATTAATATACCTTTCGCA
GCCACCGCTCTGTGCCGTCGAAACGGCAATCAGCTTTGCGGACAAAGCCGAGCCGATACG
ATAGGCGGGCGAGAAGCCTACTATACGTATAAACGATTAGTAACCGGTGAAATACCAAAA
AAAACGAAATCAAAATTCAGTGAACTATTGAAGCTATCAGTGTGATTGATCAGACAAGTA
CCAAAGAGCTTCAGTAGACTTCTTTCATTTTCGGGCCGAAAAGCACGACAAGTCCTTGCA
TTAGTATGACTTCGTTGACCGCGTAAGGAGCAATCCATCTTGATGACGAATTCACGATAA
CAAGAAATAGAAATTAATCGTTCGATGTCTGCTCGTTCTCCCCTCCTTCAATTCCCAATG
AACAACATAGTCTTGACTCATTTGTTCAATTTGGTCGATCTGATATTTAGTTAACTCTTT
ATCTTAATGTTCTCCCGCTGATACCTAATCGATAACAAAGCTGAATGGCTTTTGAGTCCA
ATTCCATCAATTTTGGTTGAGGCTATTTTACACTTGTTTCTCGTCAGCTAATCTAGCTCC
TGAAATATATGACATTGAAGATCCTTCTAGTAGACGTCTTCTGGGCTGGAATCATAAATG
GCTTGTCTCCTCTCATCAGATCGACGAACTACTGTGAGCGGGGGAAAAAGAGGGCTATAA
GTATATAGTTTTCTATTGCTATAAGGGCTGCTCGCCTTTGTAAAGCAGCTTCAACTATCC
CTCCTATGTGGTGGTCGGCCTAAAAGTAGTCTTCCTACCATACCAGAATGCCTATTCTGA
CGTGCAGGAAGCTTCGCAGAAGCAAGGCAAGACGAGGTCGCTGAAGTAGACAAGGCTCGT
TCCGTACTTTACTTACGAGCTCGTGTAGTACTCGCCTCTATCTCGTCAGGGGCTTATGCC
TCTGCCCCTTGTCTACTAAACGAGCGTTAGAGCGGCGAGCGAGCAGAAGCCTTCTGTTTA
GCTTCTCTTCTTTTTCCTCACCCTATTCTTCATTTCCGCTTAAAGCTTCTCCGGTTTGGG
GGATTAATTGGGTGAATGCCGAGAACCATAATCTTTCTAAACAGCTTCTACGACGATAGA
TAGGGGGTCAGATTTGTTTACAACGTATACCTCACTGCCCTCCAAACAGTATGGGGAGCC
TTTCAGCTCGTACTGCTCACACTCCTAGATCTTCACGGCACCTCCTCCACCATAGTGTGA
GTAGAAGACAGCGTCGAAAAGCGAGGCCTGCCAAAAATTCGCTTTCAACAACGTCAACAA
CACCACGAAAAAGTAAACTATGGTTGCCCACTGATCTGAGATCATAGGTGAAATCCAATC
CCTTCGCTTCACGCCAGGCCGGAACCCCAACAGGTGGGCTCCTTCGCCTCTCAGAAGCGA
GAAAGCGAGCAGCTTTGTGCCAAACCTTTCCTTTTATAATACTAAGAAAAGCTTCATAGC
TCCAACCGCGACTTTGTTCTGGAAGAAAACCAGCTGAAGGAAGTAGGCATTCCCACCCTG
TGAAACAAAAGTGTACGTACATAAATAAGAAAGGCTGGTTATGGCCTGACAGAAATTGAG
CTCCTTTCCATCTATCTTGACCGGGTA
>faec13a9-e4ee-481a-8d2c-d4b7f6f431eb
GTACTTCGTTCAGTTACGTATTGCTGCGTTCAGACTACTTTCTGCCTTTGCAAGAACAGC
ACCTACGGGGTTGTGGGTGAGCAATACAAGCGTCGTGCTGCTAGGCGAAGCGGTGGAGTA
CCGCACCCTAGATGGCGCCGTCAGCCCTAGCAATAGCGCATCACTAGCCGCTCTGTTGGT
AGCATGGGGCACATGGAATCCCCCGTGTGAATCAGCGAGGACCACCTTGCAATGCGTCAT
ACTCTGAGTGACCGATAGCGAAGTAGTACCGTAGGGGAAGGGTGAAAAGAACCCCCATCG
AAGTGAAACCGTAAGCTCTCAAGCAGTGGGAGGAGCATGAGTGGCTCGACCGCGTGCCTG
TTGAAGAATGGTACGGCGACTCATAGGCAGTGGCTTGGTGTTGGGCCGGAGCCGTAGCGA
AAGCGAGTCTTCATAGGAGCAATTGTCACTGCTTATGGACCCGAACCTGGGTGATCTATC
CATGACCAGGATGAAGCTTGGGTGAAACTAAGTGGAGGCCTGAGCCGATGACGTTGAAGA
ATCAGCGGATGAGTTGTGGTTAGGGAATTGAAATGCCACTCGAACAGAGCTAGCTGGTTC
TCCCAAAATGCGTTGGGGCGCAGCAGTTGACTGGACATTGCGGTAAAGCACTCTGTTTCG
GTGCGGGCCGCGACGGTACCAAAATCGAGGCAAACTCTGAATACGTCATATATGACCTCC
AAATAACAGGGGTCAAGGTCGGCCAGTGAGACGATGGGGGATAAGCTTCATCGTCGAGGG
AAACAGCCCGGATCACCAGCTAAGGCCTAAATGACCGCTCAGTGATAAAAGAGGTAGGGG
TGCAGAGACAGCCGGGAGGTTGCCTAGAAGCAGCCACCAAGGAAAGAGTGCGTAATAGCT
CACTGATCGAGCGCTCTTGCGCCGAAGATGAACGGGGCTAAGCGATCTGCCGAAGCTGTG
GGATGTAAAAAAGCATCGGTAGGGAGCGTTCCGCCGGCTAGGGAAGAATCGGCGCGAGCC
GTAATGGAGCAAAGCGGAAGTGAGAATGTCGGCTTGAGTAAGGCAAACATTGGTGAGAAT
CCAATGCCCCGAAAACAACGGGGTTCCTCCGCAGGATTCGTCCACGGAGGTGAGTCGGGG
CCTAAGATCAGGCCGAAAGGCGTAGTCGATGGACAACAGGTGAATATTCCTGTACTACCC
CTTGTTGGTCCCGAGGGACGGAGGCGGAGTGACTTGCTTCCATACGAGCACATAGAATGT
CTTAAATAGACTCAGTAAATATACCGTTTCTTATTCCATAGGTGGGTACGCTGGATTAAA
CTGACCTTACTTTGCAGTCACGGACTGAGTGGGCTCAGTTCGAATGAACTTGGATCGAAA
AAATCGAACTCTTTTCTTTCTTCACCTTGTGAAGAAGGAGTACCCCCTCTTGTTGATTCA
AAGGAAAAGTCAAGCCTTGTGGAGTGAGATACTCTGCCAAAGGTAGGTGTGAGCCTTATC
CCCTATATGAAGTGCCTAATTGATTCTTAATATATCCTATCCTTTAGCTGAGAATAGGTT
GCATACGAGGGGCCTGTTCTATACGATCGAATATGGTATGTTTCTATTTTCCTTGCAGAG
CCAGTACCAGGACAAAGATAAGCCCCTTTTTCCTAAGCCCTGTAGTCTATTGGATAAGGA
GTAGTGGATAGGGCAAAGTATCTCAAGCCCGACAGTGAAGACGAGGAAGTTTCTCGGCTA
GGCAATGGGAGATCAAGTTTTAGCGGAGTCGTAAGCCCAACCACTTATAGCCAGTTTGAC
GCCATCCAATTACAGCGGTTTACTCTGCTCTGATTAAGTCATTGAAAGGTTTATCCCAGG
CGAGTTCAAAGAGTCAAAACCTTTGCGCTTCAGTCCCGATAGTTACAGTCTAAGTAATAG
TAGTCTCAGTCTAAGTAGTTGTCTCAATAGACCCCTTCTTTGTAGCAATAGGAACCTAAT
CTCATTCGTTGTTGAGAGGTTAAGGTGACAGGCTGGGTGCTGTTCTCGCAAAGGCAGAAA
GTAGTCTTAACCTTAGCAATACGTAACTTC
>3987166d-9e0b-4dab-85f9-974206e8dec9
GTGCTTCGTTCGGTTACGTATTGCTAAGGTTAAGACTACTTTCTGCCTTTGCGAGAACAG
CACCTGTGCTTGCGAGCCTTCCATCTATTGGTCGTCCTTTCAGGCTTCCGGATAATATCT
GCCAATCCATTTCATTGCCACATTCGGGATTTCTTTTGGTCTGGTCGGGCCTGAACCCGC
CTATAAGATCCATACGATCAGCTGGTCCAATGTAGACCGAAGGATGAAGGTGGATTGGGT
TTAGAACTATTGAGGGCTGGAATAGGACTGCCATGTTAAAGCTACTCTGGATAGTAGTTA
ACGATAATGAGTCCGGACTCAATGGGTTCATTTTAGATATCTTAGGAGACATTCTATTTG
GGTGGCTAATATTCCATCCGACTGCTCTTAGTCTTGGGGGAGTGCCGGTAAGGGATGATG
TGGCTAATGCTATCACAAGTGGTTGATTTGTAATGGCGAAAGCGCGAAGCTGTGGCATTG
TCCGTGGCTAGAAATGGCCCGATCAGCTACAGTTGCGCTGTCGCTGTTCTAATGGAAGAG
GTCCCCCGGACCACGTACTCGTCTAAGCGATTTAATCAAAAATAGGCATTGGAACCTTCC
TCAACGCTTTTGAATGGCTGGACAGTGTCTAATGCAGAGATTACCCTTTCTTTATGAACT
CCCGCAGCTCCTGTTGAAAACAGGATCGTTTTTGATACTCTCAGCCCGGATGAAATTGAA
ACTCCAAAACAGCTGGAGACATCATTAGGCAGACCTATCTAAGGTCGACTATGCAGGCAT
CGTTTGGAACAAATTATATATCCCCAAGCACAGTATTATCGCTTGCAGCGCCTCAACTCC
TAGGCCTCTTACAGCAGATCAGTTAGCAGATTTTCTCCCTTCACCGTGACTCTTTGTGGC
CTGTGCATGCTTTAATAAAAAAGTGCGAACGTCTCTTTCAATTCAGCTATGCAGGGTTGA
TTTGGGCTCAGCTCTGTTCTAAATGTGGATATGATCAGCCCGCAACCAACCTTCAGTTTG
CCGATGGGTTAATTAAGATCAAAACTAAGAATTCGGCCTTTACTCGCCTGATGATCCTAA
AGCTCTGCTTTGTGATATATACTTACTATGTTTGGCGTGAGATAAATTCCAGGCGCCATG
AGGGAAAGGGAATCAAGCAGTAAGCAGAACGTCGTTTTGGAAAGAAAGGAAGAGAGTAAA
AAATCAGACGCATATAAATCGTCGCAGCATATCCAACTAGACCATACTATCTATCCCTTC
GTCTTCATTCACTTCAAGGCTGGTTCTGAACGCTGCGTAACATCGAAGTAAACCTGGCGA
AAAAAGAGTTTAAGAGGCATCTTTCATTCATATCGATTTGGGTTTTTCTGCACCATATTT
TTGATCTGCCTCTTCTTCGATCCGGAATTCCCAGCAATCTGAAGCTCCTCGAATACAATG
GGATTTCCCCACACCTGGCGAATCTTTCACTCTACTGCCTCCTCTTATTAAGACCATAGA
ATGTTCCTGCAAATTATGACCTTCGCCCGGAATGTGAGCAAATATATCATGGCCGATTGC
TCAACCGTACTTTGGCTATCTTACGTAGAGCTGAATTAGGTTTTTTCGGTGTTCTCGTTG
AAACACACTGCCGGGCGTACTCCTTGCTTCTGGGGACATTGATCCGAAACTCAGTACGGT
CCGTGCGCCGTTTTTCTTCTCTACCATGACAGATCAATTGATTTATTGTAGGCATCGCTC
TTTCCTTTGTCCTTCCCCCCTTTTTTTGCCCTATCGCGTCTGATTACTCCCGATCCGGCA
CCCTTTTCCATTCATAGAGAAATCCTATCGTTAAAATCAATAAAAAGGCCATCATGGACC
AAGATCCAAACGGATCAATCTTGCAGAGGTACTGCCCAAGGAAAGAAAAAGGTTACTTCC
GGATCAAGGATAATAAATAAAATTGAAACAAGATAAAATCGAATATCGAAACGACTTCTG
GCATCACCGAAAGGATCGAAACCACATTCGTAGGCCGACAATTTTCTGGATAAGTCGAAC
TATTAGAAGAAAATGGAAAAAGGAACACCGAGTGGGATCAAAGAAACTAGCAGACTGATC
ACTAAATAGATGCAAATAGGCGCAAATTCTAACATAATGAACATTTTTTTATAAGATTCC
CTCCAGACAGAAGTTTTTTCCTGATAGGAGTAGTGAAGAATGTTAGTGAGTTGTGTGGTT
GTTGACCAAGAGACAGCACGGGACTGAATGAGGCACTGACTGACTTACGTAGTATTCCTT
AAGCGTTCTACTTGCATGTCTTAAGCATCACGCAGAACTTCTTCCACTCTATTGATAAAG
GGAGTGTTCTCTTCAAATCTCAGATAGGATCTGCAGCAAAGGGGTGCCGGCTTCGCGAGA
CCATTTCGGTCTACACACGGCTAAGCTCTATTGGGCCTTGCTTTGACGATCGACTTTCTC
CAAAAGTGAAAAAGGCACCTTTCTTTTCTTATGATATTTCTAGTTAGCTAAAAGAGAATA
CTTTTGCTGTTTGAAAGAACTTCCCAATAGCCTTCTTTAAAGCGGAGAAAGATCCATTCT
TTATAGCCGTTACGAAAGCTCGAAGAGAAAGAGGGCTTTGCTGCTTGACTTCGTGAACAG
GTCCAGAGTCTTGCATTTGGCATTACCGCTGTTGACGTCCCATCTAGTTAGCTAGTTAAG
GGAATTGAAACGGATTTTGGAAAGAATAGCAGGCAAAGTCGAAGTCCCTTGCTACGAATT
CCGGGTAACATTTTGTATTCCTTAAGGTCACAGGCGAAGCTGACTTCCTGCGGTAGCCCA
ACGGCTATGTGACCAGCAGTATCTATTTCACTTGAAAAGAGACTTTTGTCAATTGTTTAG
TTTGAGTCAAGCATTATCCGAGACCGAGATTCAGAAGCAGGGAAATCGGTAGCTATTCTC
TCGTAGCGAGTCCGAACGAATGCGGCATTTGACCAAAAATTGCCATTGCCTGAGGCGAAC
GGACGCTTAAGGAAAGGCTACTTCTTTCTTCGTTTTGGTCCCCGGATAACTGATTGTTGA
GTGAAAGAAGCCAAGTCAGTATACTTTTATTCAACCAGAGCTTTCGAGATAACCAGTCCA
GGTGCAGCGCGAGCTAAGACTAAGACTCCAAGGCAAGTTTTTGAGGAATAGGAGCAGATG
GTTCATGCTTCGAAGAAGAATCTTTCTGACGATCGAATGCGACCTAGAAAGATTCTTCTT
CTTCCTAACTTGAAGGACAAGGTCAAAGTCAAGCAAGGAAAGGAATAACTATAAGATTCG
GAATCGAATCCGTATTTTAAGCAAGTGTTCGTTTATCCCATAGATTCCGCTGCAATAAAA
CTTTCGAAAATGAAGAGATGGCGATGCAATTGAATGAGATAATTCGCAGTAATTGATTCA
CGAAGCCGCTCTTTCAAAGTCACTATCTCTATCATAATAGAAGCAAGCTCCAAGGCGTTG
ATGAATTAGCTAACGAATTGACTAGGAGAATGATTCTTGAATAAGGTGAAACTTTTCTAT
TGCCTCCGGGCTCTCTTTGACCACTACTCACTGATTAGCTGGGAAGATTTTGCTTCTTGC
AGTTGGCTCTCCAGGTAGCGAAAGCGGTTACTGATTCAATTCTTTCGTAGGGGCACGGGC
AGGCTCATGGCGATACGTTCTTTAAGTAGTCTCTATAATGACGGTCTCAGTAGACGGAAT
GAGTCTGGTAAAGCTCTTTTGGCTAGCTCTTGGTCTGAAGGAGTGTACTACTAACGGTAG
AAGATCTCCAATCATTAGCTCTGGTTCACGGCTAAACGTTGTAGGCCTAAGCGCAGTTGT
CGCTCTTGGAGTCTGATCAGTAAGGGAGAAATTCACACCGGAAATCTCTTTCAACATAAA
GAAGCAACATCCTAATCATACCCAGCCCCTGGCCTTAAAGAATCAATACCCGGAGAATGG
TAAATGGCAAGAAAGGGTGTAACCGCTTAGATCCGACTTTCAACTTGAAAGCGAGTGAAT
AACGAGCTTGTGTCCTTTAATCCAGAATGGCTGCTTGGTCTTCAGTGAGCGAAGTAACTT
CCTCAAGAGAGTTCTTTGAGCCGGGGCAAGCGAGTTGACAATGGGGAAGTTACAGAGGGC
CAATCTTCTAAATCAGCAAGGACTACGGTAGCTGAAGTAGCAAAGGTTGGATGTAATGAA
AGGGATTTGGCGAAGTCTATTTCCAGCATCTTACTCGGTCATGAATGAAGAAGGTAGAGC
CAACGCGAGATTCTGTTAGTGTTCCGTGGGAGGAGAATAAAATATCTTAGCACTTCTTAT
AGTCGGGTGTATAGTAGCGAGGTTATCAGCCTCACAACTATATTACCCAAAGGCCACCCC
CACTGCCTTTCAGCAGCGAGTATTTCCCTCTCAGGACTATGTGCTCAGGTGCACCGTCAG
TCTTATAGTCTGCGCTCTTTCTCTTCTGTCATTGATAAGATGACAGGAGCCATGATGAAG
TCGGAACCAGAGAATCCTCCGTCTATCCATCGATCATGTGTTACTGTAGTATTCGGATCT
AACAACCAATTAGGTGTAGTCTACGACATACTCCAGCCAGCAGCCATGTCGTACAACTTC
AGAAAAGACCAAAGAAGAAGAGATTCTCATCAAAATTGAGTCTTTTCCAGTTAGTTGCGC
ATAGGTGCTGAAAACATTTGATCAATAGATACTTCAGGAGACCATGCGTCGTTATGGTAC
CATTGAACCCATTTGAGCCATTGTTTCATCCAATTCAAACAATGGTTCTCCTAATTAAAT
TCAATTTCACCATCAAAGCACAACTCATCTGGTACGAGTCCTATCTCCTTAGGCTTCAAT
TCCTTTCGGAGATAAGCGATCATCTTACCCTTGCAATAAGGATTGAGAGGCATACCTCTT
CCAATCCACCATTCTAAAGGTAATCGCTGCTTCCCATAAGGTTTTGCGACGGCAACTTTC
AATCGTTCCCAGCGTTTAGACTGAGTAGACATCAAGCGTGCACGAACTCTATAGCCTGCA
CCACCAAGACGCTGAAGTATATTCATATCCAAATTATACTTCGCTCCCTGAATTCTTATA
GACCTATAATGAATCGGCAACACAACTTTGATTGTTGGGAAGAGGTGATAAATCAACCTG
CAAACCTTTAACCCAAAACTTCTTAGCAAATTCTAGTGCTCCATCATGAGAAATAATAGA
TTTTGAATAAGAGATGGACACACTTTCTTTGTCAAGAAGTGAAGTGTACTGCGCTGCAAC
CTTGTCATTGGCAATGACTACGTCATCTCCCAAGAACAGCATAGTCAGTGAACGGAGTCT
TTCTCTGCTCTCCAGCAGTTTCTGCTGCCAACCATACCAGATAATGGTGTGACAGAGAGA
AAAGTGACCAGGAGCCGTAATAGCCTAAAGGCTGCCCAGCTAAGAAGGCTATTTCACGTT
CCTGTTAACTGAAAGTTTTGTTACTTTGAAAGTGTTAAGACCTTCAGTACTGTTGACTAT
TGAGGATGCCATGGTGGGGCCCATAGGAGCTCCATCATGGTGTAAATAACACTCCCAATG
GCCAACGGTCAGTTGCAGATTTTAAATCAAAAAGAATATACATTCTGCAGATTTCCATTT
CCGTAACCTCCGTAGAAGTCATCTTTGTTTTACATAATTACATATAGCAAAGATTCTTCG
CTTACCAGCTCAATAGAGTGTCTGAGCTAACCTACCTGTTACTAATGGAATACCTTCGCC
GGCAATATAGTCACGGCATATGAGGTCCAACAGGCCTCAAAGACTCAAGGTTCAATTAGC
AAACCGTCTATTACGATCTAAAAATTATTTAACCCATTTAGACCATAATATACCAGGAGA
AAAGAACCCATCTGGAATACTATGTAAAATACATACATTCCAGATAAATGGCTCATCTCA
TGTTTAAATTAACAAAAATATTTGGATAATTGAGATGTTTCATTCTAACTTCGAACAATA
TCCTGTAACGGGATATATACCTATCAGTCAGAGGACTTTTCCAAGTAGGTTCCCATACCA
TACAAAGTTCTAAAGGTATAGTATGGACGTTTGGAAGATAGACTTTCTCCACCTCTCGAA
TGATGATTTCATCATGCCGAGTACCTCTCTTGAACAGATTCAATATCTTTTGTGGGAGTA
GCTATGGATGAGAATGTTGCTCTACTTACACGTGGAGCTAATTCTACAATCTGCGCTAAA
CCAAACCTTCAGAGATATAATCTGACCAGTCTATCTGCCAACGAATCTTTCTTCCGAATA
GCTCGTCTTATAACAGAAGGAATGATTCGTTGAAGTCCAGAACAGTTAAAGACACGGAAA
CAGAAAGAGAGTCTGTTTTCTGAAAGCTACCAGCATAGAAGCGCTGAAGGCTAACAGAAC
ACTGCTTTAAATATAAGGCAGTAAATAACAGACCTGATTTCCGTTTCATTGCCAACACTT
TTCTCACGAAATCAACTGAAGCAAGTCCAACTTCAACTGATAGAGACGCAGAGACAATAA
AGGAACTCGTAAGAGAAGCCCCTTTAATTGCCGAGCGTGTTTGAACACGCTCCGCCAGGA
CCTTTAGGGACCTTTTCAGCACTACAAAAGAGTTGATGTAATTTCATATTACATTAATAA
AATAAAACAAACCAGCGTAACAAGGATTTCAACATGTTACGTGGTAAAACCTATTACGAG
TATGTGCTGAATTAGAACCTAATCGAATCCGCTCTCCTTATCGGAAGAAACTTGTTCTTC
TCGGGGGGGGGATCGCCGTTTTTTATCCGCTCCTCTACAACTACCTTTCGCCCAACATGA
TCACGAACGAAGACAGAAAATTGCGTAGATAGGAGGAGGAAACGAACCAACCCAGAAGTC
AATATCGGAACGATTGAAGAGAAGAGAATGGTGGCCCCTTCCGTCCGGGGGACATCGTCG
GAGAACAATGTCTGGGACAGGGTGAGAACCTTCCGTTGGTTACGCCCTTTAAGTGGTTGT
GTTGGTTCTTCTATATGACGATATGGAGATAGATCCAGATAGAGATCTATATCTTTCTAT
CGATAGATAGATCTGAAGAGAAATGGATATTGATCCGCTTTCAAGATCTATGAACAAGAG
AGACCCCGTCATATATCCATTTGAAAAAAGAGATGAATAGTGCGGGCGGAGCCACCTGAA
GAGATCGACGATCCCTGCAATCTTTCGTCAGCTTCAAGGAGAAACTTATTTGAAGAGAAG
GGCATTCTATTCTATGCACTTCGTCAGGCGCCTTATACTATCTATATAGCTATAGATAGG
CTACCCTTTGAAGTTCGTTAGCGCCCTCGCCCTATTATCTTAGTTTAGTCATAAAGGAAA
GTTTACTTTCGCCCTTTGACAACCTTACTGACTGAAAGGTGGCTCACTCAAACATGCGAA
GAACGTGGAACGCCTTATATTATAGAAAGGTTTGTAGAAAGAAAGGGGCTTCTTCAACAA
TTTAATTGCCTATAAATAGAAAGAAGTAGGGGCTTCAAAGCTTGTAGTTTAGGGGTGCAC
TTCTTCCAGAACCGCGACTTTGTTCTGCAAGAATGGCTTTCTCTGATAGAGGCTCGCTTC
GCTTTTGTTTTGTTGCGGGCTGCTGGATAGGATAGGAGTAGGTGCTTGCTGCTCGCTCGC
TGTCTACTAAATGAGCCTTCACCTTGCCTGCCCCTATCTTTATCTTTATTTTAATCTTAA
GTAAGGAGTAAGTCAAATCAATGAAGTGAACAGCCCAACCTTTGAAGCTTTGCCAGGCAA
TCGGTATCGATTGACAAAGGCTGAAACCTAATTCCAAAATGAAAGGAAAGAATAGACTTA
TAGTATATAGTATAGGAAAAGCTTCTCTTTGATAGCGGTCATAGGGGTTCTGAAAGGATC
TGATCGTAGATAGAGACTTAAACCCGTTCGGGGGTAAGGGCGGATGTAGCCAAGTGGATC
AAGGCAGTGGATTGTGAATCCACCACGCAGGTTCAATCCCGTCGTTCGCCCATCAATAAA
TGGACCATTTGTTACGAAGACACAAACCAACCCGTCCATTTTTTCTGCAAGCTCGCAAGT
CCATCTCGAAACTTTCAAACGCATCCAAGCAATTGGTATCCGATTAAAAAACATAGAAAC
CATTCGCCTTGCCTACTTTATGAAAGCACAAACAAATAGAATGAATTCTATGAAGTTTTT
AAGACCTCACTAATCAGCCTTGCTTAAACTTAGTTCAAAATGAATGAAATGAACCCCCGG
ATGAAGATAAAATCTCCCCTCCCTTTTACTAAAAAGGGGAGCCCCGAAGTAGTTTACCGG
ACAAATTGAGTTGTCGTGACGATACCTTTAGCCGTGGAAGATCGGAAAAGACTTCTCTTC
ATCACGAGACTGATCGGATCTGCACACCCGAGAGACCTCCACAAAGCAAGCTAAAAAAAG
AAGTAAGAAGACTGAAAGCAAAAAGTTATGCTTTATTTCAATCTCAACAAAGAAATGAAA
AGTTCTTAATTCTTAAAAAAGGGGGTAGGTATAATGCCGCAGGCCAAAGTCCAAGTCAAG
CTAAAGCTTGCCTTACTTTTCTTTCATAAACGTCTTAATGACTAGTAAAGGCTGACAGAA
AGCGGTTTTCGGCACTCGCTTTCTTCGTCTTAAGTCAAGTTCAGTTTCCTTTTTTTTTGA
TTCGGAACTCTTAGTCGAGCTGATGGCGAGATCGATTTTATGTTCGAGGTTCAAAGAGGA
AAGAGAGGAACCACCGCCCAATGGTGCTTTTACGAAAGTACGGTCACCGGTGGCTAATAC
CTTCTCGACACTATCGAACTTGAAATCCGCTCAATCGCTCTTTTTAGTGGGGAGGAATCC
TTTTTTTATCCTGAGACTTTGAAGGCAAAAAGCTGGAGGCCGGAGGGCGGGGAGGGGGCA
GTGCCAGTTCTTTGTTTTCAAGTCAAGCTCTGTATCCCTAACCCCTTCCAAACAAAGTTT
ACATAACAAGAAAAGAGTAGTGCCAAGAAACAACATACCCAACACTTTTGGAAGGTTCGG
GATCGTCAGGGAGCCCCTATAGACGTAAAGACTTGACTTCACTGAACCGGCACTACTCTT
TCTTTGTTTGTCGGCTCCTACCATTCGTTCTTCGTCTGCTCGTTGAGTGCCGTCCTTGGC
CCTTGTCCTTTCTAGTAGCCGATCGAGTTTCTTCATTTTAATCAATAAACAGAATGGTCC
TGAAGTTCCCTCTTTTGGGTAAAAAAAGTTGGGCGCCTGACGACCAAGTATAACAACGGA
TATGAGGCTTTGACCCTTTAAAGAAAGCGTCACGCGTTGGCAGACCCTTGTTACAGCTTG
AAAGCCTGAAGCTGATTCAATCTCTCTATTCCTCCGCTACGGGCACCTTTTGGTTCTCAG
TCAACGGGATCGGGGACTGGACGTCTATTTAACTGTCTCGCTTTTGCTCGTCTAAAGGCA
GATGCCTCCGCTCGGTCAACCGTCTCTGGAATTGCTGCCTTTTCCGGTTCTCCTTCCACT
CCGCCCACCATCCAGTGGATCTTCGCCTAGCTAGGATTCTGACTCTCGAACGGGGGAATG
CAACCGTCACGATTGTTGACCCGGCTCTGAGTTCGTTTGGGCTGAAGTAATTGGAGGCCT
ATTGCAGATATAGGTATGGAATGATTTTCACCTACCTGGTAGATGTGTGCATTTGACCTC
TACCCATACCTTTGCTATCTATGCTCCAACCATGATAGCGATTGGTGCTTCTTTCGGGGG
TTCAACCAGCCTGGCCACTTGACGCTTTGGTTTTGCCTCATACCCGGAAAAACGAAAACT
TGAACTTTGATATGCTTGCTTTAAGATAAACACAGAAATTGCAGCCGCCCCCGCCTATGC
AGGATCCAACTGGATTAGCTGCTATCTATTATTGATGAACAGGGAGAGGCACAACGCGTC
ATGCCCGACAGACTCACCTCGCATTGGGGGGATCAATAGACAATGGGACTTACCAAGACC
GTCCACTCAACTCAAGACTTCGACTGGACCGGTAAGGACTAGGGGATAACTTCCAGACAA
TGCATCGAAATGGGTTCAACGCTTATGAAATCGAAGGAAGAAGAGGATGAATCGAAATAT
AGCTGCTACACACCAAAACTGGAGTGCAAAGAACCAACCAGATAATCCATCTTACTTAGT
CAAAAGCTTAGTATATTCTACTCGAAACCTTGCTTATGCTGCTGCTTTCTCTCTTTATCT
GCCTCACCGTCCAGCCTCTCTCTTGCTGGTAGCTTTGGGCGTTCACAAGGATAAATAGCG
AATAAGATAAGGAAGGAAGGCTAGCGTTCTCTCGTTTGTCTTTCTGGGCGGTACAAAAAA
AATTCAGAATGAGCGCACCGACGGACCCGAAAAAGTTCCTAATCTACCGTAGTATCTTCA
CCTTCACTGCAACAAAATGAAATTATGCCACTTTCTCTCCTTAACGAAGGGGCCCGCCTC
ACCTCTCCCCTTCCCATGGCAAAGTGAATCTTTCAGTTAATGCTTTGACCATGGCCTGCT
CTTTGAAATGGAAGAGTACCCTTTCTATTCTAGCTGGAACGAGTAAAAAAGAGAAAGTTT
CCTTTTTAAAAAGGAATTATCCCTGTAACACCCTAATATAATGGAAAAAAAAATTCGTTT
TTCACGCTCATGTTACCCTTACCGTCATCCTGCGCGGACTTACAGGCTCGGGTTAACCAC
GCTTTGGTCTTTTTTATTGTAAAGTGTTGCATCAGCGGCCTTTGCTGCCGGGGCGCGCGT
GGTCCCAAGTCAGCTGATAAGTTTTCGACCGGGGTCAGGAAAGAGACAAGAGGCGGTGTA
TCCCTCTTCTTTCAACAGCGGAAACGCCGCAATTCCTGAGTAGTCGTAGTTAGCCTAAGG
ACCGGAATCAGAGTTTCGCGGGAGCTACCAACTTTTTGGCGTTGAACGACTTGCCTGAGT
GGAACTCTTCTCCGCCGACTCCTGAGGGTGGAGATGGCGTACTACGAATCTGATGCGTTC
TTGCCCTTGGTACTTGGATTCAACATCTATCTGATTCCGAGCCTGTAATCTCCTTCTTCT
ACCAAGAGAATGCCTTTCTTTTGGTAGCTACCGATTAACTTCACCAAATGGGTCGAAGGA
GGAGAAAATCTGCAATAGGATTTCCATCCTTACCCATAGTAGACTCTTGAGTAGTGATTC
CTTACCTCAAGATCCTCAACTCTTGTGCTATCCCTCCCTGTCTTAGAAGCATACGGATGG
GATTGCGTATTCTTTGTTTGCCGCTTTCTCTTTTCTTGACCCAGGATCCGACTTCTTATT
ATCTGGAGGCTTACCTGAGGGGTGATTAAGGGGGCTCTGCTCTGTCAAAGACGAAGTTTC
AATCAAACTGCTTTGAGAAAGCTTTATCTTAAAGAATTAAATAAGGGGCTGTTTCCATTT
TCTTTTTTTTTTTTGGGGGGGGAGTTAGCTCACCCTAGCAGCGGAATTGCCTTGGGGGCA
GCCACCATATACACCTCCTCACACTCTTCTCGATCTGGCCGACGGTACCTGTTCCGCTAA
ATCACCCTACCTTTCTAACTTGTCGTCTTAAGAACTCCGCCTTTTCCGTGGGCATTTGTA
CACCTTAGTCTCAAAATCCTTTTCTTCTCGGTCCCAGAGGTAGTAGCAGTAACACTGTAC
ATCAACAGGTTCTATCCCGATCTGCTTTCGGTTAAGTAATCTGTCACTCTTCATTATCTT
TCCTTTTTCAATCGCTCATGCTTTGTCATCTTAGTCAGAGCACCTAAACCGGAACAGCAA
GACCAAGGGATATGACCAAAAATGCCTTGTCACGAGCTGGACTGAACCAGCACCTCTGGG
TAAAGCACACACATGCCCAGCCGAACTACCTTTCATTCTGATCGTGACTTTTGGTTACTC
CCGGTTCTCACGCTGCCCATGGAGGTACGCCCGGGGGGGGTTGTCCTTCTAACTGCACCC
CAGTCCATGAAGGCATTCTCCGCTCCCCCAGGTTAAGTGGAAGAGGCCCCAGGCCCACTC
CTCTTCCCTCTCCTTGGGATAGGGCCTCGTCCTTTTCCTCTTTCAAAGGACTAAACCACT
TGCCATAACAACCCCCCAACAAAATCGGCATACAACTGAAACAGAACAAGAAAAACTACC
TGCAGATATATATCTGAACTAGTTCGAAGTATCTACTTTGAGTGCTTTGATTTAAGAGGT
CCATATATATATCTCGTTTAGAAACATAATCTTTGAAAGAATGGGATCGTCAGTAAAGAA
GATTCTATGCTATGTTTTTCAGATTGATATCTGGTGGTAACAGACATCCACATGACTGTC
CCTATATACGCGTAAAAGAATTTCGAGTATTTAATATATGGATCATTTGGCCCGCCTTTA
CGCCTACGAGAATCGCTACAGGAAAAGCCAACCCCATTCGCAAAATGAAATCTGCAATTA
GTTGATCCATAATGAGAGTCTTTTTGAAGTGACATATTAAAGAAGACCGCCAATTCCTAT
CCCAAAGATAGAAGACAAGCAAAGCGGCCGGTCCTCTTCTGAAGTGTCGAAGCTTTTAAA
TTTAAAGAGCGAAAGAAAAGGTAGTCAGGTTTACTAACAAACGAACTACTGTGAGCAGTC
TAAACTTCGACCCTTATTTCTTTGACCAGGGAATACTCAACTAATCTCATAAGTAAAGGT
CTGTTCACATCATAGCTAATAGAAAAAAACAACTAGACGACGTCAAACGTAGTTGAGTGC
TCTTTGTTGTTCGGATCTTGACCGGGTCCGAGCTTCCCAAGCTCTATGCTGTTGGGGAAC
TCTGCAAGGGTCTTCACCTTGAAGATTTACTATATTTGAGTCTTTGGAGTACTTTGGGAT
TATATTCCGCGCTGAGGATTTGTGCTTGTGGGCTAGGGTGAATATTGCAGACCAGCGGAT
CTGGTAGTCGACAATCGTTCGGACTTGGTAAAGGTTGTCGCGGCACCTGTAGTAGGACAG
AGGACTTATCGCGATGCCCGCGAACCAATTTACGATGTCTCCGTCGCTGACGTTCGTCAA
GCGAGCCACGTGGATTGGCCAGGGTCTTCTTCGGCTAATGATACCTCGATCTCGAAGCCT
TCGGAGTATTTTTTGATAGGCGCTTCTATCTGTATGTGGAATTCGCTGCTGATAGATCTC
GCCCAGTGTCCCCCTCCTTCCCCCGCCGCCTTCCGACCCGCGAGTATACAATGACAGCTT
CCGGACACTCATGCCCGATCGCGAGACTGCCTGTTGAACGTCCGATGGCGCCTTGCTCTG
ACCTGAGCTATGCAACAACGAGATCTCCCTTGATCCTTGCCGGATGTGCTTGACGGTATC
CGCCAATAGGCTCACTTGGGGACTTCTTACTGACGCTGTTCAAGAGTTTCTAATAGTTGA
ACCGCGTCGAAGCTAGACTCCCTGTTTGCTCGCTCCCCTTCGTCAGCTGTTTGACCGGGA
TACTCTTACCTAGGTTCCTAAACGAAGAATGAATGGCGGAGCGTAAGTGGCAAGCAGTTA
TGGATACGGTGCTTTTTACCCGTAGACGCTTCTCCAGCTCTCGCAAGAATTGTATGGGAG
TTGTCTTCGAGGACTTCCCAGGAATGACCGTACCGAGGAATTCTACCGTACTCCGTGCAG
CTATTGTTGTTGATCACAGAGCCTACCCAAAGGTTCAGGCCGGATTGTAGGAAGTGGGCG
ATACGTTTGTATTTCTATGAGAAGCTCTACGGCACCCACGATTCCCAATAAGTAAGTCGT
CGGCATATCACGCGTAACAAATCCTTATTAAGTAATGGGTTTTTAAGGGGCCAGCTTACG
GGCCAGGCCTTTCTCTGACCTGATAACTAGTATCGCTGCCTCGCCCAGCTCTATCAGCAG
GCCTTTCTTTTGCAATACTTAAGGTCTCTCATGGCCCAATTATTATTAGAGCCTTCTCTA
CCATAGGAATTCGGTCTTCGGGGTCAACCCGGCGGCTTCTATGAGGGGAAGGCGGCGAAA
AGGAGGCTCGAAGGGCTTGTTAAGGAAGGTGGCAGGGCCGACGAAGGGGGAAAACGAAAG
GCCTTTCTGGGTCCCCCCTGAGCCGGGGGTGCTTGGCGCTGGGGAGGGTGTGCCACGACG
AAACAAGGGAATGAAAGGCCGCTTTGCGTTGGATGCTTTTTACCCTATCCAAAATGATGG
CTCTGTTGTGAAGGGGAGCGTTGAGCTTCCTTCTTCTCCAGAGTTTTGAAGGTCATCTGG
CTTTGACTTGTCTTTAATAGAACCGATCTGATTCTCTGAACAATCGGAATTTCGTACTTC
TGTCGGATCTCCTATCTCCTGATCGAGCTTGTGTAAGTAGATGTTGCCTAGTAGGGCCGA
TAGTAGTACACTGTATGTGGGACGGAGTAAGGGCCCTTCTCGCCTACGAGTCGTCCGGCA
GAAAAGACTTTCTGAATGGAGTAAAAAGAACTTGGGATCGTCGATCTCTTCCTTAAAGAT
TGAGATGAGTCGATGTCGGTCGATGGTGTGAAAACACTTCCTGATGTCGAATTCCAAAAA
CCGAAAGCGAGAGGTTCCCCACTCTTCTTTGATCCGTCTTAGGGCCGAGTGGCGGCCTCG
ACCCGAGCGGAAGTGCGATGTGTCTGGAAACTCGGGATCGTAAATGGATTCGGGTACCAT
TCTGATCGCCTCTTTCATGATCTTTTCTATAGGTAGAACTACTGTGAGCAGTCTAAACTT
CGACCCTTATTTCTTCTTCATATTGTAAAGGGTAAAGCCCGTTTTTGCTCCCCTCTATTG
ATAGACAATTTCATTGCCTGCCGTCGTTTCAGTGACTTATGGGGCTTCCCTCAGCTCCAG
TCTTTTTGGTTCTTGAGAATATTCATTCGCTACCTCTCCCGGGACCGGAATGATTATCCC
TGCTCGATGGGTCTACATCCATCTGAATGTCGTCGGGTACTATTCACTTCCCCGCCATTC
TTGTAACCGTCACCTGTAATCCGCGCAGGTGTGTCCACACCCCTAGAGTGGACGAGAAAG
AAAGAGGATTTCTCGGAGCAACCTCCCAGGTTCCAGACCCAGGTCAACTTTCCCGTATGA
GCATTCGGTACATGTTTAAATTCGTGGAAGAGTGAAAAGTTACCACTACTGAGGATCTCC
TTCCTAATCTTAGATAGGTCGTCTGAGGGTTCGCCGCGGTTCATTGCTGTGCTTACACAC
TGAGCTACCCTTCTCCGAAAGCTCCCGCAGGACCACCTACCACTAGTCTTCGGCCGGAGA
GGTTTATTGCACAAAAAAAAAGGCGGGACGCAGGCTCCCGAAGAGGGAAGCCCAACGAAT
GTCAGATGCAAAGCCCCGCACCTCATTAAGATCATATTGGCATACTCTCCTAAAAAAAAA
GAGCAGACCCCATTGAAGACGAGTGAGGTACAACAAGGCCATTTCTGTCCACCGCCCTTC
TCCCCGAAGCCGTGTACGTGGACGTTACCGCTCATACAGCTCCCAGCCAGCAAGCAGTTA
GCCTTCCTCTACAAAGAATGGAAGTGTGGATGAATCGACATCAAATAGAGTCGGTTTTTC
TATTTATAAATAAGATGACAAGAGCACTCATTGCAAAAAACCTAAAGATCTCCTTATTTC
TTCACCTTGATATGCATTTTGGGGGCCCCGGTAAAATAGAAAAAAGAAAGATAACTTCAA
TTTTTTCTAGCATTTCCCCCCTTGTTCTACCTCACGATATATATCGTGAACATACCAGTA
ATAAAAATACCACGATTCAAAGTGGGTTCCCCTTTATCATTGATCCAATGTCTTCTTTAT
TTCAGTCAAACTCTTTTTATAAGCCCGGAGCTCGTCTAGAGTTGGATGCTCATTCAACAT
GCCCTCCCTTCCCCTTTTTCCGGTTATGGCCTGCTCTAAGACCTTATCGAGTACTTTCTC
CCTCGAAAGTTCCCTCGCTGCTTCGGAAATGCCCTTTCCCCTTAGAGACATTCTTCTGCA
AATGTTTCGCTACTCAATATAGCTTCCCTAAGGGAATGACATCCCCTTCCTATTTTTAGT
ATATAATTGATTTTCCCGTATCCTTTGAAATTCAATTTTACAAAGCTCCTCCCTTGTGGG
TTGTTGGGCAGGAGAATTCTCATGCTGGGACGTGTCCCCGGCAGCCAATATAGTGGAATC
AGAATGATGGGGGAGGGGGGTGGGTGGAATTGAGTTCCCAGCCATTCCCCCCGAAGAAGA
CGGATAGAATTGAGAAAGGGCACTACTAAATGAAATCCATAAATAGATAGCCGAGCGAAA
GGAAGCGCTTGGACAAAACTAAAATCAAAAAGATTCTCCCAAAAATCATAACATAATTGA
CCCAGGATTTAGGTAGATACGAATTGATGAAAAAGGATTTGATAGTTTCTTCGATCAAAC
AAAGACGCATATAAATCGCTGCACATACAAAAAAGAACATCTTACTGTCCATCTTTATCA
GCCAACTCCCCTCTTTCCTGTTTTCTTTGTTCTATTGACACTGAACCGTATCCTTTCCAC
AACCACGGTTAACGAACGACTATTGGTTATTGAATTATTCACACACTTTTTTTGACTTAT
CGGCTGCCTTGCTTGAGGAATACTCAAGTGTGACGAGACTGATATTGGATTTTATTTTCA
AGAAAAATCACTGACTTACTTACGATGATCTTTTCAAAGAGTCCAGGAGCACTTCAGACG
ATTTGCAATGGAACTGTCAAGTGCCGCATCAACAGAAGCCGATTCTTTCTATCACTTACG
CTATTTTCTTTTCCTTTTAGAGGAGCAGACCACCCTAAACACTTTATCTTAGAGCTCGAT
AGGTACCTTTCTTTTCTTTCACATCGACTTTTCTGTCAGAAAAAGGACAAGTCCTGACGT
GAACGTTCATTAGACTGTTATAACCAGAGAAAGTTTCTTTGTTTACTCAACTCGTAAAGG
AAAAGAAAAACCTTTCTACGCTTTCTTCTCTTATGCAATTTCGTTAGAGATAAAGGATAG
CATTGGCTATCGCACACTGAATAGATAGATGCTTTCCCCATAAGTTTCTCGGCAAAGCTC
TTCCTCGATTCTTCATGCTAAACTAAAGTAAAGTGGCTGCAGTGATTAACATTAACTCTG
GAGCTGAATGTGGCCTCCAGCTAGATCATCTGATCTTGTGGAAATTCAGAGTTATTTATG
TGATTCTATTATTTTATTTAGAATATAGCTCAGAAGATGAGGTTATATGGACTCAATTGT
AATGGGAAGTTCACACTTGGCAAATTGAAAAGAAGTATTTCCTTCTGGCGTGAGAAACTA
ACTAACTTGCTAGTCTTAGTACTGCAGAAAAAAGGCAACTACTGGTACGGCTACAACTAC
TGGCCCCATAGTAGCTCCTCCTTAGGGATGACTGGCAGAAGTTATTATATTACACTATAC
TGGTTGGCATGAACCCGGAACTCTCCTCCACAGGCTTATCTGGAGAGATAATTATATTAG
GACTAGCAATTGAAGGCCTTCAATTCAAACTACATATACATATATAACAGGATGTATTGC
CTTGCCCTTGACCCACATAAAAAGGAGGGGCATTTTTATTTTAATATAACGGCAGAGAAT
GACTGCAACGGAGGTTTTCTTGGGATGGTAGTGGGATCCATTTTTTAAGAGAGCGGTATG
GAGTCAAAGGAATTGCACCTCTACCCACTGGTACCAAAAAGCGATTCTGTCCAACTTGGC
TATACCCCAAGGAAGTGGTTCTGGGACGATGAAATTGGAGACCCGTTTCGTCTTATCTCG
TCTCTGTGCACTCTGTTTACGCCTCACAAAGCCTTTCCGTACGGTTCATGGTGGTGATGA
CAAGACCAATGAAGCAAATGATGGGTTCAGTTCCTGCTCTTCTCATAGAATAATGAAGCA
ACTCGTCTCAGTTCTCTTATGATATACTTCTTTCTTTGAAAACTTACTCGGTCTTCTTTT
TCTCCCAGACCAGATAGGAACCATGGATGGAGATGATCAAAGAATGAAGCAGATGACATA
ATTGTGTGGAGAATTATGAGAGAATGAGCTCACCAATCATGGGGGTGGCACTATATTTAT
AGATACTGTACACAATGTAAAAATTACATATTTACCCCTATACTCTATTACGCCCCCTCA
AGCTGATCAGGGGGACGCGCACGGACAGATTGGACTTTAACAACAAAAATTGTTGGGTAG
ACAAACCCTTGGTAAAAATGTCAGCAACCTGTAAACGAGTAGGGATATAGCGTACAGTAA
GATCTCCAGCAGCAACCCTCTCACGGACAAAATGATAATCGACCGCAATGTGCTTACTGC
GATCATGCATCACTGGATTAGCTGTCATGTAGGTAGCACTCACATTGTCACAATACAACT
TAGTGGGTGTAGTAATGACAATCCCCAGATCACATAACAGCTTGCGAATCCAGATGGTCT
CAGCAACAGTATATCCAATAGCCCTGTACTCAGCTTCGTTGAGGATTTGGAGACAGTGGG
TTGCTTTTTTTGGGCCCGCCAGGCAATTAGATTGGGTCCAAAGTACACAGCATAATAGTA
GTGGACCGGCAAAAGTCCTTGCAGCCTGCCCAATCAGCATCTGAATGAGCCACAATGATG
GTACTGGTGGCAGACGGACGGAGAAAGACCATGATCCAGAGTTCCCTGTAAGTACCTGAA
AATACGCTTGACAGCATGCAGGTGAGTAGTACGGGGGAGCATGCATAAATTGGGAAACTA
CATGTACTGCATATGCGATATCAGGTCGTGTCATGGTCAAATACTGCAAGGCACCTACCA
TACTTCTATAAGGGGAAGGGTCTGCAGTAGTTCACCGTCCAGAAGAGATTAAGAAGCAGG
TAAACGAAGTCTGAGTCTTTCAGGAAATGTTAAACCGTTCGCAAGGGATTCGGAAATTAC
GTATGCAGAGAGGTTCGAAGATGCTATTGATAAAGCGGCAGGGAAACTCATTTGAATTTA
TCTTTCTATTGAAATCCCGACCTTAGAAGTAGAAAGAAAGAAAAGAACCTTCGGTAACCT
AATCAAGTTCAATCTATCGAACGGCGTACCCGCTTCTTCTCTGGAAATTACGTAGGAAAG
AGCGGCTACCTAAAGAGATTTAGTTAGGGAAAGCTGCAAGAGCTGCATTATAGCATCCTA
TTTCTCAATCATTACTGCGGTAGGAAAGCTATAAACTTCTTACTTTATTCTTACTGACTA
TGGCGCAGTTAGCCGATAAGGCAGAGATTCACCAGGTAACTACGCGAGAACATACTGCCT
TCTTTACGGCCTTAGATCTTAGCTCTAACAAACACACTACTAACTCCTAACTCCCAGACA
TCCCTTGCTGCCTTAGATGATGAAGTCAGGGCCTTTACTAGCCCGTTTACCTGTGGGCTA
AGTAATTCATACTACAACTGTCTGGGATTTTATATGGGCTATTGCACTAAAATCAAACTA
AGAATCTCAGCCTGATCAAGGCAGTCGCTTTAAAGCGTCTTCTCTTTTCATCAGTTGCAT
CCGGGGAAGAGCACGGAATTATGAATTTCACTTTGCGATGTTACAGTTAGACAGAAGTGT
TCTGAAAGCTAAGACCCAGGTGAAGACCGGGCTATGCCTGGGGATCCCACTTCGACACAT
ATCCACTTCTCTTAAATTGATATTGACTTAGAAGGCGGGATCTCGTTAGTAAAGCATTCC
GAAGTCGTAAATCAAGCCCGTGAACTTTGCAAGCATCCTACTTTTCATCCGGGGGAACTC
ACTATGAAGACATAGAAGACTGACGGCAAGGAGGGAGATAGTATGTGCTACGTAGTTTGA
ATAAAATAAAAAGCCCTGGTAGACGGGATAGCAGGGCAAAGAGGCTAATATCCTACCAAT
ACACATACCAGGCATACACGCACGCACATACTGACCAAGACTACGTACAGCCCTAGGTGA
GATTCAGCAAAGAAGTCTAAGACAGAGAAACCCGAGCTACTAGTAAGATTTAGTGCAAGC
AAGCCCGGAATTACGTAAGCTATTGCTGTTGCCCAGATCTGAACTTCCTGCTTCATCTGA
AGGTGGGGCAGTTAAAGAATTATGGCATAAAAGCAAGTAAACTCATAATCCGGAGCCGGA
TATAACTACTATTTCTATGTAATTTCCCGTCCTGGGGATTCTATGATAATACTATAGGCC
CTACTGGAATCGTCTTTATGGCTTAAGTAGAGCCCGTACGCCTTAAAGAAGAAAAGGCAG
GCGTTACGGACTAAGTTGCGGCAGTTTCATGCATTCTTCTTTTTCCGGCCCCTTATCCCA
CGTCTATTTCATCTATTCTCGAGGATTCACCTCTGTGACTCGCCCTAGAGGAGGAGCTGC
TAGCATCCTATGTTCGGTTAAGTCAGTCTATTTCGCTCTTACCAAGGATGCTTTTCTTGA
TCTATTTGATGTCGAGAGATTCTCTTTGTCTTTCCCGCGGGGATGAAATTACCTTCCTTC
CGCAGATATGGGAATATAGTCTGTCATTTACCCCGCTTCCGGTAGCAAAGAGGAAAGCTA
CAAGCAACTATTAGTACCTTCGTGAGACAGAGAAAGCGTAGAAGTATCTGCAGTAACGGA
CGATCTAGTAGCAAGTATATTCTACTCTACAAAGTCGTAAATCAAGCCCGTCCGCGGGAA
GTATGAAAGAAGAATGAAAGGCTGAGCAAACTATGACGATTTTGGTGAATTCACCTGCTG
GAAACAGCTATGGAGGCGGCCAGGATTAGTCATTCTATTTAGTGTTCACAGAGCCCGAAC
CTTCTATTCACTGATGGGTGACTTTAGAATCAGATCCAATTGATCTTCCCCGCTCCTCTT
AACCGGTAGGCAGGAACACGGGCACTACAGTCCGGATTTATTCAAAGTAGAAATATCATT
AGAAAAGAATGGTTGTGATTCCGACTAAAGAAAACATTCTACTGAACCGGAGATAACAAG
TGTGTCATGCTTTCCGACCCGGAACACTTAACTACGAATTAAGGAAGAGGATGAAATCCC
GAATTCCTGATAGAGCTACTTGAGAGAAAAACAACAGCTACTCCTAACTACCAAGAGTTG
GGCTTTTCCTTTGAGGAATCATTCCCAATGCCAAGTGCTTTCTCCATGGTGAGAAGGTAT
GGAAAGTCTAAATCAGACGTATGTGAGATTCCAATCCTTTAGAAGCTAACTGAGCTTACT
GAGTATCCCTCCCCTATAGTTGAGTTCAGGCTTCTCTGCCTCAATGTGCCGGTTCTCACT
TACTATATCTATATGCTACCTACCATCCCGACCTGATAGAGAGTCTAAAGCCACACGTAG
TCAGTAGTTTCAATCCAGTCCGGATCGGAGGCAAGGTAGCTGGCTCGTAAAGCCATATCC
CGTATCGGAGCTCCTTGGGAAGAGTTAGGGAGGCGCAAGGCCGTTCTGGTGTCAACTACG
TAAGCAGCTAACATCTCTGCTTCCTCAGATCTGCCTATTCCAGTTGTTTGTGTTTGGGAG
GAGATATTAGTAATTCTCTTTCTATCCGATGGTGAGATTAATCGATCTATTTGCATTACA
GTCGAGTTCATTCTTTTCAGTGTCTGAAGTCGGAGATGCGTCATTCTATGACGTAGTTTT
TCCCGAGGAAAAAGATAAAACAAGTAACTTCCCATCCTGTCTGCGACTGACTAACATGAA
GTAGAAAGCGCAAGTCTCAAGTCAAGAAGAAGCGTGGAATCATCCTATTACCGCCTCTTA
GCGGGAACATAGTCTTTCATCTTCTTTGTCACCGTGGGCTTTTAAGGATGGCTTAAGAAA
TGCCTGTAAATGGATCCAGTACCTTCCTCCACCAGAGGATGCAGTAACTCTTTTACAGAT
CTTACCGGTTTTTCATATAGGGTTAGCCTTCTTCTCCAAAGACTGAGTCGGATAATGAAG
AAGGTAATTCTAAGAATTCTTTTCTTCTTTTATTTAGCAGCCCGCTTTTAGTCTTTGTTT
CGTTTGTAGTTTCGTGAAACTATCCTTCACCGATTACTTCAACCATTACCCACTAAGGAT
TTACCTTGCCATCGGTACAACCCGGCCTAGATATCCGTTCCTGTCTCTCCAACTAGCAGT
GGGAACGGAACTTAAAACAAAGCCGCTGCTAATTATCCCAACAGTGGATTCCGTGCATGA
ATGTAGAGCCTTTCTCTTATTAATGGAATTGGCTCTTTCCTGTACTACCCCTCACCCAAA
CCATCTCTGTTTATACTTTGCTCTGGAGGTATATCTTTATTCTTTTTTTCCAACAGCAGT
TCTATAGCAGCGGGCAGGATTTACGCTATGCCTTTACAAGAAGCACCAACATCGGTGACT
AGTAGAGTAAGGATTCCGCCAGTTCAGGCATCCTCCTAATCATCAGATAGGGAAGCCGGG
ATCCTATACTGAATTCCCAGAAGTGACTTCACTCGCCTTTCTTTCCCTTTTGTATCTAGT
TGAAAGGCTAGCCTTGCTCAGCGGCTCTCTTTCTCACATTCTGCCAACAAACTCGGAGGT
ATTATGGATTCTCTTCAAATCAAATTGATATTGTAAGGCTATAAGGAGAGAAAGTCCTAA
CACCGCTAATGCGGCATCCACAGGATATGCATTCATTTACCTTTTACCTTTCAATTCCTA
GCATAAAGAGAGGACGCTCTCCCCCTTTTTGAACATCCACTTCTAAAGTTGTTATTAAAT
AAAGAAGTCTTCTTTCATACCTTTTGATCATCCTTTCCTTATTCTATTTCTCCCTCGCCA
AGTGTTTCATGCATACCTTGAGAAGATTAAACAGCTAGTGGACTCATTTAACTGGCCCAC
TTCGATATCTATATGTCTTTCGATTCATGTATATGCTCTTTTTAGAGTTTAGAGAGATTT
TGCTATTAGGCATTCTGCGCGAACAATCCCAACCCCGGCTAACCTTATTTAAATAACTAC
CTCGTGTAAATTCCTATAATTTTTCCCATGTCTGGGAAGCGGCAACAAGGAAGAAAAAAG
GGGATAGGCGGACGGAGTAAAACGGCTTACTTTCATTTCATTCCAACAAGGCCTGCGACC
TAATCTAAATCATAATCTGTATCTTACTCTCCAATTGGGGTCGGCCACTCATCGGAGTAT
GTCACCAGGTCTGGCTGATGAAAGATGTAGTTTATGACTCTTTTCTTATTCAAAGAGGAC
CTTAGCTCTCTCTCATCTCTCTAAAGGCTCGGCTAGTAGAATCTCGAGGCTATTTCGTCA
TATAAATCTATAAATAAGCGTCGACGCTTTAGGTCCAATTTAGGCTGCTTAGCTCAATGC
GCTATCCAGAATTCGAATCATTGGAATTCGCTTTGCTTGCTATTATAAATATATTTATTC
CCCGGCCTGTACGTTTCGCGCTTGATTTGCGAGGAAAGCCAGTCATTTTTAATCTGATAT
TTCGATATCAACTGCCCAGTCCTCTGTTGGTAACGATCTACGGTCAAGGGTGAGGTGAAT
CTGGATCGGTCTTTCTTCTTTGCTCTGTAGCAAAAGGTCAAAGCAAGTACAACTTTTGAA
TAATTCCATACCATAAAAAAAGCTTCTCACCCTCTTAGCTATGACTCTCTTAGGTACCTA
GTCTCCACAGAATCCTATATTCGTAATTGCACTAAGATTTGTCAATAGTAAGACATTAGG
AAATACAACCAAAGTTCCTACGATAACCAAAGAGTTCCTTCCTCTAATCAATCCACCGGT
TAATTTTCTGATTGATCTAAACCAAGAACTTGATTCAAGTTGGGGACTTGCATGAATTAA
GGTTTTTATTCCACTCACGAACTAACTTTCGTTAGAAAGCGCTATAGGCTTCAAACAAAG
ATATAGATATTGCTACGGGCATCAGCGGTGAACGCCCTTTTCGTACTCTACGGGACGGAA
ATCCAACCAAACGAATAAAGGAATAAGAATCGGGGAAAAGTAAGTATCAGCTCTTTTCGA
ACAGGAAGACCACAGCACAAGGTCTTCATGAGTTAAGTGTACCCGCTTTGGAGCTAGATC
AAAGACATGGGCCGTGTAGGTGGGAAGACCATGACATAGTTTCTATAATAATAGTAGGAG
GAAGAATCAAGAGTTAGAAGATACCACTCACAGGTCGTAGCCAAATCCTTACATGGAATT
CTCTAAACAGTCGTAAGTCCGGTCTTTAGCCTTTCGGAATCGAAGGGGCTATAGGTTTCC
TTCGTACATGAAGGCCTTCTTCTTACAACAGACGGTTCGATCAAAGAGTGCAGCTGGCTA
AGCCGCATCTTCTGCTTTAGCTTTAGCGGGAGTGCTTGAAAGTGACTGTCTTCACTTAGT
CCAAAGAGGAAAGGGACAAATCGTCTTCCGTCACTAGCCATTGCTCGTCATGCTATCGTC
TCGAAGAGTAAGACTCATATGCCGATCTTCATGCCATCTTCATTACTAGCTCTGACGACT
AGTCCTATGCTAATGAAATACCTGCAAACAACCCCCTTCTCTTCCTCAACGGGGCATTCG
TCGTAAGCCCTTTCCTTTTCATATGCTGCTTATCCGGGCTTGGTGGTAAGGGAATGGGTT
AAGCCAGCTCGTGCCTCTCGGTCTTCTTGTGTTTAGTGACCCGAGTGAGAAGCTGTTCTT
TCGTCAGCCTTTAGCTCAGTAGAATTAGTGACGCAGTTAGCAGTGGGAAAGATTCTATAG
AGAAGCCTTAGGCCAATTGGACTGAATGTGGTATGGCAGCAGTAGCAAGGGGGCCACATT
CATTAGTAAGGCAAGCTGTAACTGTTGCTAAGGATGCAGCTAAGGAAGCGAAAGTATCTA
CTACTGCTTATGGAGTGATGTTCTGTGGTTGCTTTATGTGTAAAGTAAAAGAAAAGGTTA
GGCCATGAAGTCAGTTAGTAAGGAGGTCCTTTTTCCTGTGGAAGGAGTTCTTTAATTTGC
TTTAGGGAGCGTGCAGCGTTTATAAGCTACTTAACCGGTAAATACGTTGTAGCGATAAAC
TACTATTATAACACCCCTGAAATCAATATAGATCAGAGCAGATAGTGAAAGTGAATCTGT
TGTAAGCAGCGACTTCACGAGCTAATGATAGAGGCAAGAACACTTTCCAGCCAGGCCTTA
CTATAGTACTGCTTATGAGTCAGAGCCAAGGAAGCATCAGAAAATTTCTGTTATGGAAAG
GAAGACCCCGCCCAAAACTTGGAGGTGGGACTGATACAAGAACCGCAATGGTTTTATCAG
CAGCCATTCGCACGGCCCACACCATACCCTGGTATACAAATCCAATTCTTTTCTTCTTTC
CTTTACTACGATACAACGAATGAATTGAGTCAAGTAGATGTACAATATTCACTCAGAAGC
GGCAACTGCTTTTGCTTCTTCAATAGTTTAGGGTGGTTTATCCGGGGTCAATTATGGGGC
AGAAAGGTCAAAGATCGACGGGAGTGGGGTTCGGGTCTGTCTGTCAATCAAGTAAGCAAG
CCGGGCTGCTACGCCGTGTTTTTGGATCGGACGGGTAGCTAAAGTCAGAAGGCAACTCTT
TACTACTCTTATTTTCTAATAGCTGACAAATAGAAATAAAAAACCACTCTATCTAAGGCA
AAGGCCTATTTCCATATCATCTTTGTAGGGGGGCTTCCTTCTTACACATCAACTGAGAAC
CAATCCAAGACTGACGACAGACTATATTTATAGAGCAGAGAAATCAGAATATCGGAAGTC
CAAGCAAAGCAGAAAGAAACGTTAGCTATAGATATATACTCAACACATGTTACTTATTTC
CTTGGCTTAGGAGTTAAGACCGGGAAGTAAGCACAGCAGTAGTAGGCCGGGCTAATCGGT
AAGCAACAGCCTAAGACAATGCCGCATACCAACCACAGCTTATCAGGCTCGGTCAAGAAG
AACCTAGCAGTCATTCAAGTATTCAAGTACATAGTGGCAGTTCATCTTTTGACCCCTTGA
TCTTTGAGCTTGGTGGCCTCAAACGCTCTAGCTGCCACAAAGCGGTTATACAGCTCCCTA
CCATCCCTTGAACCATTATGCCTTCTCATAGGTCTTGGTTTCAGGGTCTCTCTAGCCAAA
GGTATCCTTGTCTGATATCCATGTCTCCATTGGCCCTAATCTGCTTACGCATAAGGTAGT
TCCCGCGCATTCTCTCTACCTTTTTTTGGAGTGGCCACCTTCTAAGCTACCTCAGCCAAG
TTCTTTATCCTTACAGTGGAACCCCGGAAAGTGGATCCGGCAATGGAATTAGTAGCTACC
AAGACTTCTTTATCCTCCTACTACCAGAAAGTGATTCAAGGCCTTCATTCTCTGAAAATA
GAAGTCTTTGCCTTAGAGTCTCGATATGAGAAAGGAAGGCGTCGATTGCTCTTAGGCATC
CCGTCGAATCCGCTCTGAAGGCGGTTACGACATTTTAGCTTATATCTCGTTCAACCTTGA
TATGAACCGAATGTCCTTTCCTTGACGCGCTTCGGCCTAGTGGGTAAAGGTAAAAAACCC
TCAATAGTAAGTTGCTGCTACCTTTGCTTTGCTGCCTAGTCCGTCCGAAGCACGTTAGCC
GGATGCTATGAAGCCCTCCGGTTATTAGCAATCAATCTTTTTAAAAACAACCTATATTAT
AATTATTTCCTTAATGAAGCCCCGACTTGAGATGTATGCTTCGATACACCCCCTGTAATC
AACGGTTTTTTCCTGCTCTGTAGGAATTCGACATATGATTTCGAATCATCGTTGATGATG
ATCACTACCGGCTCGAACGCCTTTCGATCTAGGCTAGAGCCTGACTGAACATTGTTGAGA
AGCCCTATAAAAGAGTACCAGATGCCTTCGAAAGCTTGCTTTGGTTAGTTTCCTTCAGCA
GCCGCGAACTTATGTAAGAGGTGATTAGTTTCCTTACGTGGCGGCGGGGTCGTCACGAGC
AATAAGCGTCGACAACATCTTTCTCCTACACACTGGGCAGTCCATTTCTAAGGACTCGGT
GCTCCAACCGTGTCCATATGCTAGTTGAAACCAATCTTACCTTATTTAAGATAAACCCCG
AAAAGAGACTGCTCAGCCTATGTCCTCCAACGTTAGGTAGTATCTTGCGCTTAAATGAAC
TGGCCCTGCCCAGAAACTATATGCTTACCTTCCGTTAGATCTGAGGGCGGAAATGTGGGG
CAGCACACAAAGGAGGCACGCTAGCCAAAGGGTATTGAGTCGGAAATCGAACCCCTTGTT
GTTGACCTGTGACAGTCTCAATGCTCTTATGGCAGGGCAGTAGCACCGAGATCTCATAGA
GGCGGCATTTTACTGCGGTTCCCTATGAAGGCACCAGTCGAGTAGCAACCACTTCGGGAG
AAGGATTTCTACCCCAAGTGGTGAGGGGAGCACGGATTAGCCCAAAAAAGCCAGCGCTTG
AAGCAAGGTTCAGCACTTTTTGCAGGGTTTGACCCCTGCCTTCTCTTCTTCTTCGTAATT
CTACTGAACGGGGTCGATCCACTTTACTAGAAGTCAAATCGGAGGCATTTCAGGTACATA
AACAAAAAGGCGCCTTCGGATACAGAGGGGCTACTCTGGTCACTGCAAAGTCCTAGCTAA
GTAGGAACAGACTCTCCAAACAGTACGTACTGCACGGCCGAGGAAGCATCGAAGCATCTA
AAGTAGAAAGAATCCGAATCCGTTGGTAGGAAGCCTTTGATCCGCTTTCTGAGAGCGCTG
AATCATTCGATTCGAAAAAGGTGGAAAAAAAAAAGGGCACTGACTACTTCCTTCTTTTTT
AGAATGGAATTCGACTCCTTCAAAGTCTACGGGTTCCCTCTTGTTGTAAGCCGGCTAAGG
GCACGGCTTTCTATGAATCGTAATCCTACTCAATCCGCCTTTTTTCGTTCATCTACGCAG
GAAAGGAACTACCGAAACCTCTCTTATCGAAGTTACCACGGGCTCTTCAATAAGCCACTC
ATAAGCAGACTTGGACAGAACGAGATTAGTCGGACGCCTTCTTCCTCCTAGTAATGTTAA
AGAATGCTTGTGTACTGTCCGCTGCTCTAAGAGAGGGCTACTTTATAGATTGCTCTTCCT
TTGACAATGCCATATCTAGCCGAACCAGGTGCTGTTCTCGCAAAGGCAGAAAGTAGTCTT
AACCTTAGCAATACGTAACTA
>c90ff12d-4087-4cc9-b54d-3a0feb3fa896
CTTCGTTCAGTTACGTATTGCTAAGGTTAAGACTACTTTCTGCCTTTTGCGAGAACAGCA
CCTAAGTTTGTGGCGCGAATTGAAGTGATGGGGTCGCATCGGCAAGGGCTCCTTTTGTTT
TATTCAAGGGCGAACAGCCCCAACTAGTCGTATGGGTGGGGTGCTTGTGGTAAGCTGCCT
TGGTTCCATAAATTCCTAAAAAGATGACTCTATTCTTCTAAACAAATTTGACGAAGATCT
TTCTTTCTATCAATATCTTTGAATGAGTGTTCGATATAGGGGATAGGATCTATCTGCTCT
TTTTCTTTCTATTTTTTTTTATAGATATAAAAATATATTTCTCGTTTATCTATCTCTTAT
TGATTTTATCTATTCATCAAGTCAAATTTCTTTTTGGGTTCTCTGAAGCCCCGAATGGAT
TGGAGCCTTTCTGCCAACGAAATGAACGCGGAGCCTGTTCCAGATAGCTTCTCTGATCCG
GAAGTTCTCCGCAAAGAGAATAAGATGCTTCTCCCCCTTCCTCTGTCTTTTCCCGCTTTT
GCGTCTCTTCTCTTCTAACGCGGGCCGGGCGGCGGCGGGCGCGGGAAGGAAGAAACCGGC
TATAAGACTTCTGTTAGCCTTTTTTTTTCAGTGCAACTTTGGAAAGCGCCCTCTTGTCAT
CCCTGCTGGTTTCAATATTTTTTATTGAACGCATGGCATAGCTAGGACCCTTCAAATCAT
GTTTGAGCCTATGTTCAAAACCGACCCCTCCCTATTTGAGTAAGGCTGGAAGCCCGCCAA
GTTCTGATAAGAGAATGCTTTCTCTAACCATTAAAGGAAAGGGCTTTCGGAGATCGAGAT
TTCTTTCTTTTTCATCGAAAACGAAAGAAGACCGAGAATGTACATCTTTCGAAAGAAAGA
TGGGAACACGCTTTTCGACCGCGGTGGTCTGATTTTCGTTCCGCTCGCTGGCCTATTGGG
ATAGCAGCCACGGGGCTTTGCCTGCATCTTTTTAATATTGAATTCCGGCTCGGCTCGGGA
AAGCGCTGGCAACAACTGAAGGGAAGGGGTCCATGTAGCTGCTGCGTCCGCTCCCTTCTT
AGTCAATAGAGCAGCAGGTTCGGCATCTACTACAAAAGAGAGAATCCACTTCAGATAACC
ACGCCTCCGCTAGGCGGCGTGTGGAATGGCCGAGAGCGGACGCACGGAATGTATAATCCA
AGTCGAGAGTGGAGTTACAGGAACAGCCGTCTGATGGAAAAGTACTTTCACGTTCGGTTC
AGAGAGCACTTTTTTCATTGAGAATTCTTCGTTCCCTTTCGTGTGAATTCCAACGGCGAA
TTCAAAACTTTTTAAGACTATCTATTCCATCTCTCGAGCCCAACAGAAAACCCTCACCTT
CGGACTCAATATCTTTTTTGACTCTATATATGTGGGCACCTGATATCTATGAGGGTTCAC
CCCACCCCGGTTACAGCATTCTTTTCTATTGCGCCTAAAATTTCTATTTCTGCTAATATT
TTACGTGTTTTTATTTATGGTTCCTATGGAGCTACATTGCAACAAATCTTCTTTTTCTGC
AGCATTGCTTCTATGATCTTAGGAGCACTGGCCGCCATGGCTCAAACGAAAGTAAAAAGA
CTTCTAGCTCATAGTTCAATTGGACATGTAGGTTATATTCGTACTGGTTTCTCATGTGGA
ACCATAGAAGGAATTCAATCACTACTAATTGGTCTCTTTATTTATGCATCAATGACGATA
GATGCATTCGCTATAGATTTCAGCATTACGGCAAGCCCGTGTCAAATATATGGCGGATTT
GGGCGCTCTAGCCAAAACGAATCCTATTTCGGCTATTACCTTCTCTATTACTATGTTCTC
ATACGCAGGAATACCCCCGTTAGCCGGCTTTTGTAGTAAATTCTATTTGTTCTTCGCCGC
TTTGGGTTGTGGGGCTTACTTCCTAGCCCCAGTGGGAGTAGTGACTAAGCGTTATAGGTT
GTTGGGCGGCCGGAAGGTTGCCACGATGGGTCGCAGTTTGGGGGACCGAAGGCAGTTCTC
CCGTGCACCGGACACGTAGCTTACCGAATCAGTTGCGACACGGATGGGAATGCATGCTAC
GAATGAGGTCGAGTCTGACCCATAAGCCGTCTACTCAATATCAAAGTACGAGTCCCACAA
TCACTACACGAGATGAACCTTGGTTTGGTGAATTGAAGTTGGCCTTAGGTGTAATAGGAC
TCCCAGTTACTGCGCACGATCGTATACGAGGTGCTCCCCGCCCAGTTGTTGGAACGACGC
GAGCCGGGCCTCAATTCAGAAAGATAAAGGCCAAAAAGTAACAATAAATAGGAGGTTCAA
AATTCCCCATCTCATTGAGGGGCCGACGAATCTGAGCATCTCGATGTGATACAGCCTTTT
CTCTATTTTAGTTGGGAAAGAACGGCGAAGTCCATCCAAACAAACCGTCCAATGAAGAAT
AAGAAGAGAGCAAAGCGCATGCGGAACGGACACAGAAAAAGAAGTGTGGAAGAGAAGCAG
CCGAGCTCATTCCCTTCGCTTCTGGAGCCCAAAGCAGTGCAGTCTTTCCTGGCCAAATCA
AGGATTTGAGACTTCTTTTGCTACGCTACTTAAATATCAAATTTGCTTTTTTTAATCTAT
ATGAATAGAAAGATAGATCTATCCGTCTATCCTATCCGATTTCGATTTTGATATCTAAAA
AAGAATCGATTTAACAACGTTTGATTCAAAGAACTGCGCTTAGCCCCCGCTCATGGAAAC
GGCTTTGCTGCAATGTGGATGGCAAGGAGGGTCCATGTGCGAAGCACTGGAGTGATCCAG
TAGCGGGGAAGAGACCTAGAAGTGCCTACTACTACACCACACTACGCTTGGCTCTACACA
TTTACAGAGCTAACCCCTGTCAGTACTGTGAACTAGAATGCTTGCTCACACTCTTTATCC
CACCACTTCGCCCAGACTAACGGGGCCTTACTTTTGAAGGGGAGAGTGGGGCCTCAAAGG
AAAGGGACTGTTGAGAGGAAGATCCTTGGCTTCCTTCTTCATTCTCTACAGGGTTCCAAA
CCTTTCTTCAACATAGGTGACAACGAGCAGGGCAGAGATGGAAGAGATCGAACACGGGAA
TAGAAGTCACTGAAGTGACCTTTTTGATCATTTTGATAGAGGGGGATAGAGAAAGTGGAC
AAAGAAAAGCATTTCCCAGTCGAAAGAGGGGACCTTTTTTCGTCTCGCATTTTCATCGAA
CAAATACGGTTTCAAAGTCATATTGAAAACGCTCTAACCCAAGCCCTTCCTTCGTGAACC
CTCTATTGTAAGTGATCCGAACCTGCCCGGAGCGAGCCTCCCATAGAGGCAAGTTAAGTT
GGTGAGCCGTATGATGGAAACCTCTCCTGCGGTTCAGAGGACTCTTAAGTTAGTTAGTAC
CCTCTTGGTTTCGGAGTGGACCCTTTCACTCTATTTTTGTGTATATACGTTTAGTGAAAA
GAATGTTTTTTGATACACCTAGGACATGGATTCTATATGAACCAATGGATCGTGACAAGT
CGTTACTACTAGCAATTACTTCCTCTTTCATTACTTCATCCTTTCCATATCCTTCTCCCT
TGTTCTCAGTTACTCATCAAATGGCACTCAGTTTATATCTTTAAGTTCGATCATTGACAA
GGTTCAAAGAAAGGGTGGGCCATTGATAAAGAATCGATTCCAAACCACAATGCTAGCAGA
TGGTGAATTTCCGCTTTCAACATCATCGGTACTTCTTCTTCCTCTGGCGACTTTAGCAAT
AGCCTGATTCCGGGCAAGGAAAGGCAATAGATGTGTTTTTAGATATCCCCGTCAAAGCTT
AGATCTCCAGAGATGTCTGCCTCTTTTGGACAGTTAACTTCTTTTCTTTTTCCAGCCTTT
GAGGAGGCGGTGTAGTCAGGATGTGAAGGCAAGAATATGCTGCTTGAGCAAAGGCCTTCC
TCCAGCAGCATATTATACTTTTCAGTTGCTGTTCCAGGGACAGGAGGGGGTTATTATAAA
ATATATATAAGTAGGGGTTCACATTGAAGACTGCGGATCGCTTAGATCGGAGCGATTTGT
ATTTACTTCACTGACAAAGACAGTCCGATCATATCAAATTTCGTACCCGATTCGCCGATC
GGAGAATAGTTGTTGCTGCCATTAAACCACCACAATCTTTTCCGCGGCATACCATATCTC
GTTGAATTTCCCTACTGCAACAATAAACTCCTTTTTCATCTGTCCTTTCTTCTCCTTACC
GTCATCTCATCTGGTGAAGGAGCCCGCCTTCGTCAGGCCGAGCGAGGAGTGATAGAATAG
CAAGCAGGGTCACTTCCGCAAACAGGAAAAGACCCTTCCGGTGAGATGAAGCTCTCGCGC
CTAAAAAGACGCGCTATCGCATCACTAACTATGCACCGCACCCTTCGGTTCTTAAACAGG
GTGATACAGCCTCGCTCTGACGCGGCCCGATTTCGTTTAGCAATTGTTTGTTGTTGTGGA
TTCGTGGTCTCTTTTAACTAGTGCGCTGAGCGGCTTCTCAGGCCCTGTGGTGCTTGATAG
GAACGAGCCGACGAGCGTATGCGTCAATCGCGCGCAACAAGCTTGCTTCTGCTAGGCGTT
GGCGGCGTTAGGTCTAATCGGATAGACCTATGGAACTATTGGAACTACTACTGAGAAGCT
TGGTGGTATTATCAGTCGGTGAAAAGCCTTGCTTCCGCTACAACAATAACACAGGAGTTG
GCCAACGAAGAGGAGACTTCCTCTGACATTATCAACTCATACCGGACAAGGAGTCCTTTC
CTTTCGTTTAGCTCGGGGAATGTAATTGATACATGCCACAGGTCAGTCCATTGATAGGCT
CATCGAACTTGTTGTGTTGAAGAGGGTGGGCTGACAAGAGGAATCATTCCCATCGGTGAA
ATGAATCTCTTCTCCCAGATCTTCTTTGTAGTCCACCGTCGGTATATGTATGAATTCATG
TTGGCAGTCTCAGTTTCCAGAATAGTGTGACTTGGCTGCTTCCTTCGATAACTTGCTTAT
TCTTTTTTTGATTTAGAAGACGGATTAAGAAGAAGATAAAGCCTTCAACTCACACAAAGA
CTCATTTGATGCAGCGTATTCTCCCGATCGGGGAATCAGCTGTGCATGAAGGAATGAAGT
CAAAGGCGGAGAAGTAGTAGATGAAGGGCTCCGCTTTGTAGGTACCATAAACTCAAGCTA
GCGGCACCTCTACTCTTTTTAATCTGCTGCACCTTCGTCCCCTGCCAAGGAATAGAGTAA
AGGGACTTCCTCTTCCTCTCCAGAGCCCCGACCAGTGAAGACTGAAAAGCACCAGACCCC
TGTGTGAGCTAGTTATACTAGCAACTTGCTGTGTCATGTCCGTTCTCGTTACACATATGA
TATGGTACCTATTTATCCTGAGATCCTTTGCTACTAGATTTGATACCTCTCACGAGTTGA
AGCTGAGCAAAATCGCCCTATCTCTAGCCAATCTACTCCCGGAGGTGCTACTTAGAATGA
AATAGTCAGAAACGAAAAAGAGAATGTTATAGCGCTGCGAAAGAAGGACATTCTGATCGA
CCCGGTCAACTGACAGCTCGTTCTGGTTTGGCAGAAAGGTGAAAAAGCACGTCATGTTTG
TTTCTCGGACTTTTTCAACAAAACAATCGACACAAAACGTATCAACATCTTCTCAGCTTT
AGACAGGTATTTTTGTATCCGGTGTGAGTGCGTCGAAGTAGGAGCATAGCAGGCAATCTC
CTTTCTGAAGGAAGACTAGCGGACGGCCAACGTACCGGCATTCAGACGCCCTACATCCGC
AATCACAGCCGTGAAGTCTCAGTCGAAGCTCTCTCTGTAAACTCGGCAGGATAAATCGGC
CCACATACCCTACAGACTACAGGAGCTCGGGCATTTCTGAGTAGGGAAAAAAGCTCAAAA
AAAGCATCCTCACAGGCTGTGTCATCTGCTAAGGGAAGAGTGAGACGTCAGTCATATAAT
ATAAGACGAATATAGTAAGAAAGAACACGCCTGCTTTTTGTTCGTAGGATAACTGGAAAA
CCCGCTGCCCTTCCTGTTCCTGGGCGCGCTTTGTGGTTGAAGGACTAAGACTCCTTCTGC
CAGTCAGTGCGGGAAAGAGTCCAATTCCCCTAGTCCTACTCCTGATGGTTGTTCCAGTTC
TGTGTCTGGGTGCTATCTTATAACTACTGACTCCTCGGGCATTAACGCTGTCACTTCCTT
TGTTATTTGAAAAAAAGGGATGTGTGTCACTATTCAGCTAGTCAGAAAAGTTTTTCTCTT
CATGCGGCCAAAGAGTGACGCTTCTGCCTTATTATACGATGATAGTGATAGTGGCTAGCT
TCTTTGGCATCTTCGGGTGCCTACTGGATGCAGATCTGTGGGGGCATTTTTTAAATCGAC
AATCAATGGTATGGCGGGCCTTAAAGTTGGTCGGATTCTTTCGTGAAAGCTGTTCCTGGC
CTATTCTATTACTATTGGATTAAGCGCTTCAACAGGAAAGAGACTAAAGGAAGTTCAACT
AGTCGATAACGCTTTTGAAGGCCCTTTTCAATTCAAGTAAGAAAAATGGGTATTCGTCAG
CCCGCAGCCTATGGTGTCCGGAATGGAATCCCCTTCAAATATTTCTATAGAAAAAATGAA
GCTTTTCTATTTTTTATATTGTGGGTAAACTAAAAAACCTTCAAGGGTGCTTTCTGATGT
GTACGAGCCTTGAGTCTGCTCCAACCATCCCACCCCATTTTCCAATCTGAGTAAGCTAAA
AATTCTCATTTTACCTTTTTGTTTCGTCATGAATCGGATTTACCCTCCGTCACGGACATG
GAAAGAGTACAAGTTTGATTTTAATCAATTTAAAAAGAGCGCCTTTTTGGCCTACCTTAA
TTGATCACTTGACTACCAATAAATAAAGCCATACCTCAGCGGCTTAGAAGAGCCGCACTC
CCACCTCCATTCGTTTTCGATCACTGAAAAGCTGACATACTTTATTAGAGGCCTCAAGCC
GATAGCCTACAAGAGACAAAGCTTGCTTGCTTCCTATGCTTGCTCACTACACTAATCACG
AGCGTGGAAGAGGTCTGAAATTTCTCTCCCTCTCTGCCTTTGTTCCCACCTTATCACGCC
AATCTTGTTGGCATAGCTAAGAAAAGATTTCACCCCCACTCTGGTGAGAGATCTTTCACT
TCACCATAGAATGAGAAGTAACTGTAAAGCAGCTATAAGGTCTCATACTAAATAGATTTC
GAAATAACATTCAAGTAAAAGAAGTGTCACTGAAGCTCAAGCTGTTTAGATTGTCTCGTC
AGGGAGAGCTGCTATTCCGAGGTACCGCATAATCCCAACACTCGTAATGACTGGGTAACT
AAGCCTTTGACAGTTAATAATACCATTCTTCTAAGCCTGACTTCGTTAAACCATTAGTCT
GAAAGGCGCACATCGATCGATTGCTAAGACTAGGGCGGGCTAGGCTGTAGAGGACATCTT
CGTTTAAGAGTCCGTCTTCCCATGCCTTTCGGAAGTTCTTTTGGAGCTTTATTCAGTGTG
AAAGTGTTCAGTAGGAGGGACAGTCTTTTTCTGCCAAGAAGCATCTCGGTGTATGGAAAT
CGAGTGCTTTTAAGGACATACGATTGATGAGATAGGCTGCACGAGAACTGCATCACCCCA
ATAAAAATATAAGGCTTTGGGAACATTCATAGTGAACATAAGAGCCTTGCAACCTCAAGC
AAGTTACGATTCTTCCTTTCAGCAAAACCTTTCTGGGCAGCAATTGGTTGATGAACCAGG
AAGCGTGAGGATAAATTGGATACTAGGAAGCAGTCTCAACGAAGTAGTAGAAGGCACGTT
TTGCCTTTAAAGATTTGCGATTCCTTCAGAACCTGGATCTGCTGCCATATCTAGGCTCTC
CTTTCTTTGAAGTATGTTGGTGGTGGAAGAGTCTCAAGTAGTGGAAGACCAGCAGTGAGT
TATAGTCGTTGTGCCTGGGCTCTCAACCACATGGATAGTTCAATGTGCCCATCAGCGCCT
GACATTGAGATGTGGATCATCCAAGGCACATTAGCACGGCGTACTCCTGTTCGAACAGGG
GTTTGAAACCTTTCTTCTCTATTGAGGATAGATGGGGCGATTCAGGTGAGATCCAATGTA
GATCCAACTTTCGATTCACTCGTGGGATCCGGGCGGTCTGGAGGGGACCACTACGGCTCC
TCTCTTCTCGAGAATCCTTGTCATCCCTTAATGCAAGCAAACAGTAAGTCTCTTCGAGCC
TTCTTCTTTACTGAAATGAAAACCTATAGTGCCTCTTCAGGGTAGGGTTAGAATCCTAAC
GAGAAAAGGATTATGTCCGAACGGATTTCCAACTCTAAAATACGTCTATTTCCAAAGGCC
GACAATGAGGAAGGGGTTGGCACAAGTGAATCCGATGTAGGGACTTTTATCTCTATCTTA
CTCTCGGCAGGGCTACTTTCAGAGAGGAAACTCCGCTCTTACCTTCCTCAAGTATACCAT
AAAATGAGCATATCCGCTTGTTGTAGAATCCTATTCTATTGAATATGATTAACTTATCCA
ATTCCATAACAGAAAGAGATTGGACAAGCTTGACGCTTTCTTCCTTCACTTCGATCTTCA
CAGCGTCACGGGCTTTTGCACATGTCTAATGCCTGTCACGATGAAGAATCGAAAATCTCT
CGTCGGATGTGGCATTTGACACCGTTATTGATTCATTTACTGAAAACATAGCAGATTCAT
TGGCATCTTCCTTCTCCTCCTGCTCCTTCAAATGCGGATTCTTTTTTGATTCAATTGCTG
CGAAAGAGCCAACGCTTTGATTTCACTCCGATAGATTAAGTATTATTTATCTTTTCTTTT
GGACAGTAACTACTGTCACTTACTTCACTAGCATCGGTCCGGTTATCCCTAAAGGCGCTG
CTTTATCCCAGGGATATGAAAGACAGAACCCTTATAGAGCGATGAGGAAGGTAGATATGG
AAAGGAAAGAGGGATTAACCAGTCGTAAGAAGGTCAGTCCTGATCTTATTCTTTTAGACT
TAGGCGTCTGAGCCGTTAAAAGGGAGTCTTCTTTACTAGTAAAGAGATAGCGGGCTTTCT
CTCCTTGTGTAGGGCACCCTTTCCTTAATGCAAGCAAACAGTAAGTAAAGGCCCCTTTGT
GTTGAATACCAGGAAATCGAAAAGAGAATAGGCTGTTGTTGTTACAGAATATGTTGCATG
ACGTTTCAGTTGAACCAGTTCATTTGCGACGAATACGCTCTTTGACACAGATATTATAGT
TGTATATGGGAGAATGCGTCTGAGTTGTTAAGGAATTTCTTTCTCTAAGACTGACTATTG
CTATTGGTAACAGTGCAATGACGGCCCTTACGGATCTTATCTCTGACGATGCCTTTTGAA
GGTAACTGATGCAAAGAAGGAGCTTTCGCTTCGCACCTTAGTATGGTCCACTCGATGAGT
TTCTCTGGAATTTACGTTGGAGTAGCTTACCCTACCGTTGAATGCGTGTGGTCAACTGTG
TAATCGAGGGCAATGAAATTGACTGACTTTCATGGTTAAGAGAAAAAGAACCAACTTCAT
AGGACGGTCTCTGCTCCTCTCTAACTAACAGGAACATAACGCTTTTTTCATCCTTGGCAG
TCAAGAATTTTTCCGATGAAGACTCAAAGGTGCAAGAATTATTCTCAGTAAATTAACTAA
CAGATAGACGGATATCAGGAACAACCTTTAATTCAAATTTAAAATTTTCTGAAAAAAAGA
GTATATTACAGCATCATCAATATGAAAAATACATAAACTTTATCTCTATAGCATCTTATC
GGACCCAAAGTAAAAGAAAAAGAGTAATGTTAGTTTTTAGATTACCTGCGTCGGCGGTCG
CCCAGGCAGACGCACCGGTATCGGTATACCAGTTGGGATCCGCGAATCAGAAAAAGACAT
GGCGCCCGTAGCCAGGATATCTTGGGACTGAAAAGAGTAAGCCGGTTCCAACAACGCAGC
ACAGTATGCTCAAAACGACCACAGATCTAGAACCAGGTGTCAGCAAATCGGTTACCAGAA
CCTTGGTCCCCAAAACGTATTACGCAACACTTTCTGGGGTGGCGCTTCCTGTGGTTCAGG
CTGTGGAGGACAATGCTGAGGTTGTTGATGTGGAACTTGATAGTTCTGTTGACCTTGCAG
ATTTTTCGGAGAATTTGAATTGACGCCGGCCTGGCCCGAGAGAGTAAATCCCCGACCTCT
GGAGTTGAATTGTTGATTTGGGTTGAAATTTGTTCCATTTTTTAAACGTTGAACGACTAA
AGAAACATACAGATCAATTGGGCGATCATCAGAGTTAGAACTCTATAATCAAAACTCAAA
AGTGCAGAAAGAGACTGAGCTGAAGGTTTGAGAGCATCGAAGTCACGAATTCTTCCTATG
ACGACCCAAGTCCATTAGAAACTAAAATAAAACTCTACATGGTTTGTTCCGAAAACAGAA
ACATGTGATTTACTAACTTATAACTAACCAATTTTGGGATGCAAACAAAGAACAACTTGA
GACTAGTTTGTTTGAAAAGTTATGTAATTTTGTAATTACAGTCATTCGTTGTCACTTTGT
AAGGGTATGGTAGAGGCGCTTAAGAAGGTATAAAATCCTTCAGTGAAGACCTATGGCGAA
TTCAAAGACACTCAAGATCCACTTCAATTGTACGAACATCTCTATAGCGTAGTAAGGAGC
CTTGGCTTCAGCTCTCGTCACCTCACTCAATCCTACAGCGGAAACTTGAGTCGAGGCGCT
GCAAGCGAGCAAAGCGGACAGAGTAACCAAAACACAAAGCCACGAGATCAGCAAAGGCTT
ATTCTGGACCACGCCGCGTCATTGATACTGCCAGCTTATTTTGTTTGGGATGACTGCCAC
CCCTATTTGAGAGTCGGACTCTACTGACGAAAAACCGACGACGGGCCTAGTGGTGCTTGC
GGCTTTTCCTATTTCGGCAGAGAAAATACTGGACAGGAAGGGCAAACTGTCCAGCCTTTC
CAAACCCCTACTAAATAACTAACGATGTGTTGTTGGCTGCACTTCTGCTCAACATTGATC
TTCTCACATACTTCACAGAGAAAACGTCGGAACACTCGCACCACACCTTGTTGATTTCAT
ACTCTTCTGGTAGAGCCAACAACCATTCAGTGAATTGTCTTATGTTACTGCCTTTCTTCA
CGTTCACTGAATCCTTCCAGAATGTTTGTTGGCAGGTACTAGTCCATTGAAGCCTTAGAG
AGCCGCTGGGCTGACGACAAAGAAGGCCATCAGCAGATCAGACGACCCCAAAGGACCAGA
CACTGACCATCTACCTTCATAAGGGTAAATAAGACAAGCAGTAAAGCTGGCAAGTTAGGG
GGATACAGGATGGATTTCTCCGAGAATGAGTGTGTTAACTGGGAAACTATATTCAGCCAC
ATGACCCGAAGCCCAGGTGTGAAAAGGATTTTTTTTGCCTTGGTCATTCTTCCTGGAAAT
ATCTGAATTCTATTAATCATTCTATTTCAGAATAGAGTCCCCCCTGAATAGTAGGCCCCG
TGATTTCCCAAACCGGCTCCTGGCTTCGGCAGGAACCGACCCCGGTGTCGGCATGGGCGG
AGAGAGCATCCCAAGAAAGGTTGCTTCACCAAAGAAAGGTGATCACACACCGACCCGGGC
AATCACTGGCTACAACGTAATATGGAAATCGAATGAATTTTTCTTTTCTATTCAGGAAGT
TCACACACTCCTGAAGCCCCACCCGCCTTTTCTATATATGTGCCTTCATAAAGTTTTCTT
TAATGCCATACCAATCACCTTGGATACAAAAAGCTTCAACCACTAACTCCCCTTTTCTAG
TCTCTCTTACTTCCCCCGGAATGAGTTATCTTCTGCGGGATTAAGGGATTCCTGTCTTTT
TGCTCTGTCTCCTATGGAGATGAGTTGAGATATGGAGGTTTCTTTTTCATTCTCGAGTAA
GAAAAGAAGGCTTGCAGCGCCTCACCCTCTTTCTGTTGCTGAACACAAACCTACTTTAGA
TCCACTATCAAATTCCGATCTACTAGACTACAAACAAAGTTGGTAGCAACAGAACTGCCT
CTAAACCACTAAAGCAAGTGCCCCTATAACAACAAACAAGGCAAGTTTAGTTGACGGACC
ACTTTTGGAGGTGGAGGAATCTTTTTTTATTATTTACCTTCAAATCAAAGCCGAAAGCCA
AAACGAAAACTCCAAAACGTCTAAAGGATGCTCGTGTTCTGGTTTTGAGCTCAAAAGCTT
GTGTTCTAATAGTGACGCTGGGAAAGGCAGGCATTCTCTAAAAAATAATGAAAGAGCGGG
TTCATGGTCCCTAGTCTCCTTTTTGCGAGCCTTCTTTTCTATAGTATGGACCTTTTTTGA
TTGGATGAAGGCAGATATATAGAAAGTGTGCAGTGAGGGATCTTTCGTTGTAGCCATACT
TCACTCGGCCTAAGCAATGCCCAAGGACTCCCATGCCTTTGAAAGGTTGGACCCAACCCA
ACCGGTGATTTCCGACAAGTCTTTCTTCATTTTCGAGCAAAAAGCGGAGACTACTTCAAA
GCTTTCTTTATCTTTATGGATAACCAATTCATTTTCAAATATAGTTGGGAGACTTTACCC
AAGAAATGGGTAAAAAAAATGGAATTTTCGGAACATGGGAATAGATCTGATACCAATACG
GACTACCCATTTCAATTGTTGTGCTTTCTTAAATTGCATACCTATACAAGGTTTCAAGTT
TTGATCGATATTTGCGGAGTTGATTATCCTTCTCGAAAACGAAGATTTGAAGTGGTATAT
AATTTACTGGTACTCTGATATAATTCAGCGCATTCGCGTACAAACCAGTGCAGACGAAGT
AACACGAATATCTCCGGTAGTCAGTCTATTTCCATCAGCCGGCCGGTGGGGCTTAGAAGT
TTGGGATATGTTTGGTGTTTCTTCCGTAATCCCATCCGGATCTACGCCGTATATTAACAG
ATTATGGTTTCAAAGGTGTCCATTACGAAAAGACTTTCCTCTGGTGGATATGTAGAAGTA
CACTATGATGATCCAGAAAACGTGTGGTTTCTGAGCCCATTGAGATGACCAAGAATTTCG
CTATTTCGATTTTGCTAGTCCTTGGGAACAACGTAAGGGTAACGACGGATAATTCGGAAT
CAGAATAAGTCCAGTCCAGGGGACAAATCAATAGGAAATGCTATTTTGCTTCAGTAAGAA
GACTTAACGGAAATGAAAGAGTTTCACGGGAATTGTGAAGATCGTCGGATATCATAAAAA
AAGATATAAGAAGAACGCTTGCAGCGCCTGCAATTCTTCCCAACCCAATATGGAATGAGA
AAAGAATAAAGCTACAAGTCTCGATCTATAATATAAAAAGGCACTGGTTTTTTTGTTTCT
TTCGGTTTGGGTTCATTGATAGCAGAATTGCCCTTACTCTCTCTATAGGCTCGCTTCGCT
TTCCAAGCCCCGTCCCTTTTTGAAAAACGAAAGGGCTAACAGGCTTCAAGGCCCCACACC
TATACTTCACAAGGTGTGACGCGGATTGTGAGAACTCAAGTTTCGCGCGTTGCGCTCACA
TTTTCTTTTTGGCTTCCCCTTAATGCAAGCAAACGGTAAGTGAACGCCCTTTTGCTCACA
TAAGTAAGTAAGCGTTGATAGGAGCAGCAGGAGTGGCAAGTATATAAATAAAGAAAAAAA
AAAGAAATGGCTTCAAAGTATATCGATAGAAAAAAAACGATCTGGAATAAAGTAAAAAAA
AAAGGCTTCTCTACAATGACACTGTAGACTAATTGAAAAGGATGTAGCGCTTGGTAGCGC
CTTTGTTTTGGGTAAAGAATGTCACGGGTTCAATCCTGTCATCCCTACCTATTCTTCTCC
TCTGGGCAGTAAGAGGGGATCCATTGAGATCCGATTCAATTGGGACATAGATAAGTGATT
TTGTTGATACTATATATGATAGTATATGTATGCAGGGTGTAGTATTGGGTTAAAAAAAAG
AATCCCTTTCTTTACAGTCTTATCTATTGTGATAAGAAAAGCGCTCTTAGTTCAGTTCGG
TAGAATGTGGGTCTCCAAAACCCAATGTCATTAGGTTCAAATCCTACAGAGCGTGATTCC
GTTCTTGTTAGGTCGAATTAGACTGAAATAACTTCACTAAAGGAACAGTAAGATAAATTG
GACCTCCTCCTTCATTTCGTTGTGAGTGTGCGTAGAGATGACTTCTGTCAATAGGCAACT
GCATATTCTATTATATACGCAACCTCGCTCCAGTAGCTGTCGTAGTTGACAACACGAGAA
GCTTCAGGACCTTGCGTCTTGACCTTCATCAAGCTGAGGCGCAAGTCAAATCGAATAGTG
AATTGGCTTTTTCTCTTGATCTACGATATTGGACTATCGGGACTTTGACACAGCCTGACG
AGGGGCATGACAGCAGATAGGGACTACCCGCATGGATGAGTTATCACATTATTCACCCGA
ACCCCTATTGCATGAAAAGAAGCCATAGCGTTAGAAGAGGAAGAATCCAACCCAAACGTA
GTACTCAAACCTCTCTCCTTGTGGGAGAAAAAAAAGGCATCAGCTGTCTTCGTCAGGCGC
ATATACGCTGCAGAGAGCCTAATTCTTACGAAATATCGTAAGTAAGAGAGAGATGTCGCC
AGCTGTTGGTGGCTTAGAGTAGACCCCAAGGGCAGGAAGTCAGCGTTGATCCTGAAGGTC
AGCTTTTTGAGTTCGAAGAGAGGAGAAGCGGGGTGAGTAATGGTCAACTCATTAGGCTCA
TGATCGAAGATCGGGTTCGAATCGCTCGCCTAAGAAAGTGGGGGGTGAGCTCTACTCGTC
AGGCTGCTCTGCCACTAAAGAAAGAGCTTTTTGGTTAGCATTTCTTCATTGGGTTAGTGT
TCAGTCTACTTTTTCGTAGAAGATCAGAAAAGATGCTTAGTGGCATACCCGTAGAGAAAA
AGAAGGAGGGGAAGAATCGACAAAGAATCTATAACTTTAAAATCGTCAAATTATGGAAAA
GTACAAAAAAGCGTGACGAGAATGATCAACTCCTTATCAGTAGAAGGTACCAAAATCAAT
GGGTGCCGGAGCTGCTACAGGTACTTTAGCGGGAACTTACTGTCCCGGTATTGGAAACGT
CTTTAGTTCCTCGATCCATTCCGTGGCGCGAGTACGTCATTGGCTAAACAATTATTTGGT
TATGCTATTTTGGGCTTTGCTCTAACCGAAGCTATTGCCTTGTTTTGCCCTAATATGATG
GCCTTTTTGATTTCATTCGTATTCCGATCATCAAAAGTAAAGTTCTTACCAGCCTTAGTC
AAATAGGGTAGAGCACAGTTCTTAAACAGAAGAATGGCAATAAAGAGGAAATAATGAAAA
TGGATTATTCTTCCATTCGAGAAAAATTAAATACAGAAGGAGGCTAGTCCCCGAAAATGC
TCGCGTAGGTTCAAAAAGTCGTTGGGGCTTACAATTTACCTTGTGACTTCTTTCTTTGGT
CGAGCCTTCTTCAGATGATCAATCTATCACTCGTCGCTCTGTCATTGTCTGATTTTTGGT
TGTTTGATCTCCACTCATAAATTATGTATTTACTTATCTATATTTTTTGCCCTTGCTCGG
TAGTTCCGTAGCAGGGTTTTCGGACGTTTTCTAGGATCGGAAAGGAACCGCTATAGTGAC
TACTACGTGCGTTTCATTCTCTTCGATCTTATCTTTGATTGCTTTTATGAAGTCGCACCG
GGGCTAGTGCTTGCTATCTAAGAATTGCTCCATGGATTTCATCGGAAATGTTTGATACTT
CTTGGGGCTTCTTTGGCGACCGTGAAGTCACGGATGAATTGCCGAGTAGATAGATCAGAT
CCGGACGCGGCTGTTGCTCCACGGCGATACGGACTCGACCCGCTCCACCCACCACGGGGC
ACCATAGCATGTCGGGAATAAGGGAGGACATACTGGACGTAACCACTCCCTTGGTTGGGG
GCTGTGCCGCCCTGCCTTTCGATCGATACACAGTTGAGGAGGCCGATCACGAACGCTACA
GGTGTGGGAGCGATCAACGTCAGGGAAGGCTAAGACGGCGCCTCGCATATGGGTAGCAAG
AGGGCGCTTACATGCCCAGACGGTGGGGCCTTATGGGGAAGAGCCCGGCCCAATAGGGAC
AGCACACCCCCACTTCAAGCGCACCTCTGTATCGACTGAATCACTGACAAGGATGCGTCG
GTGGAACCGGTGAACCACGCTCCAAGTTAGATGCGTGGGGCAGAGGGCTCGTAAGTACCC
CCTTTTCCTTTCTTCGCTTCGGTAGTGAATCACCCACTAAAAAAAAGGAGGCAAGCCTGC
ACGCTCTATTTGATACTACTAAGGCGGGCGGTGGACTCCTTCATTAGGGGAAGGGGAAGA
AGGGGCCTAAGCACGGCAGATGCCGTACACTTGAGTGGAAAAGGAAAAGCGAGACCGTAC
CTCTTTTTCCAGACCTGTTTGGATAGTTGGTTTCCGCGGAAAATCAAGTTGGTGAGCCGT
GTGATGGGAAACCCTCCGCACGGTTCGGAGAGCACTGAATTCGAATGAGAGGTTCACCAC
CACATCATTGCACGCAAGGGTAGCTCGCTCGATTCGCCAGATTGGTCCGACTCGTAATTC
ACTTCTGACTCCGTGTTCGATAGCCCGACCGTAGTGATGTTAATTGTGGTTACATTCATA
AGTAGCTTGGTCCATCTTTATTCTATTTCATATATGTCTGAGGATCACATAGCCCTCGAT
TTATGTGTTATTTATCCATTCTTACTTTTTTTATGCCAATGTTGGTGACTGGAGATAACT
CTCTTCAATTATTCTTGGGATGGGAGGAGTAGGTCTTGCTTCATATTTGTTAATTCATTT
TTGGTTTACCGACTTCAGGCAGATAAAGCAGCTATAAAAGCTATGCTTGTCAATCGATGG
TGATTTTGGATTAGCTCTTGGGATTTCGGGTCGTTTTACTCTCTTTCAAACAGTAGACTT
TTCCACCATTTTTGCTTGTGCTAGTGCCCAACGAAATTCTTGGATTTCTTGCAATATGAG
ATTGAATGCCATAACTCTTATTTGTATTTTACTTTTTGTGATTGCTGTTGGAAAATCTGC
ACAAGATAGGATACTATACTTAGTCACCCGATGCTATGGAGGGTCCCACTCCAGTATCTG
CTTTGATTTAAATACAGCTACTATGGTAACAGCTGGCGTTTTCATGATAGCAAGGTGTTC
CCCTTTATTTGAATACCCACCTACGGCTTTAATTGTTATTACTTTTGCAGGAGCTATGAC
ATCATTCCTTGCGGCAACCACTGGAATATTACAGAACGATCTAAAGAGGGTCATAGCTTA
TTCAACTTGCAGTCAATTAGGCTATATGATCTTTGCTTGCGGCATTTCTAACTATTCGGT
TAGCGTCTTTCATTTAATGAATCACGCCTTTTTCAAAGCATTACTATTCCTGAGTGCAGG
TTCGGTGATTCATGCCATGTCGGATGAGCAAGATATGCGGAAGATAGGGGGGCTCGCCTC
CTCGTTCCCTTTTACCTATGCCATGATGCTCATGGGCAGCTTATCTCTAATTGGATTTCT
ACCTTTTCTAACTGGATTTTATTCCAAAAAGATGTGATCTTAGAGCTCGCTTACACTAAG
TATACCATCAGTGGGAACTTTGCTTTCTGGTTGGAAGTGTCTCTGTCCTTTTCACTTCTT
ATTACTCCCCTTTCGTTCACTTTTTCTAACATTTCTAGTACCAACTAATTCATTCGGGCG
AGACATCACGATGATGTCATGATGCGCCCATTCCTATGGCCATTCCTTTAATACTTCTGG
CTTTCGGTCTCTTTGTAGGATACTTGGCCAAGTGTGACCTGTTAGCCCATAAGTAAATAC
TGTGACGAAGGGGCTCTTGCTCTACGACACGATCGTACGAGGTCTGGTGCTCAACACGAT
CATCCGGGGTGAAGAAGAATTGGGGATCGGATGTGGGCGAAATTCCCGCCAATGGCTGAG
ATGTTCAGTCGACTCCCTCCCCCTTTTGTGGGGTCCAGACCCCTACGAGTGAGCAGAAAA
GGAGGAGGAGGAAAAAGAGGCCCTGGTGAACCGTAATAATTGGTGAACAAGTGTAAGCTT
CGCTGCCCGACGGTATAGAGTGCTGACCACACCGAGGGACAGGCCCTGAAGCGAAGGACG
GGAACGAGCGGAATCAATGTGTTCCAATTTCTGGCCTTGCGTACATCCAATGGACCATGG
ACTAAATGGCCACTGCCTAAAAAGGACTATGTCCAGGGGACCGCCGCCCCACAAGGTACA
TCTCGCGCCTATGGGCGCTATAACTATCCAAGAAGACACTCGAAACTGGAAAGATAAACA
AACCCACCGGTAGACTGCCAAGCTACAAGTCTTACGACACAGGAGCAGGATTCTCTAAAA
GCCAAGGTCGTGGTGGCCAGGAGGACACTTGGAGACTCGGGATCTCAACCAGAAAATGCG
AAGGATTGCTTAAAGCCGGCCGGCCGATAGGCAAAGAAAATCAACGTCTGACGTTCTGAT
CTGAGTAGGCTCATAATAGAATACTCTAACCCTGGGAGCAGGGCCTGTACCATCCTTCGT
TTGCGGTTGACGTTCCGGCAAAGTTTTTCCGTCGACAGTTTCTAGTTTTGATCTGGTTCG
ATTCATGATCGCGGCTCTTAAAACGTTTTTCCGTGGGCCGTCAAAAAAAAAGAAAAGCAC
TTTTGAAGAAAAAGATTTTTGATCAATATATCGAGAGGAAAAAAAGAAATGCTTTTCATT
TTTTTATTTGTTGTGGGAGGTTCTTTTGTACTATATTCTGGGATGCACGTCTTTGTGGAT
TAGTTTTTGGACTTAGTTTGTATTCATTCTTTTCAGACTACTTTCTTTCTATTCTGAAAC
TTTAGTAGAACGTGACCAAATACCATTAACCGCACTCTAACTTCCTTTTTTGAAACATTT
ATTGCACTACATATATTACAAGCCTTGGTCTAAGGCCCTTTCAACTATAGGCTTCATGAT
AGTCATTGATATATCTTCAGTACCCTTACACAGGGACAGAGAAAACCTCCAGGCGAGAGA
CAATCAATCAATTCACTACTCAGTGTCCACTTAAGCTCCCACATTCACACACAAAAAAGT
TTGCTTAAACCCCCTCCCCCTTCAGACGCCTATGGTGAACTAAGGTACAATTAGGAGTAT
ACTTTCAACAGGCGAGGGGGAACTCGAAAACAAGGCCAACTACCCGCGCCTTACTCTCGC
TTAACTATACTTTATGGAGCCTTACTTACGTTCCAATGCGGGGAAAGTTTTTCTTTCCAT
CTAACTGTAAACAACTTTTTTGCCTTTGTTTTGCGATCTGTATTTGACCGGTTCACGCTG
CTACCAGCTTCCTGTAGCACTACTTTTGCTTTTTTTTAAACGAAAGCGATGTTCAGCAAC
TTGACGATAGAGCAAAGTTGCATGGCAAGGCCATTGTCCTAGGGCTAACGATTACACAGA
AGAAATTTGTAACAGAAGGAGATGTGTTAGGAACGGTTATATAAGATGTGATGTCTTGCT
AATGTTCCACTTTACCCGTATGGGCTAAGCCGAATACAGATGGCTCTTGTAATTGTAAGG
AAATCCTGGACCTGGAGGCGCCGGAGGAGTACTTTTTTCCTTGTCATAAAGATTTAGTAT
CAACAAGTGCAAAATCAATTAATGTAGTTTTTATCCATTATTTCTCTTCGATCCAGTTCC
AGTTGCTAGTTGCATTCTTGGCGGTACCCTCCTCTCTAAAGTTCCTTTCCCATTAGTTCC
AGGCTCAATAAGGAGCATCTTTTTTCCTTTTTTAATTTACGTATTCGAGAGAATATCTTT
CGATTGACGCCAGGAGGTAATATCAAGTAGGAGTGCCACTTATTTCGGTATCAGTACCAA
CCTGTCCCTTAATCAGGAGTTTTCTTAATGTACATCCAGTTCCCCCGGTTCTTTCTATAG
CTCTCGGAGGGCTATAGAACATTTTATTCCATCTAATTCAATTGAAGAAAAAGGAAAACC
ATTCCTCTGTTCAAGCCAAATAAGCTGGAGTATTCAAAGCGTCAGCAAGAAGTAGGTTCC
TTTTGATTGAGTGCTATAAGCGGATTTCTTCTAGGCTAGTTCCATTAAACTTATCTTGGG
AATACCTCCCCATATTAGGTAAGCGCATCTGGTGCTGGTGTAATTGAATTTCTTCTGTCC
CAGTTCTGGTTTCTAGCCATCCATATAGGTAAAGAAAGAGGTCTTTTCGTCTCTCGTTGT
ATGGCTTTTCGAGGATGGAATAATCTTCTTCGTGGAATAGGCATTTAGGTAAGAAAAAAG
AAGAAGAGGTGACTATCTATAGATCTATATGGCGTAAGAGTTTCGATCAACTTTTCATTA
ATTAAGTGAGCCTTATCTGTCAACGAAAAGTTCAAAAGATGTGTGTGAGTGTGGTGAAAA
GTCGGCGGCTCCCACGTGGTGATTTGATTTAGGAATTCGCTTAGTTGCGCCAAGGTAGCG
GCCTTAGTTGACGAATCGAATTCAACGACACTTACTACGAGGAGGAGTCAAAACGCGATG
CCAGCTTCTGAAGGATTATGATTGGAATCTCTCTTTAAGCTTTTATACGGCTGTCATTAT
TATAAAGAACCTAAACCGAACCGATAAGAAAGAACCTCCTTAAGGGTGCTCCACCCTTCT
TCTTCTATTCAGACTTTTTCTCTTTATGCTACGTCACATCGATCAGTCTATTCGTCACAA
TTGGAATTGACTGTTGATTTGCTTCATCTTTCTCAGGTACAGTGATGATCATAAAGGCGT
TAGATTGACTGCGAAGCTGTGGAGATCACTTCGCTTATAAATCCATTTTTTCTTCATGAA
GGAAGTGCACTTACTTAGTTATTCAATAATACGTACCGGCGAAATGGTTTAGGAAAGTCG
AGGTGCCTCCCTAGCCAATGCAGACCAACGGCGAGGAATCCACTTGCCCAATGCTTGTTG
AGGTTAGATATCCGGAACTTACATGCCAAAGAAAAAGCGGAATCAATGCCACTTTTCACA
TTAGTCTTTCGAGCTTTTGTCTCATCACTGGGATGAAAGCATCCGTAACTCTAAGGCAAA
TAGCAGGACGATATACCCGACCTTGCTCAGTACTAAACTGACCGATGTACGAGAGAATTC
ATTCTGTCCAGAATCTCCGACGCGGACCTTCGCCACTTTTGTTATTAATTACGCTGCGGG
TTTAACATCGAAAGAAAGGGTACCGCTAAGCTAGTCAGAACCAGAGGCCGCAGAGGAAGT
ACCGTCCAAAGTAAAAAATGTGTCTGCCCTTTAAGCAGTGCGTGGGGAAAGAGAAAAGGA
GAAAGCCCCGATCAAAAGGAAGTATGCGGGCTGCCCCGTTAGGGTCTTCCATCAGTCGTA
GTTCCTGGGGTCCATCACCCTTTACTCGGGCGGTTTCACATCCTTTGGTCTCGCAGTTCA
AGCAATAATACAGATCAGGAGTGGGAAGAGGTCATAGCCAGGCAGAAAGGGGAGTCCTTC
AACTATCGTTTTGTCCTTCTTTCTATTAGGAAATTTCCCGGTGACAGGCTCTTATTATAT
CGGCGGGGTAAGAATTGTGAGCTATAGGCTCCTCTGCAATAAGCAAGGAAAAAGGTCATA
ACCTTATGGAATTTGCATATGAGACATCCCTTTTAAGAGGACCGGGTTGAAGAGCAGAAG
ACAGAAAGTGCAGGCACTAACTCCTTTTATTCGGCATTCGACTCCGAGATTAGCAGAGAA
GAAGAAGTGCAGGTATTCCAAAGCAGCCAAAGTCTTTCATCTAAGCGGTTGGGAAGAAAG
GCAGAAGCATAGGCCGGACCTGACTAGATCCGCCCGCCAGGCGGAGAGCAAAGCAAAAAG
TCAGCGCTGATATTAAAGCTCTTGGCGGTCTTTTAGCGAGTTCAACCCATATGGCAGGCG
CTAGAGGCAGGGTTGAGTCAGGTGTTCCACAGAAGACATGCTCCCACTAGACGACATGCG
GATAGAGGAAAGGAGGCGACTAGCGTTGGCTCTTGGGGACCCTGAATATACAAGTTTTGA
ATCCATCTTTTCGTATGTTGCCATACTAATTCGAAAATGTATACTATTGGGAAATCGATA
TCGGGAAGGAAGCATCTCCAGCTACCTCTCATAGGGCAGTCGGGTATTAGGCGGGGAGAA
ATATCCGAGAAGGAAAGGGAGACAACAAGCAGAGAAGCGGGGATGACTTTCTTTTTCCTT
ATCAGCTTCCTGAAGAAAGAATTATAACATAAACGAGTAGGATTTCCGCAACGGTCGATG
TAATTGAGCTCAAGCAGCACTCTTCAGCACAGAAAAAAGTCTATAAAGCGTGACAAAGAG
CACGAGACCGTCAGCTTCAGAGAAGTTTGCAGGCTGTCTTGTATAAGAAGTCTACTAATG
GAGGACATCACTGTTGAAAGAGATTTAAAAGTTAGATTCTGCCGCTTGTCGAGGTAAGCG
ATCTGACTTCTTATATCTGTGCCTGGCTCAGCTTCTCCTCTCTTCGATCAGTAGATTCAC
CCTAACAATTTCCTTATCTTCTCATCTACCGCCTATTGCAACCATTTCCTTATTCCTGCA
AGTCATACCTTGCACTGTCAGCTCAGTAATTGACATAAGCTTCCGATAATAGGAGGGTCT
ATACCCACCAGCAGCCGCCTAATCCGATTCTAAACTTGCAGTGGATATGATAAAGGATAA
GTCTAACTTTGAAGAAGGCTTAAGCCTTGCCTAGTCGCTACAACTTTTCTTTTTCCTCCT
TACATCTCAAGGCTACCTACAGATTCGTGGTGAAGAAGCGGGAAAGAGTGATTCTTTCAT
ACCATAGTCTTCCTTTTCCCATTCATTGATTGAAATAGCTTTCGTTTGGTCCATCCTCTT
TAACAGAGTTGGAAGAACATGCCCAGTAGGATGGATGAGTTAGTCTGTAAACTACCTTAG
TGGTAGAAGTTAGTGGTATAAGCAATCTTTCTTCCTGGGACCAATGACCTCCTTGCCTTT
TATATCCTCCAGCCCCTTTAGCTCCTTGCATTAAAGCACACAATGAGCCACCTACGGTAA
GAAGTCTTTGCCGTTGAAACGATTGGAAGCCCGCAGATGTTAAGCTGGCCATAGCAAAAG
CTTCAAGAGAATTTCTCTGTACAGTTCAGGATTGAGGATCCAGTCACACTAGCTCGACCG
CAGTACCAGCAGATGCATAAGATGGAGAGTTTTGATTTAAGACGTAGGTTTTACGAATGC
CCCACTAATTGATCAAGGGCTCAAGGCAGTGGTAGAGGTATAGGGGCTTAGCCTCTGTTG
ACGTCGAGCTTGCTTTCCGATGCATAGTTAAGCTCGCTTGCTTACCCATCATAGGTCGTA
TTAACCCTATAATAAGTCTAAGCCAGTCCAGTTTAATAATCCCGAAACTTCCTCTCCTCC
TTTCTTTCCAATAGACTTGTGAAGATAGATAGCTATTCGATATCAATATCTCCTGCTGTA
ATGACTAGGGTTATCGAGAACGTCTTTCAAAGTTGTACAGAAGTCTATTGGCATGGTGAA
GAAAGTTAAAGAAATGGCAAGTATCATGACACTACAACCTGCTAAAATAGCATAATCCTT
CCTCTCCCTAGTGTGAAGCCGTACCCCTCCAGAGTGTCTGGTTCTTTAGGACCAGGAGCG
CAGCGTCTGCTTTTGATAATCTAAACATACCCTCTGAAATAGCTGCATTCATTCCGTTAT
CGCCTAAATGAAATTGTAAAGTCCAACGAGGAGCTTACGATTTCCTATCTGTGTCGACAT
TGATTTATATGAATTCTTTTCCACAAAGGACTCGGAGATGAGGATCTTCATCCTTAATCT
TCCTTCAGGTCAGTTCATCAAACCGAGATTCATGGGTGAACTGATTGCTGAGCATACCAG
GCGAGATACTTGCACCAGGTATGTACACACCTTCGCAGAATTGACCATTCCTTCAAGTCC
ACGGCCCCAGGGCCTTCATGGACTTCATCTGGAGGAAGTCTCAACTGCTTAAGTTTTAAG
TTCTCTACGTAAAGGGCCCCTTTAACATAGGGATCAAAAAGTACGCTCCCTTCCTAACCA
AAGGTCAAGAGGGTAAGACACTTTTGTGTACATTGCCCGCAACCTATCGCTTCGCTCGAG
TACGACTTCGCGCCTCATATAGCTATGAGTAACTTCGTACCTTTCAGCGTCTTTAGATTG
CGGGTATGGACAGAGCGAGATATAGGGTTCTATATCCTATAAGTTAAGCGGCACAGGGTT
GTAAACCGTACTTGAGGTGGACTGCCATTGCCCCATATGGGTGATGGGAGTTCAAACAAG
CCTTGGCAGAGACAGGGGATAAATCCTTGATCAGCCCTTCACTTGCCTCTGGCTTTCCTT
ATATCTTACCTAAGCTAGCCTTTTTCGTAGAAGTTTATCCACCTAAAGGTACGTAGTCAC
GTCGGCGGCGATAAGTGCTTTTCTTTCGAGAAGCACTTATCCGTAGCTCAGTACTGCTGC
CCTGTTAAACCTTTTGAACTTCTTAGCCGTCGAAGCGTCCCGCTATTACTCAGGAAGAAC
TCGAGTAAAGTAGGCCCGGTGCTCCTTCCGCGCGGCTAGCGGGGCTATCAGGTACTCTGA
ACCCTCAACCATTGTCCAAGCCTTGCAGAAGCTGGGGGGTTTCCCTCTAAGTACGACTAG
TAGCTAAAAAAACCTCTTTGTAGCTTTTTTACTCTTTCGCTATCCCTATCCCATAGGTAC
AGCGTTTGAATCAATAGAGAACCTCTTCTATATCTGTATGAATCGATATTCTTACATTCC
AATTCCTTCTCCCCAAGGAAAATCCATGGACCGTTCCCCCTAAGAATCCTTTCTATTTCT
GGTTTCGAGCTACCTTCAGACGAGCCTTCCTCAATCTTCATCTTTTAACTGGCATTCTCC
TATTTCATTATTGACTGTTAGGCCTGTAGATCATGATCCTGCGGTGGCACATTCAATAAT
AAAGAAAAATAGAGTAGGACCCTTTTGCTTTCCAAGACCAGAAGGTGTGGAAAGAAATAA
GACAGCGGTCAAGATTCCAAACTCGTTGAGTGGCACTTCCTGTCTTTAGCTCAGAAGTCA
GACTTCTCACTAGTTTCAGTAGGAGATACGGATATATATTTGATAGCTAGCCAAATCAGG
CGTCTTCTGCTTGTCAATTAGTGGGTATAAAAGAATATCTTTAATATTCTGTAGTATCGC
TGACGACAAACAGCGCTTTCTTGGCAGAGTTTTAGGCAGCAAGAGAGAGAAGTTGGTTTG
TTGGAGCTGCTGAGCATAACGAATCGAAGCCAAAGACGTTTCGGATCAAGGTTGCTTGCA
TGCCAAGCCGATATAAAGGGATGGCATAATATTGATTGGCAGGTCTACGTCAGATGCCTT
TTTGAAGTTTGAAAGAGTCCCCTTGGAAAAGAAAGAGATTGACAGGCACCATATCAATCA
CGAATAACGGCGTCAAGGGATGTGACGTCGGGCATACCCAAGCGGATCCTCTTTAGGGGA
GCGAGAGGGATGAAATAAAAGAGGATGGAAGAGGGTTGGCGGACGAGATTCCAAGGGGAC
CGACCTGCCCAACACCTTCGAAACGGTAAAAGGACCCCGATTTCATGATAGACCCTAGAC
TTAATCCAACCCTGTCATGAAGAAAGCCGTTTGTTGCACACAGGTCGCTCCTGAAAGAGC
GGGGATAACACAACGCCGTATTATAGGATGTAGGTGGGTTGGGTAAGCACGTGGACCTCA
GAGACGTACCTTGCTTTTCAAACCTAAATCGTCAAGTATGACTCACAAAGCCATAGATTA
CCCAGAATATAGGCGATTCACATTCTTTCTCGCCTATATTATAAAAAAAAGTATTATATA
TAAAATAGTATAGTAAGAAGAAATGTAAGACAGAATTCATCCAAGATCCAAAGCAGAATG
CAACGAAATAGGAGGGAAAGAAAAAAACTCCAACCGGCTCCATATTAATGGATTATACTG
ATATTGGTCCTATTACTGTTGGGACTGGTACGTTATCTTCCTGCAGAATGATGGGATCAC
TCGTAGATTAGGGCACTATTATCGCCAATCCTCTCATTTACGATCCAACATCTTTTGGAG
CCCTTCTTGAACGAATCTATTTTTACGGAAAGCGTTAATATAGCGTATTCATTTTTACTT
TACTAAGGATTTTCGCGTTATCTTATGGCTTTTCAAAGACCCTTTCCTGCATTATGTTAG
GTATCGAGGAAAAGAAATTCTGGCTTCAAAAGGGACATCTCTTCTCTTAAGTAGTAGGCA
TGAGTGGCGGACGCGCTAAGACAGTTCTTGAATAAAGAATCTCTCCTGCTACATAAGGTA
GTTGACTTACTTAGTGCTTCCATGTTGGAACTCTTTATTTTTTCCTTTTACAAGTGTAAA
AAGAGAAGTTCTCCTTCTCTTTTCATGCCTTACAGAAGAGTGAACATACTCTCAGGTCTT
TTAGAACAGTAACTCTTCTTGGTCCTTGCCTTTCGTCTTAAGCTCTTAATGACAAGGAGT
TAACTCAGTAATATAAGTTAAGGTAGACCCTTAGCAGAAGAAAGTCTTTGATTGGTCGCC
ATACTTTTCTTGGGCCTTGATCTATGAACCAACTTCTCTTCTTCCCTCAGCCTTGAGCTC
GGCGGTAGATTGACGCAGTGGAAGAGTCTATAGAATGCCTTAGGGCAATTGGAGTGAATG
TGGTATGGCAGCAGTAAGAAAGAAAGAAGCTGCTCACTCTGCTTTACCGAGAAAGGGAAC
AAAAAGAGAGTAATGACACTGTACCCTACCCCTACCCGTCAAAGGGTAATGCGATTAACA
CTTGAACGAATTCGCTCTTGGTTTTTGATGAATTTACTACGTCGCTTTAGCGAAGCACGG
GGATCTACTATTCTTTTTACAAGCGTAAATCTAAAGATCAGGGTACAATGCTATCTACCC
GCTAGGGAACACCTAAGTAAACATATGTCCCCAACTCTATCTGTGCTCCTTGAGGCGCAC
AAGCCTAAGTCTAAAGTCGGACTAGTGTCAATCTTTTAGCGTTATGGTGCCACGGTAAGG
ATGGATGCTGTGCAGTTGCTTGCCCAAGGAATCTCGTCTTAGTCCTTTTATAAAATGAAA
GAAGGAAAAGTTTTATAAAGGCCTGTCTGAAGGAGCCCTTGAAGCAGCATCTTTTCGTTT
TGAAGACTTTCATTAGCTGTCCTTAGACCTAAACCCTCATTACGCAATGGAGTATGTTGG
ATAGGAATAGGAATCGACGCAGAAAGCGTAAACGTCAGTGCTGCAGGAACTCAAAGGAGA
ATCGTCTTTCCTCTTGGGTGGAGATAACTCAATATTGCTCCCTCGATGCCTTTCCTTTGT
TTTACATTCCTTACTTCATATCTATCGAGAAATATCCTTTATGAAGTTCTTAGGGTCACT
AATTACATAGATTGACATGATAAGGCTTAAGCTGAAGAGAAAGGGACAATGGAAGAAAAT
TCCCACTATCAAAGGCGGTTGATCGTGGTTATCAATAAGCCGAAAATGGAGATTTCTTCT
TCCTGGGTCGATGCGAGTGGTTAATATGCTTAACACATCCAATTCGTTTCTTAATGGGCA
GAAAGCGGGCTAAGAACTAAGAAGGCCAATAAGACAGCCGAGTCTGTAATAGCTGCACCT
TCTCCCATTGCTATTAGTTCCGTGCCTTATCTAAGTGTGCTAGGAAAAACCACTCACAAG
AGTTAACTCCAAGAATTGGTCCAAAGAGCTGCATTGGGCTGAGGCATACGGAACTACGGA
TGAACCAAAGCTCCTATATATAAAGTAAGTATGTCATGGGCTGGCTAGACTAAGCCTCAT
CTGAGGAGGAAGGATTTGCTCCTTTCTTACTTCTTCCTTGAACAAAGCCTGTCTATCACG
TTATTGTGTGGTATTTCGCTCAAAGTGAAAATGGAGCATTCATCACAAGGCGGGAGAATA
CAGATCGATTGATGTGTTACGGTTCATAGCTAATCCCCGAAGCGAAGTAAGCTTCGAGGT
CAGTTTTGCGGTCAAAAGCCCATCTGCGATTCCCTCACTCGCTAGCACCCAAAACAAATG
GGATTGAATTCTTCGATTCTCTTCCGGTTAGCAACTAACTAGTTCTCATGCTCGGCCTCT
CCCGATGCCTAACCACCTTACCTATAAGCTCTACTGCCTCTGGCAATCTTTCTACCTATT
TGTTTGGTCAAGTTGATCTTCTCTGCAGGAAGGCATCCCTTCGGTCTTTGAGTAGGTTAG
GGAAAGGGCTTCAGGCATGGACTGCTCCCGAAAAGGACTCCTTCGTCGGCGCTCATGTGT
AATTTCTTTTTCACTGGGTAGGGCTTTCAGACGTAGAAGGGAGTAATTCATACCAGAAAA
AACCGATCAACTGCATTAGTCAATGGCGCGCATACTCTTCCTCTATCGTACTATACTATT
ATAATAAGTAGATGCAAGCTTTGCTAACAGGGATACTGATATGAGCAAAAAGAAAAAGCA
AATGATATGAGCTCGAAAGGAAGACAAAGGGTCATATTGCACGAGAGCTATTCATAGAAG
TTCTGCTTGTTCTCTCTTTTCCCGAGTAAGAAAGCATGAAAAAAAAATCATTCTTTGAAA
TGTCAGCCTTGGTTGTCGTCACACCACTCGCTGATGCACTGGGTCGGCTAGCATTGAATA
CGATAAGCTCTTTTTCATTCTGAATCTGCGACTTGGCAATTACCTTATTGGTGCCTAAAA
GGTGCTTTATAAGCTTCAATCTCTCTCTCGACCTCTGAAAAGAATCTTCTACTTCAAAAA
GAGGGGAGATTCGTTCAATCGGAGATGGATGATTGGAACCGCATTAATGCACCTCACTCT
TTCTTTGAGTTTATCAGCTCGACAGAAGGAATGTGGGATCGGGATCAGGATCCTCATCCG
AATAATGATCTGATGCGGGAGAGGGGAGATGCTTTTAATATAATAGGTTTGTAGCGTTAT
TCTAGGGAGGAAAGCTAGCAGCTATCGGAAAGGTAGGGTTGGCTCTTACGGAGTTGAGTT
AATGCTCTTTCAAGGGCGATGGGATAAGCCGAAGGGATTTGGAGTTGAGGATTTGTTCCC
GCCCCTTTTCTTTGGGGAGTAACTTCACTTCAAGCCGAAAGCCAGTCAAGAAAGTCCTCC
GCACAGAAGACGAATCCGAAGAGTCTGAGACCGTCTATGTGACTAAAGCTAAACTAAAGG
TAGGACTGCCTCGCTGCTCTATCTACTTTTTCTTTACTTTAGGAGCGAGATCGAAGGAAG
AGGACTTTCACGCTAATTGACTAACTATAGAATAAAGAGAGTAAACCAATAAGGAGTGGC
AGGGAAGGGGGCATCCCAAAGCCAAAGATAAGAGTAAAGAAAGGGACTAACTCGGAAAAA
AGTACTTAAACGGAGACTAAACAGACGACGGAACTCGCTCGGCCTAAGTCTGAAAGAAGT
TCACTGACAGCTGTAAGCCTGGAAAGGTTCGGAGATCGAGGTTCCCGCTTTTCATAACAT
AATAGGATCCGCACAAAGAAAAGCACTTGCCTTCGTTGGTTATTAGGGGCATCCCGAAAA
CGTCCGGGTCGAAATATTTCAAATGTTGTTCTGAATTAGTGGATGCTGCCAAAGGGAGTG
GCGATGCCATGCAAAAGGAAAGACTCATAGAATGGCAGGCAAATAGAAGCTTTTGCACAT
TTCGTTAATCCATAGACAGGATCTATATAGACACATAGATCCGCTGGATCCATACATCTC
GATCAGGAAAAAATCAATAGAAAAAGAAGAATTGATCGATATATTTCTGAACTTTCGAAA
AGGAAACGAAAGATGAAGATAAATCATGGATCAACTAATGCCTCTCGGGGACTTGCTTAA
GAATAAAGAGGAATCTCGTGTATTTACCATGGAATAAGGTTTGATCCTATTCATAGAGTT
CCGTAACTATTCCATTCCAAAATAGAAAGTTCGAAACAATTGGGGTTTTTTTGGAGATTG
GATGCAGTTACTAATTCATGATCTGGCATGTACAGAATGAAAACTTAATTCTCGATTCTA
CGATCATTTTTAAGCCTTTCATTTGCTTCTCTTCGATGGAAGTTTGATTTTCCCAGAATG
TATCCTAATTTTGGCCTAATTCTTCTTCTGATAGTCGATTCAACCTCTGATCAAAAAGAT
ATACCTTGGTTCTATTTCATCTCTTCAACAAGTTTAGTAATGAGCATAACGGCCCTATTG
TTCCGATGGGGAGAAGAACCTATGAGACGCTTTTCGGGAAATTTCCAAACGAACAATTTC
AACGAAATCTTTCAATTTCTTATTTTACTATGTTCAACTCTATGTGTTCTCTCTCCGTAG
AATACATTGAATGTACAGAAATGGCTATAACAGAGTTTTCTGTTATTCCGTATTAATTAA
ACTCGTTGAGGAATGTTTTTTTATACGGTGCTAACGATTTAATAACTATCTTTGTAGCTC
CAGAATGTTTCAGTTTATGCTCCGGACTATTATCTGGATATACCAAGAAAGATGTATGGT
CTAATGAGGCTACCATAAAATATTGACTCATGGGTGGGGCAAGCTCTTCTATTCTGGTTC
ATGCTTTCTCTTGGCTATATGGTTCATCCGGGAGAAGTCAGGCTTCAGAAAATGATGAAT
GGTCTTATAGGTGCTGTTCTCGCAAAGGCAGAAAGTAGTCTTAACCTTAGCAATACGTAA
GCTTCG
>81291c6c-3135-47b7-a1fd-4847313c19d1
GTACTTCGTTCAGTTACGTATTGCTAAGGTTAAGACTACTTTCTGCCTTTGCGAGAACAG
CACCTTTTCAAGGTACGAACGAAGTGCCGTTCTATCTGACAAGGGCTGTCTATTTTATCA
CTCACCCCCAGTCTTTCCCTGGCCTGACCGGACCAGTCATTTCATCCCTGTTATGCCTAT
CTAAACCTAAGCGGCCCACCCTGAGCCTTGAGAAAGCAGGAACTGTACGAGCCGAACGGA
CGAAACAAGCGAGTCCTACTTTGACTGCCTTGTCTACGCACCCACTACACAGGCCCGAGT
TAGGTACAAAGGTACTCACTTTTAAGCATATCGGGCAGCTGTATATTAGTATGCCAAAGG
GATAAGTCGATCCAAGCGAACCGAGCAGTCAAGTCGTCTTTTCGGGATGAACTACTCGTG
CGCTACGCGGAAACCAGACTTCAAAGAAAAGAAAGAGCGCACCCCTGTGGTGGGGCTTTC
ACTCCTTTAGTTTCCGCTGTGGTCTTCCCTTATTGTCATGGCTTGAGTGCGCAATAGAAA
GCTGAACTGCTCTTTCGTGCAAGACAACAAGGCGTCAGGTGGAGACACATTTACAAGACA
AGACTTTTTTCCGTTCTGAAGCTGCCAATGAATGCAAGTTTTAAGTGAACTACCTTTAGG
AAGGAGCAATTGAGGCAAAAAGAGGAACTTCACGAAAGCAAGGAACGGGTCGGGTACAGA
GAAAGCAGAAGAAGAAGTTTCGCTCGAAGAGCTTTCTATTAGTTTTGTTTTCAAAGGCGA
AACTTGATTGAGTTGGTAGTCTAACAGCTACCTGCCTTCAGCTGGCTGAAACGCGCTTCA
CCTTAAGAGAGAGACTTTTTCTTGGTGATCGGTTCATTGGCAACGACAGATAGGCGCGAT
CAGAAACATTGCTAATATGAGACCCTCGGCGGAGGATCAGGTTTGACCGGGGCTCAAATC
GAACTGGCAGAGCAATAGAAAACGACGGACCTCCGTACTGCTACTTGCTAATCGAAGAAA
ATCATTACCCTTCTTTCTCCCAACATCATTCTCAAACAAAGAAAGTAGGGATCAGACCGC
TCCTGGGAGTTCGAACTAGTCATTAATGGTCGGCTTCATGGGTCTCATTTTTCTGGTATG
CCGCTCGTGGGGGGGGGAAACCCCTGTAGTTTCATGTTCTATTCTATGTAGAACTCTATA
TCTGCGCAATATTCTTTTGTCTAGTGCAATTATCCTTTTTGGGGTTCTTTCACACTTGTG
AAGAATGTTCCAAAAAGAAAAGGCGTACGAATCTATTTCGTAATTATTGGTCAAATCGTT
TGTCTTCTTGTTTTGTCCAATTCTTCTTTTAATAGGGTATCTATTTATGGACGATCTTAG
TCGTGCCATTTCTCAATTCGCACCATCTGCTTCGGGAGGAATGTCTGGGGGGTCCGGTAC
ACCACCGGGACCCTTTGGGGATCCGTCTTTCATTCTGCTGAATTCGGAAGAGAACCTTCA
GCTGCCTGGTACTTCAGAAGGACAGGGTAGGGCTCGACGAGATTATATCCAGGAATTAAA
AAACGAGAAATCGCTGGATATACAATATCGAGGTGCTGTTCTCGCAAAGGCAGAAAGTAG
TCTTAACCTTAGCAATACGTGGCA
>9ae155ea-be12-4d63-a6a1-7d76416c6e60
ACTTCGTTCAGTTACGTATTGCTAAGGTTAAGACCTCTTTCTGCCTTTGCGAACAGCACC
TAGCTACGAGCACGAGTAGGTAGGTGGCTGGGGGCGGGATGGGGGACTCATAAAGAGGTG
AGCCAGCAGACGTAGGAAGGCGGCATGCCAGCTAACCGAACTGCGTTACCAAGCTACTCC
TTGTTGATGGAAGATAGGGCTATTTTGATCTTCTTCGCCTGTGTCAGTTCGAATCTGACC
TTGGCTCGTTCGTTCTCACTCGTATTGTTCTTCTTTTCAATGAAAATCTTTCTTATTTCT
CTTATTTAAAGAAATAAGAGGAAGAGGAAGAATATTATTGAGTTCTCACTTGATCTCATG
TCTTCTTTCCCTTTATTATATATGTATTTTTTATTATAGAATGTTTCTAGACAAAAAGTT
TCAAATATCTTCTTTAGGAATAGGCAGCCGAAAAGAAGGTATATGGTTGGTTGTGGGAGA
GGAAGTACTTCGGCAATGGTTTTCTCATAAGCTCCGTACAAAAAGGTCCAGTCCCTGCGC
TACAATAGAAGAAGATAAGCCTTCGCTTACCTAGCTCCCATGGAAAGTAAGGGAAGCAAA
GGATGTGGCGAGAACCCATCTTCTGTCGGCTTATCTTTCTTGAGTCAATTTTCTTCCACA
TTCTGAAGCTAGCAGTTCGAAGACGTGAAAATCGTCTGATCGGCGGATGCCTTCATCTAC
ATCTATGAAAAGCGTCTAGCCATTTCTTTGAATTGATTAGAAAGTCCGGTATCCCCTTTT
CAGGCAAGCGCAAGAGAAGCATTTGAGCGGATTGGGATAGGATCAAAGAACTGAAAAACT
TTCCAATTACTCAACCACTTTCATTGCTATAAAGGCATAAAAAAGATGAATGAAGTTAAC
GATTTCAGTCTTTCTGAGAATAAAAAAAGGATTTTTTTGAAACCTATTGCCTTTGGTCAG
TGTACGAGAAAGAAAAAGAATACACATAAAGAAAAATGAACTGATCGAATTCTCGGACTC
CAAAACTATGAGGTGCTCGGAAATGGTTTCAGTAGTTGAATAGGAGGATCACTATGACTA
TAGCCGTTGGTAAATTTACCAAAGACGAAAAGATTTATTTGATATTATGGATGACTGGTT
ACGGAGGGACCGTTTTGTTTTTAACCAGGTTGGTCTGGTCTATTGCTCTTTCCTTGTGCT
TATTTCGCTTTAGGAGGTTGGTTTACAGGAGTTACCAACCTTTGTAACTTCATGGTATAC
CCATGGATTGGCCAGTTCTACTATTTGGAAGGTTGCAATTTCTTAACTGCAGCTCTTTCT
CTGCTAATAGTTTAGCACACTCTTTGTTGTTACTATGGGGTCCTGAAGCACAAGGGGATT
TTTACTCGTTGGTGTCAATTAGGCGGCCTGTGGACTTTTGTTGCTCTTCATGGCGCTTTC
GGACTAATAGGTTTTATGTTACGTCAATTCGAACTTGCTCGATCTGTTCAATTGCTGCGC
CCTTATAATGCAATCGCATTCTCTGGTCCAATTGCTGTTTTGTTTCTGTATTCCGGCTTT
ATCCACTAGGTCAGTCTGGTTGGTTCTTTGCACCCTAGTTTTGGCGTAGCAACTATATTT
CGATTCATCCTCTTTTTTCTTTGGTTTCAATTGGACGCTGAACCCATTTCATATGATGGG
GGTTACTTGGTGTATTGGGCGCCGCTCTACTATATGCGCTATTCATGGTGCTACCGTAGA
AAAGACTTTATTTCCAGATGGTGATGGGGCAAATACATTCCGGGCTTTTTAACCCAACTC
AAGCTGAAGAAACTTATTCGTGGTCACCGCTAACGCTTTTGGTCCCAAATCTTTGGGGTT
GCTTTTTCCAATAAACGTTGGTTACATTTCTTTATGTTATTTGTACCAGTAACCGGTTTA
TGGATGAGTGCTCTTGGGGCAGTCGGTCTGGCTTTGAACCTACGTGCGACTTCGTTTCCC
AGGAAAGGAGTGCAGCCGAAGATCAATAATTTGGGACTTTTACACCAAATATTCTCTTAA
ACGAAGGTATTCGTGCTTGGATGGCGGCTCAAGATCAGCCTCATGAAAACAACCTTATTC
CCTGAGTGAGGAGGTTCTACCCCGTGGAAACGCTCTTTAATGGAACTTTAGCTTTAACCG
GTCGTGACCAAGAAACCACGGATTTTCGCTTGGTGGGCGGGAATGCTCGGCTTATCAATT
TCTCCGGTAAACTAGAAGGAGCTCGCTAGCCCATGCCGGATTAATCGTATTCTGGGCCGG
AGTAATGAACCTATTTGAAGTGGCTCATTTCGTACAGAGAAGCCGATGTATGAACAAGGA
TAAATTTGACTGTACCACAACACCAACTGACGGTTGGGGAGTAGGCCCCGGTAAGTGAAG
TTATAGACACCTTTCCATACTTTGTATCTGAGGTGCTGTTCTCGCAAAGGCAGAAAGTAG
TCTTAACCCCTTGTAATACAATAGCTT
>fffadd1c-67e1-4b60-b545-4605079d3577
CTTACTTCGTTCAGTTACGTATTGCTAAGGTTAAGACTACTTTCTGCCTTTGCGAGAACA
GCACCTGGTCAAAGATTCCAAGCTCGTTGATCGACACTTCCTGTCTTTAGCTCAGAAAGT
CAGACTTCTCACTAGTTTCAGTAGGAGATACGGATATATATTTGATAGCTAGCCAAATCA
GGCGTCTTCTGCTTGTCAATTAGTGGGTATAAAAGAATATCTTTAATATTCTAGTATACG
CTGACGACAAGCAGCGCTTTCTTGTAGAGTTTTTAGGCGGCAAGAGAAGTTGGTTTGTTG
GAGCTGCCAGGCATAACGAATCGAAGCCAAAGACGTTTCGGATCAAGGTTGCTTGCAGCA
CCAACCGATATAAAGGGATGGCATAATATTGATTGGCAGAGTCTCACGTCAGATGCCTTT
TGAAGGAAGTTTGAAAGGTCGCGGAAAGAAAGAGATTGACAGGCACCATATCGTCACGAA
TAACGGCGTCAAGGGATGTGACGTCGGGCATACCCAAGCGGATCCTCTTTAGGGAGGCAA
GGAGGATGAAATAAAGAGGATGGAAGGGTTGGCGGACAGATTCAAAGGGACCGACCTACC
CAACACCTTCCGAAACGAGGTAAGGACCCCGATTTCATGATGAACCCTAGACTTAATCCA
ACCCTGTCATGAAGAAAGCCGTTTGTTACTGGAGTCGCTCCTGAAAGAGCGGGGATAACA
CAACGCCGTATTATGGGATGTAGGTGGGTTGGGTAAGCACGTGGACCTCAGAGACGTACC
TTGCTTTTCAAACCTAAATCGTCAGAAGTATGACTCACAAAGCCATAGATTACCCAGAAT
ATAGGCGATTCACATTCTTTCTCGCCTATATTATAAAAAAAAAGTATTATATATAAAATA
GTATAGTAAGAAGAAATGTAAGACAGAATTCATCCAAGATCCAAAGCAGAATGCAACGAA
ATAGGAGGGGAAAGAAAAAAACTCCAACCGGCTCCATATTAATGGATTATACTGGTATTG
GTCCTATTACTGTTGGGACTGGTACGTTATCTTCCTGCAGAATGATGGGATCACTCGTAG
ATTAGGGCACTATTATCGCCAATCCTCTCATTTACGATCAACATCTTTGGAGCCCTTCTT
GAACGAATCTATTTTTACGGAAAGCGTTAATATAGCGTATTCGTTTACTTTTACTAAGGA
TTTTCGCGTTGTATCTTCTTATTTTTCAAGACCTTTCCTGCATTATGTTAGGTATCGAGA
AAAAATTCTGGCTTCAAAAGGACATCTCTTCTCTTAAGTAGTAGGCATGAGTGGCGGACG
CGCTAAGACAGTTCTTGAATAAAGAATCTCTCCTGCTACACAAGGTAGTTGACTTACTTA
GTGCTTCCATGTTGGAACTCTTCCTTTTCCTTTTACAAGTGTAAAAAAGAGAAGTTCTCC
TTCTCTTTTCATGCCTTACAGAAGAGTGAACATACTCTCGGGTCTTTTAGAACGAGTAAC
TCTTCTTGGTCCTTGCCTTTCGTCTTAAGCTCTTAATGACAAGGTTAACTCAGTAATATA
AAGTTAAGGTAGACCCTTGTAGAAAGAAGAAAGTCTTTGATTGGTCAACATTACTTTCTT
GAACCAGTCTATGAGACCAACTTCTCTTCTTCCCACTCAGCCTTGGGCTCGGCCGGTAGG
GTGGTGACGCAGTGGAAGAGTCTATAGAGATGCCATAGGGCAATTGGAGTGAATGTGGTA
TGGCAGCAGTAAGAAAGAAAAAAGCTGCTCACTCCGCTGCCGAGAAAGGGAACAAAAAGA
GAGTAATGACACTGTACCCCTACTACCGTCAAAAGACCAATGCGATTAGCTTGCTTGAAC
GAATTCGCTCTTGGTTTGAAATGAATTTACTACATCCCTTTAGCGAAGCTTACGGGGATC
TACTATTCTTTTTACAAGCGTAAATCTAAAGATCGAAGGGTACAATGCTATCTACCCGCT
AGGGAACACCTAAGTAGCTTATATGTCCCCAACTCTATCTGTACTCCTTTAAGGGCGCAC
AAGCCTAAGTCTAAAATCGGACTAGTGTCAATCTTTTAGCGTTATGGTGCCACGGTAAGG
ATGGATGCTGTGCGGTTGCTTGCCCAAGGGGCTCTCTCGTCTTGGTCCTTTTACCATAAA
ATGAAAGAAAGGAAAAAGTTTTTATAAAGGCCTGTCTGAAGGAGCCCTTGGAAGCAAACA
TCTTTTCGTTGAAGACTTTCATTAGCTGTCCTTGAGCCTAAACCCTCATTACGCAATGGA
GTATGTTGGATAGGAATAGGAATCGACATAAGAAAGCGTAAACGTCAGTGCTGCAGGAAC
TCAAGGGGAATCGTCTTTCCTCTTGGGTGGAGATAACTCAATATTGCTCCCCTCGATGCC
TTTCCTTTGTTTTACATTCCTTACTTCATATCTATCGAGAAATATCCTTTATGAAGTTCT
TAGGGTCACTAATTACATACGATTGACATGATAAGGCTTAAGCTGAAGAAAGGGACAATG
GAAGAAAATTCCCACTATCAAAGGCGATTTGATCATGGATTATCAATAAGCCGAAAATGG
AATTTCTTCTTCCTGGGTCGATGCCGAGTGGTTAATATGCTTAACACATCGAATTCGTTT
CTTAATGGGCGAAGAAAGCGGGCTAAGAACTAAGAAGGCCAATAAGACAGCCGAGTCTGT
AATAGCTGCACCTTCTCCCATTGCTATTAGTTCCGTGCCTTATCTAAGTGTGCTAGGAAA
AACCACTCACAGAGTTAACTCGAATTGGTCCAAAGAGCTACGTGGGCTGAGGCATACGGA
ACTACGGATGAACCAAAAGCTCCTATATATAAAACCAGTATGTCATGGGCTAGCTGAACT
AAGCCTCATCTGAGGAGGAAGGATTTGCTCCTTTCTTACTTCTTCTTCCTTGAAGACAAA
GCTATCCCGACACGTTATTGTGTGGTATTTCGCTCAAAGTGAAAATGGAGCATTCATCAC
AAGGCGGAGAATACCAGATCGATTGATGTTACGGTTCATAGCTAATCCCCGAAGCCAAGT
AAGCTTCGAGGAGGTCAGTTCCCGGTCAAAAGCCCATCACTGCGATTCCCTCACTCCTTT
AGCACCCAAAACAAATGGGATTGAATTCTTCGATTCTTTCCTCTTCGGTTAACCTTGCTC
TAGTTCTCGTACTCGGCCTCTCCCGATGCTAACCACCTTACCTATAAAGCTCTACCTCTG
GCAATCTTTCTACCTATTTGTTTGGTCAAGTTGATCTTCTCTGCGGGAAGGCATCCCTTC
GGTCCTTGAAGTAGGTTAGGGAAGAGGGCTTCAGGCATGGACTGCTCCCGAAAAGGACTC
CTTCGTCGCGCTCATGTGTAATTTCTTTTCACTGGGTAGGGCTTTCGGGCGTAGAAGGGG
GTAATTCATACCAGAAAAAACCGATCAACTGCATTAGTCGTAGCGCGCATACTCTTCCTC
TATCGTACTATACTATTATAATAAGTAGATGCAAGCTTTGCTAACAGGGATACTGATATG
AGCAAAAGAAAAGCAAATGATATGAGCTCGAAAGGAAGACAAAGGGTCATATTGCACGAG
AGCTATTCATAGAAGTTCTGCTTGTTCTCTCTTTTCCCAGTAAAGAAAGCATGAAAAAAA
TCATTCTTTGAAATGTCAGCCTTGGTTGTCGTCACACCACTCGCTGATGCACTGGGTCGG
CTAGCATTGAATACGAATAAGCTCTTTTTTCATTCTGAATCTGGAAACTTGGCAATTACC
TTATTGGTTGCCTAAAGGTGCTTTATAAGCTTCAATCTCGACCTCTGAAAAGAATGTTTC
TACTTCAAAAAAGAGGGAGATTCGTTCAATCGGAGATAGATGATTGGAACCACGTGTCAC
CTCACTCTTTCTTTGAGTTTATCAGCTCGACAGAAAGATAATAAGGATCGGGATCAGGAT
CCTCGTCGAATAATGATCTGATGCAGGAGAGGGAGATGCTTTACTAATATAATAGGGTTT
GCCAGCGAACCCATTCTCTTAAGGGGAGGAAGCTAGCAGCAGCTATCGGAAAGAGTAGGG
TTGGCTCTTACACGGAGTTGAGTTAATGCTCTTTCAAGGGCGATGGGATAAGCCGAAGGG
ATTTGGAGTTGAGGATTTGTTCCCGCCCCTTTTCTTTAGAGGTAACTTCACTTCAAGCCG
AAAGCCAGGTCAGAAAGTCCTCCGCACCAGAAGACGAATCCGAAGAGTCTGAGACCGTCT
ATGCCGACTAAGCTAAACTAAAGGTAGGACTGCCTCGCTGCTCTATCTACTTTTTCTTTA
CTTTAGGAGCGAGATTGAGAAGGAAAGAGGACTTTCACGCTAATTGACTAACTATAGAAT
AAAAGGAAGTAAACCAATAAGGAGTGGCGGGAAAGGGGCATCCCAAAGCCAAAGATAAGA
GTAAGGACTAACTCGGAAAAAAAGTACTTAAACCGGGAGACTAAACAGACGACGGAACTC
GCTCGGCTAAGTCTGAAAGAAGTTCACTGACAGCTGTAAGCCTGGAAAGGTTCGGAGATC
GGTTCCCTTTTCATAACATAATAGGATCCGCACAAGAAAGCACTTGCCCTTCGTTGGTTA
TTAGGGGCATCCGAAAACGTCGGGTCGAAATATTTCAAATGTTGTTCTGAATTAGTGGAT
GCTGCCAAGGAGTGGCGATGCCATACGCAAGAGAGACTCATAGAATGGCAGAGGCAAATA
GAGCTTTTGCACATTTTCGTTAATCCATGAACAGGATCTATATAGACATAGATCCATGGA
TCCATACATCTCGATCAGGAAAAAATCAATAGAAAAAGAAAGAGAAAGAATTGATCGATA
TATTTCTCGAAACTTTCGAAAAGGAAACGAAAGATGAAAGATAAATCATGGATCCAACTA
AGCCCTCGGGGACTTGCTTAAGAATAAAGAAGATCTCGTGTATTTACCATGGAATAAGGT
TTGATCCTATTCATGAGGATTCCGTAACTATTCCATTCAAAATAGAAAGTTCGAAACAAT
TGCGTTTTTTTTTGGAGATTGGATGCAGTTATAATTCATGATCTGGCATGTACAGAATGA
AAACTTAATTCTCGATTCTACGATCATTTTTATGAAAGCCTTTCATTTGCTTCTCTTCGA
TGGAAGTTTGATTTTCCCAGAATGTATCCTAATTTTTGGCCTAATTCTTCTGCTTCTGAT
GATCCGATTCAGCCTCTGATCAAAAAGATATACCTTGGTTCTATTTCATCTCTTCAACAA
GTTTAGTAATGAGCATAACGGCCCTATTGTTCCGATGGGAGAAACCTATGAGACGCTTTT
CGGGAAATTTCCAAACGAACAATTTCAACGAAATCTTTCAATTTCTTATTTTACTATGTT
CAACTCTATGTATTCCTCTCTCCGTAGAATACATTGAATGTACAGAAATGGCTATAACAG
AGTTTCTGTTGTTCGTATTAATTAAACTCGTTGAGGAATGTTTTTTATGCGGTGCTAACG
ATTTAATAACTATCTTTGTAGCTCCAGAATGTTTCAGTTTATGCTCGGACTATTATCTGG
ATATACCAAGAAAGATGTATAGTCTAATGAGGCTACTATGAAATATTGACTCATGGGTGG
GGCAAACTCTTCTATTCTGGTTCATGCTTTCTCTTGGCTATATGGTTCATCCGGGGGAGA
GATCGAGCTTCAAGAAATAGTGAATGGTCTTATCAATACACAAATTTATAACTCCCCCGG
GAATTTAAATTGCGCTTATATTCATCACTGTAGGAATTGGGTTCAAGCTTTCCCCAGCCC
CTTTTCATCAATGGGCTCCTGACGTATACGAAGAATTGCGGTTCATTCGAAATTCTACCT
CTCTATCTATCTCTGAGATGTTTGGATTTTCCAAAACTCCATGGACATGCATAAGAGAAA
TGCTATCCCCACTCGGACCAAGACATAACTTTTACTTGTTCAAATAACAATTAAGGTGAA
GCAGGGTCAGAGACAACGAATCTCTTTATGAAAAGATCCATTTTGCAAGTTCGTTGTACG
GGTAGTTCCTGCAAAGGATCGGACTAATGACGTATACAAGACTTTCATTCTCGATGTAGA
TGCTACATAGTTGGTTCTCATCCTTCCCAGGGCTACGAGTGTAATAGGAGCATCCGTCGA
CAAAAGGATCACCCGTCGATGATCATCTCATGGCTATTGAGAACGAATCAAATCGGTTCT
ATTTCATTTTATTTCTGACTTGCTCCTACGGAACCCGAGTCGAAAAGATTGAGAAAAATC
AGTCATTCACAACCACTGATGAAGGATTCCTCGAAAGTTAAAGTTAGTAATTCTTTTTAG
AAATCAGAATGGATTCGGTCTTATACATACATGAGGAAGGTAATCAAAAAGGAAAGAAGA
TTCCTCACTTCTTTTCGACTCTGACTCTCCCACTCCAGTCGTTGCTTTTCTTTCTGTTAC
TTCAGTAGCTGCTTCCGCTTCAGCCACTCAATTTTCGATATTCCTTTTTTTTTTTCTCAT
CAAACGAATGGCATCTTCTTCTGGAAATCCTAGCTATTCTTAGCATTCTAACTATATGCT
GTTATATATCTCCATGAATCGCAGAACTTTCTTGCATTGTCTTATTTGGTCTACATGCGG
AACTGATAACATTCGAGATTATGCAGGATTATACACAAAGATCCTTTTTTGGCTCTCTCT
TTAGCCCTATGTCTCTTATCCCGTTGGGGTCTTCCTCCACTAGCAGGCGAATTTAGTATG
ATTGTATGTGTGATAGCATCTACTATACCAGGAATATCAATGAACCTGATTTCCGCCCAA
AGTTCGTCCTGGTGGACTTCTTCTTCTTGAGCGGGAAGATCCCACCACCCACTTTCTTCC
TAGCATTGCTGAAACAGGGCCTCGCCTTCATCAACCGTGTACTTAATTGCCTGACTTAAG
GCATAAGGCAATAGCGACGTAAGACTACTTTTTATTAGTCAAATTTCTTTTTCATATCAT
AGGTAAGGCAAAGCGCATTCTTTTAAGAATGCATCTAGTTCCATCTTTATTTCGTTATTT
AACCCATCCTTTGATAACAGAGGTTGTAATAATTCTGGTTTTACACTATTTGGAATGGTT
CTCTCATATTGAGAAATTTTATCTAGTGGCATTCGATCACAGAATCCATTGACAGCTGCG
TAAATGACTATAATTTGTTTTTCAATTGGAAGTGGTGCATATTGTGGTTGTTTCGGTACT
TCTGTAAGCCTTGCACCTCTATTGAGTAATGCACCTGAGTCGCAGCATCAAGGTCTGACC
CAAATTGAGCAAAGGCGGCCACTTCGCGATATTGTGCAATTCAATTTGGACTTGCCGCAG
ACTTGTTTCATAGCTTTCAACTGAGCGGCAGACCCGACGCGATGACAGATAAACCGACGT
TAATCGCAGGTCTAATTCCGCGATAAAGCCTGTTTCCGACAGATTTGTCCATCAGTAATG
GAATCACATTGGTGGGAATATAGGCCGATACGTCTCCAGCTTGTGTTTCAATGACGGGTA
AGGCGGTCAAGCTACCTGCACCTGTCTGGTCCGATCGTTTAGCGGCTCTTTCTAAGAGAC
GAGAATGTAAATAGAAAACGTCACCTGGGAAAGCCTCACGGCCTGGTGGTCGGCGTAACA
ATAATGACATTTGTCGATATGCCACCGCCTGTTTACTAAGATCATCATATATTATTAATG
CGTGCATTCCATTATCATGGAAATATTCTCCTTAGCACACCCAGGAATATGGGGCCAGAA
ATTGAGAGAAGGGCAGGATCCGAAGCAGTGGCTGCTACAAGAATGGAATATTCCATAGCA
TTCGCTGGAAAAGAATTGAACTAATTGTGCCACAGTTGAACGTTTCTGTCCAACCGCTAC
ATAGACCATGCAATATCTCACTCTCAGAGGTGGCCACTTGAGTTCAGTTGCTTTTGGTTT
AATATGGTATCGATAGCTATAGCTGTTTTTCCCGTTTGTCGATTTTGATTATAAGTTCTC
GTTAGCCCAGCCACACGGCCTATATAGGAACAGGCTATCTACCGCCGCCCCAACCCTGTT
TGCATAGGCTCGTGCACAGATTTACGTTCAATAATCCCAGGGGCTTTCACTTCGACACGT
CGACGCTCGTGATCATAGAGCCCCCTCTTCCATCAATAGGTACCCCCAACGCGTTGACCA
CGCCTAGCATAGCCTTTCCGCAGGAACATCTAATAGATCAGTGCGCTTGACAAGATCTCC
TTCTTCCGTAGCAAGCCATCACTACCAAAGACAACAATTCCTGCATTCTCATTCTCAAGA
TTTAAGGCTATTCCCTTTCACACCGCTAGCAAATTCCACCATTTCCCCAGCTTGAATCTC
GTTCAATCCATAAACACGCGCAATCCATCTCCAACTGAGACCACTCGACCGATCTCATCC
ACTTGAAAATTCGTGTAAAAGTTGGTAATTCTACTTTCTAATAGAGTCGTTAGTTCCGCA
GCTCTGGGAGAGAATTCCATGATTCAAAAATGGGTCATAGACAAGAAAGGGAGAATGCCG
CTGCTGATGGTCCCCGCCCAAATCTTCAGCGGTCTCTTAAGCTTAAAAAGTGAAAAAGAA
GTGGATCCCTGACGAGAGAATGGTTATTAAATCCACAAAGTTGGGAGATTTCTTCGAATA
ACCAACTATTCCCACCACGTAGGATAACATCATATTAGGTGTCTCGGAGATACTTGGGCA
TAGAAAGCCCGTCTGGGCCCACCAGATATTGCACAAGGTCTTCCATTGTCCATTCGGGGG
AACTTCTTTCCCCTGGAGGTGGGTAATTTTTCACCAATTCTTGGAAATGTTATGCACTAA
CTCCCCCCAAGTCCGGTGGGCGCTTTGCGCTTCCGAACTGGTCGAAGAAAGAGAAGAGGC
GTTTCCTGTTGATGAAAGAAAAAGAAGGAAGATTTTCCTCCATCAATTTCAGGCCCGCGG
GTTCGGGATTGCCGTACAGCACTACTGAGTGTGCGTCCTTAAGAAATGGATTATTCTCCA
TTATTCACACATAAAATAGAAGACTCTTTGGATAGACACATCGGAAAGCGGCCCGGTGTC
CTCTTAACTAAACGGGGTTTCCCCCTTTGTTGCTGTAATTGAGGCTTTGCCCCACAAGAC
AAAAAGAGATTCAAGGAGAGATTGGACCTCTCTCTTTCTGTCGTGATAGAAGTGGTCGAA
CCTCGTAGACCGTAGTACTACTGAACAGCCTTTCTTCTCTTATGATATTTCGTTTTAGAT
AGAGAGATCCTTCTCAAAGCGGCCCTTCTCTTATATACGATACCATTCGCCATGGATGAT
ACTCTTCAAAGAGACAATAACCTATTTTTCTTGCAGCCTATTCTCCATGACGTGTTCTGG
CTCTAAACAGTTATATCCTCTTTTCAGTCCTTTCAGTCAGTTCCGATTCGGTTAGCTACT
TAGGGTGAACCACACGAGGCGATCTCGAACATCACTTGCAGAAACTCCAAAACGGGAGTT
CAAGTTCACTTGACAATTTTGTAAAAGCCAGATAGAGAAGAAGTAGCTGTGATAGAAAGA
ATGGATTTAATTCGATTGAGGAAGGTTAGTATTAGAAGCTGAGATATAGTTTGTACGAGC
ATCGTGATAATTGACTCTTAGTCAACTATTGAATATCAACGGCCCTTCAATCATTTCGCC
ACGAGCCCCCGGCCTTCAAAGGCTAAGAACTGAGATATAGTAGGGGCCTCTGTGTGAAGT
GATTGGAGCTCCTTCCCACGCTTCTCACGAACTCTGATCCCTACCTGTCGTAACTATAAG
AAAGAAGAGGAATTTGCTCCCTAATGAGAAAAAGCCCTTCCCTTTGAAGTGGTAGGCTCA
TCTTCTCCCGTTCTGGCTCTCTTCCCAACCCGGACTCAGGAAATGAAGCCTTACCCGTCG
CTTTCCTCCTCTTTGGTTTGGTACGCTGCTTTGCCTGTTCAAGCGGCTTTGGCTCCCTTA
ACAACTAAAATGCGTCAAGTTTGGTTGTTTCAGACAGTCATCAGTCTTTTTACTTTGCTT
TTTCGGGCATTCAGCCCGAGACTCCATTCCCTGAGGGTGGAACTCTTCATCTCAAGTCTA
TGGCTATCAGTCCAAAAGCTTTTACTTTAACAGACCTGCTTGCCCTAATCGAATGTTATC
CCCGACTCCATCCCCTGTCTGAAGGTGATCTTCATCTAATGCTTTCTTTTCCAACTCCCT
TTCTTCCCATCTCAGTCATCTCTTACTAGGGCAAGATAAGGAGAACTCCTCTCATCGTCC
AATAGCGGAGACAAAGCCAATGAAAAGCGGATTCGGATTTGACTTTTATTCATAGGAACG
GATCAAACAGTAATAGTGGCTCGTTCCTCTTTTATTCGATAGTGGGACTTCCTTGCCTGA
AACCGGCCTTAGAAAGAAAGATGAGTCCTCTTCGTCTTTTCCCTCAGAACTACGGTTGGT
TGGTTAGCAGCTTTGACAAAGACAGCTCTTTCTCTTGCTTCCTGGGACTTTCCTTCCATA
CATACTTTGTTTTGTATTATGACTCATTTTCTGTCGTCGGGATTCCAGAAGGGGAAGGAA
GGCTCTTTGGTCATCTCTCTTAACTGGCTGTGACAAAGAAAGATCTTATATCAGAGCTGG
TTTCCCAGTCTAGCCTTCTTATTAATAAGGGAACTGCTTGCCATTCAGAGTTTTCCCTCC
TTCCTCTGAAGGGAAGCTGCTTTCAGCTCCTCTATATGTAATTACAGACTTCCTTTATCT
GACATGACTGATGCTCGATATTCTTTTGTTAGCTTTTGCCCTTACCCCCCATTTCATTCC
CTTCCTTCATAAGATGATATGCCCTTAGTTTAGAATCAATTTGCTGAAGATTCGCTTCCC
TTCATTATGGCACCTCGCGCTAGCTAAGGGATATTCTTTTTTTAGTTCCTGCGGGGCTAT
CCCACGCCCCCGGGTGAGCTACCGTCACGATGCAAGCGGCGGAAACGAGGCAATATATAG
CCTATAAGAAAATGACGTAAGTAGGCTCGAAATCACTGATGTACTCCAGTAGAAACGAAT
CTCGGAACCAAGCTCAACGCGGCATGTTCCGGTACTGCCAATACAATCTTGTCCAGGAAA
TTCTGAATTAGGACTGTAAGTAAGTGATCAGTAAGGAGAAGCTATCCTAAAAAAGAAGAA
AAAGAAAAAAGCGTTCTGTTGCTTGCAGTTTTTAACATCGAGATTGGAGTTGGTGTTCAG
TGTACTATACTAAGGTTAGGTACTTCATCGAAAAGAATGCATTGCATGAACATTGAGATG
CCCAAGAGAAAAGGAACGAGGGAAGAATCGACGAGAACATAAAATCGTGAATTATCAAGC
GTGACGAGAATTTGAAATTCGAGATCTGCAAAGGTCAGGAAGGTTTTCAGTCCTAAACAA
GATCATGGATGCTTCTGTAAAGGGTGAGAAAGGACAAAAGGGGCGAGAGCTAAGATAGGG
CCTGAGGCCAAAGCTATGGCAATATGGCTGTATTCCTTAGTCATCATATTGGATTGATTA
CAAGAAAAAAGGTGACGAATCCTGACCTCTTATCTCACCGCCCCCATCTCCCTACGAGCG
TAAGGAGCCAGAAAGAGATATGTACATTATCCGCATTCAATTTCACATCACTCGAAGTAG
TCAACATATCCACAGTCACATCCAGTCCGTAGGATGGCAAGCTAGTCAACGAGGACACGT
CCATGACAGAAGGAATGGAATCAACCCACACAGCCGAAGTAAAGGTCTTCGTAGATGCCA
ACATTCTTCCAATCTCCACAATCTTGTCGTAACCTCCATACGCTCTACAGTTAAGCCATT
GAACGGTTTTAGCCATCTTCTCACAGAATTCTGGAAGCACTTGGTCCAATCTGGCTGGAG
GTTTAGGCGCAGGTAAGGTATTCGTCTGAAGCAACCGGCTAGCTCTGCTGTGAAATATAA
ATAAATAGAGAAAATCATCGATTGAACTCATCCGGAATTCAGGGATAATGCCCCGGTGTC
AAGTGCATGTATGAAAGACTTTCTGAGGAGAAAGATATGTGAATATAGTGCAGTTCTTAC
TGAAACTTCTTTATCTCATGCACTTCCTTATCTCTAAAGATAGGATGCCCTAACCACCCA
ACAGTTGTGTGGGACCATTGCCGTCTGTCTTTGCCAATGGTTGATTAGGTTATAAGTACG
AGTCTGTCCCCATGCGCCTATCATTTTAGTCAGCGGCAGTGCTTTCTGGCCTTTGCCGCT
TCGATAGTCTTTATATCATTCGTGGGTGCGGCTAACTCCCCGTGAGGTAACTGTATGATT
TCCTTCGTAAAGAGCCCCTGATAAGGAAAGATCATCCTCCTTTTTCCGATAGATAGACTG
AATCAAGCGAAGGTCTGAACATGGATTCTTCAGTCTTCAACACACCTTGCTGGGCTTGTG
AACACCCCTGAGTCATTATTGTGACAAGAGGATGTTCTCACTGATCCTTCTTCCTTCGAC
AAAAGCTGACTTTTGCTTGCTTACAAGGTGTGGAAGAATAGGCTTCATTCTAATCACTAT
GCTGCAATGCACTTTTCTTGTGTTGCTTCAAGATATAGGCCTAACATCTCTGACTTTGAG
TAGGATTTTCTACTTTGGAAATCAGTGGAGTTGAGTTCTTTTAATACTTTTCCAGAAAGA
TTTGACTTCAAAACATTTTACCCATTTATATGCCAAGTCCTGCCAGCATTGAATCCATCC
GGGCCCGGAGCTTTCTTGCTTTTCAAAGAGAAGGGTAGCATTGGAGTTCCCATCCGGTTA
TGTTATTGCCCTTGTATAACCTTTTCTTTCTCTTTCCCTTGGAGTGGAAGACTATGAAGA
TTAAGGCATTTAAGCAAAGCGCCAGACACAGCCGCCCTTACATGTCGTTTGAAGTTGGAG
TGCGGGAAGTAGGGAATACGATCCAGCCGGAGGAAATGTTCGTCTCCTCAAGTTTTCGCA
AGGAAAAGGCCTATTTCAATGTAAGTTTTATGCATGCAAGAGTCGAAGGCATTAGTCTAT
GCCAGTCCCCCGAGAAATATGTTTATAGGAATAGTCTACTTTTTTTTTCAGGTAAGACTT
TCTATAGTCGCATTCTGAAGCTTTCAGCCGAGTTTGAACTCATAAATTGCGACAGTCAGT
CTTTCTTAAATAGTAAAGATCTTCTAATGCTATGCCTAAAGAAAGTAAGCCCAAAAATCC
GAGTCTTTAAAAAAAAAAAAAAGTGACGGAAGGAAATTGAATACGAGGAAAGAAGATGCG
GAGCAAGGGTGAAGAATCTTTAATATGAGTGTAAGGCATCGGTTTATTGTATTGGTGGAG
CCTTTGAGTTAAACTGGCATAGGTGAACTATTGGAGGCCTTACAAGGGCTAATTTCCATT
ACTTTGACCGCCTAACGAGTGTGCTAGCACTATCAGTAGTAAAGATGAATAAGTCAGGCT
AACGACTCTTTACCCTCGATTCGCTTGCATCTCAAAGAGGGCAATCCTCTGGCAATGAGT
TCCACATCTGAAAGTCTATCTCTTGAAATGAATGCTATCTTGCTAAAGCCCTTCCTTGCC
TTATGCCATTTTACCTGAACAAGCAAAGGAAGACTTCAAAGAAGGTAGAGCTTTAACTTC
CTCCCTATTCTCCTTCGATACGTGCCTGCTACTGCAGCAGCGTCAGATAATGGCCTAAAA
AGCAGTACGGATTCGGACATGGGAGCATTGGAAAATTTTTGACGCTTATCTTATGTGATT
CACCTTTGAATCATGTGAGTCACTCCTTAAATAAAAGTAGTTGGCTTACTTCCTTCTTAT
TGACCTTAGAGGACAGGTAGTTAACTAATTTCTCTTCTGCTTCAGAAGGATATAATAGTT
TTTAACCCTATTCTCAAACAACTTATTGACTTTCCTATTCGTTCAAAAAGAGCTGGCAAT
GACTTTCGCCCCACCCGGAAATCGTAGTAAGCCGGGAGAAAGACATTCCATATATTCCCC
CAGGCACGGGATAAAGGAAAGAAGGCGAGAGCCGGGAACGCAATAAAAAGGGCCTCAGGC
AGAATCTTCTTCTTTATAATACGTACGAGACTACCAAAGCAAATGAAACTTCTTTCCCCG
GAGCTGCAACTGAAGAAGCAGCTTTATTCATCTGCACCGGAAAAGAGCTAAGCCCGGAAG
TCACGGAGCTCTCTTCTCTTTCAATGGCAGCAGCTAGTTTAAGTTCAATGTGAGCCAGTT
TCTAAGCACTAGTCTTTCCTTCTCACTAAAACTCATAGAAAGAAAGAGAGTCAACCCATG
CTTCGCGGGGTGAGCAAAAAACCTTTCCCTGGATCTGGTGAACTCACAAAAGCATTTACC
CGTCGCCTGCTTCATCTGCAGAGCTTCCTGAAGTTCACAGCAAAGGCTGATTCGTTCAAG
CAAGCTAATCACATTCCCCTTTCGCAGGGGCCCTAGAGTCGTTAAGGTTAAACGAAAGCG
GTTGTTAATGCCCTTAGCGCAGTCTGAATCCATCTTCTGTTTGCAGTGAAAGACCCCCTG
TCTTACTTATTCTTTTATCTGAAGCTCCATTCTCTGATAACTGATAAAAAGAAGGCAGCT
TTTAAGATAGAGTCTTTTATTTTACGGTTACAGTGACAAGTGGAAAACAGATCAATCAGC
TTTTAGCGGCTAAAGAAAAGATCTTCTTGTGCTGGCACCTTGGATGAAATCCGTGTTCTT
TCTTTGTTTGGGACGGAGGATTAAAATAAGAACTGCGCCTCACCCCTATTTCTTTAGATG
CCTTATACCGCAACACTTTCTTTATAAAGGAACTGGAACTTCTTAAGAAACCTCTGCTCC
GGTATTGGCCGGCCCTTTTTCGGCGTTTTGTAGGGAAAAGTGAAGCTTTCTTCGCATGCT
TCGGCGCTTTCAAGAGAGACCGGAATGCTACTCTTTGCTCCTTGGACAGCTAGCGAACTT
ACTGGATTTACTGGATAAGAGATTTCCTATACTATATAAGGTCATCAACGCTAAGCTGCT
TACTACTTCTGCCTGTCTTCGGCCCCGGCCCAGGCATAGTCTTAGCTCTTCACCCAACAC
ATATGATAGAGACGGATGTGTGAACGCTTGCCTCTTCCTATGAACCTATTGCCTGTGCTC
CTTAGTATTGATGTGTAATTGCTTTCTCGATGAGAGGAGCGGAAGTAAGTGAAACGAACG
GGCAAGGAGCGGAGGGATCCAAAGAAAGAAGGAAGAAATTCAGTAAACTTTGAGAATTAT
GTTAAAATAAGTAAATAAAAAATGGGATTTAGAGAGAAGGAGGAGCTTCGATCCATTGTG
ATTCAGTTCCTTGGTGTGGAGAGATCTCTGCCATAAAACAGAGAGCTCGTAGGCCTTATT
CTGTAGATCAAAGAGCGACGTAATTCTCTATTCATTCGAAGTACTTACCATTTTAATATA
GAACAGAATAATTCTGGGCCGACTAAGTAAGACTACATGCGCATCTAGTGCAGTGGCTTG
GAAGTAAGCTACCTTGACCATCTTCCGAAGTTCTAAATAATCTACTGATCAAACGCTGTA
AGAGCGGACTGCTCTACCACATTCAGTCACACCACAGTCACGAAGTGATCTTCTTCTAGA
AAAAGACGAAATCTGGCAACCAATTGTTGGCTCTGAATAACCAGCCCAGCTTAAAGCTCA
ATTCTTCCATAACATAAGGGGGCGGAGTTGCGCGAGCCAAGTGACGTAGTGCACTTCAGT
ACTTCGCGCTACAACCATCTCTTTTACATGGTTCTACGGACCGATGCCTGCTGCTTCATC
TGAGAGAAAGAATCATAGATATGCCGGTCATTAGAAGGAAGAACCTCCATAAAGATTCCT
CCGTAAACATCATCTGTAGCAAAACTATGAACGGGAGCTAGCAATCCGGACCGTATGGAA
AAGGTTCTAAGACGCAACATAGAAAAGTCACAATATTAGAAGCAAGAATCCAAGAATGAA
GAAGGGTAAAATTACTGAATGAATACGAGCTGTGGCTAATACCCGAGGCATAAAAGAAGC
ATTTTCTACGGGATCCCGAAACCACAGCCACCCCAACCTAATTCATGATGAGCCCACCAA
CTTCCTGGCAAGATGCCTACGGTTAAAAAACCACCGACATGTCAAGATCCAAATTCGAAT
TGGTTCCTGGTCCTGGTCAGAGACCACTGTGTTCGCGCCGGCGGTCCAACAAAGAGGCGA
AGTAGTGGTATCTTTCTTTCCATTACGAAAGAAGAGCTTCGCCCGCTCCCTCCCCGTGTC
CACTAGCGCTCTTGTCCAGAGCGAAGAAGGCGAAAAGCGCCGCCGAAGCAGCATGAGCAG
GCTTCTATTGCGCAACAATAGAGCAGGATAGCATTTGGCGCCCACATGTTTGAATTGTTG
GGTAAAGAGCTCAGAAGTTATACGGGATCCGACGCATCCAGCAGAGCAAAGCAGCGTTCC
ATTCTTTTCGGCGACATCCTTCCACATTGGCGGCGAGTGGAGTGCACCACAATCATTCAT
CATTTTTGATCTACATAAGGCCAAAGCCCATAGCACTGGCGACGTCTCCGGCATAAATGC
AAGGAGGATGTATAGCTGATATAGGATCTTGTGGAACAGGATTTGATTCTGCAAGCGGTT
CGGTACGAACGAAGAAATTTCGAACAAAAGGATCGGAACTCGCTGATAGGAAAGGAAAGA
AAAACAAGCAATGCCAAGAGCTCCGTCAATCCGCTGTTCATCGATAGACGAAGCTCTCTC
TTTATCATCTCGTACCAGATGCAACAAAGGATGAGTCCTTTTTCCTTCTCGCGAACCACG
AGAGCGCCTAGCACCCAGAAGGCAAAGCTCATTTCCTTTCAGGGTAAAGCGGCGCGTAAA
AAGAGCTGGCCCGTCAAAAGTCCAGTTTCCTTCGCGAACAAAGTTCAGAATCAACCTCAG
TTCGTAGAACGAAGAGAGTGTACAACTGGGGTTCGTGAAGAACTCTACACCGCTCGTAAC
GAGGAAGAGTGCGAATGGAGTTCGTGAAGAAGTTTAAGACAAAAGGAAAAAAAGAAGACT
TTCTCTATGGCCTCCTCGTTTTGAGACATTATGGCTTTGGGATCGACCCCGGTAACAAAG
AAGGAATCCATAAAAAGAAAGGATCCGACACCATAATAAAATGCTACCTTCATGATTAGA
CCATGTCCCTGAGATTTGATAAAGAAAGGTGCATTAGCGGTTAATACGTTGTAATTGGAT
AGTTAGTAGGGAATATGACAGAACAAAAGACCAAGGAAAGAAGAATACACCAAAATGCGG
GTGCTGCCAAACGCTGGTGGTTGTTTTTTTGTTGTAAGTGAATGCAATAGAAAAGACCCG
GAAATAACGAATAATGGCAATTCATATATTGACATTTCGTGCTCATTTCCAAATTTCTGC
TTTGTTATTCCCATCATCCGGTAACCACAGGATGATCCACAAGAAAAGGTGGCAGGATTC
GAACCTATGGCCGGCCCGCCCCTGACCTGCTGGGTTGGAGTGGCCGGGTTAGCACCCCTC
GTCGCCTCTGTGCTCGAAACAGATGCGCTTCGCTACCCAGCGCGTAACCTTGTCTCCTCT
ACGGTTGTGCCATTACCAATCAATCGCGGGTAACCTCCGGTCCGGCCGCCCCTGACCTAA
TAAGAAAAATTATCCTTATGACAAACAAGGACCAGCTTACTTACTTCTCGAGCGATAGTT
CCACAATTCCAACCAGCAACTTGTTGGGAGTAAGGAAGCCAAGGGCTACCAACCGTTTAA
AGCGGCTTGGAGATAGAAGGTTTCTGGAGGAGATAGAGTTTCCCAGGTTGGATTTTTTTC
AAATAGGACTAGTTGGGTAGAAAGAGTGTGGAAATCTAACCTTTACACATCGATGTTTGG
CAGGGCGGGTCGCTTGAGTGTCAAAACCAAAGCGGTGGTTGTTTTCCCTTGGCTTATTGA
ATCAGCCTATGCCCATGGATTTTTGATGATTCCCAGTGAGAAAGCTGCAGCCGATGTGGA
TTGAAAGGAAGTTGGGGGTGGACATAGATCCTTCCGCCTATCCAGAGTGTTGGAAATAAA
GCAATGGTCTTTTAAAAAGAATTTTCCGATCACTGGAAGCAATCTTCACTGACACTTTGT
TGATCTCCTCACAGCAACAACCTCAACTACGAAAACCCGACGTTTACGAAGGCTTCGAAT
GTGCAATCAAGGCTAATCACCAGACTGCTCTGGAATAGGTTAATCGCCGGAGACAAGAGA
ACGAGTGAATAGTTTCGAGAGCATGCCTTAAAATAATAATAGAGCGCGTAGACTTTAACA
GTGAAGGCAAGCGCAATTATCCATTTTATATCCTTCCTGTCAGCAAGGCAGGCCCGCTAT
AAAGCCTACCGGCCAGAAAGTCCTCAAAACCAGGAAAGCCAACCAAATATTGACGTTTCG
ACTTTTGTTGCCGAATCGAGGCTTGGCTTGTACCAGGCTATAAAAGACTTTTCTTCGAGC
GAGCGGTCTTTTAGTGGCAGCCGACACCATCGGAAATTTTCGCTTTTCAATGAGCCGGCT
AACATCAGTGTACCACGGCTCTTCATCTTCCTTTTCTTCCTTCTTGAAGACAACAATAAG
ACACTTTTCTCTTTCCTTGATTGATTATCAAGGGTTCAGAATTTCGGGATTTGAATGGTG
ACCTACCCACACTGACGTATTCGTAAGGATGCGGAAATAGCGTTCAAAGATCACTCTTTG
GCTTGCTTGCTACTGGATTCTGAAGCTTTCTTTCGGCTTTCACTAAACTATCAAAAGTAT
TATCCTATTCAGTGGATAAGAATTCGTATGCTATGTATGATTCAGTGGATGAAAGATCGG
ATTTTCTTTATAAACATATCTTTCATCCGCTCTCGTTAAGATTTGACTTTGCTTTCTTCA
AACATCCTCACTCAAAAGCTTGGATCGAGGATCCACGCCTTCCTTCGGAAATCTCACGTT
GCATTGGGCCCCTTCGAACTCTGGAAATATCTCCCATATGTTGCGTGCGGTCTTTTGACG
CCTTTCATTCTTGGCTACAGCGTGATAGTGGAACCCGCCATTCTCATGCATTTCCCTTGA
AACCACTACGGTTTTACACCTGAAAGTAGCTACCAATCTTTTACAAACTTCCTCCTGAGA
AAGATCCCGCGTGAGATAGTGTTACTGACACATAAGGCTTCAGCGTGCTTTTCGCCAGTT
GCTTCTCTTTTCTTTTCGCTTTGATTCTATATAAATACATACACAACGAATATCTATTCA
TAGGAGTGAGTGACCCATGGGGGAGGAGGTAGTGAATTCATTGTCTGAAAGTGGGAGTGA
AAGGAGACTGCTTTTTTGCTTTAAGATACTTACCCAAGCTCTTTGACAGACTCGCGGGGG
TACCGATTTCCTCCTGCTTCGTGCGTCGGGCCGGGCCTGTATACATCCCAGATTGTCTAC
TCCTCTTTTCAGATTTCCCTTTTCTGGTCTTGGCCGGCCTGTATACCAACAAGAACAACA
GCTTTTATTCAAAGAGCCACATGTACCGCGCGCGCCGCAAGCCCCAACAGCTTCTTTGTG
ATTTACATACTGCATGGGAACATGTCCGCCTCTAACTCCTCATGAACCTAACGAAAGAAC
TTAACCAATTGAGCGCAGGTTCTTATTCCAAGCACCAACAAGCCGATGATCGTACAAGCG
AAAGACCAGACTAATGAACGAAAGCCTCTTTGACTTTGAAGTTCTTTCCAGATACATGGC
TTACATACCCGGCTCAACAAACATTGAAGGAAAACAATCGAATCGAGGGTCGGAGAATTG
GCCATTCAATCTTGTGAACTAATCGAGACCGAAATTGGAAAAAGAGATACGAACGAGAAA
AATAACCAATCGATGAAAGAACATGAAACCATTCTGTTTCAATGAAGGTACGAGAAACGG
TTGAGGGCAATGAAGTAGGTGAAGTGGTTAAATTTTGCGAGCTGTTCCAACCACTGCTGG
ATGTGATTCCAAGAGCCAAACGAGAATGAATACCACACAGAAGAGTCAAGACCGGGCTCC
CTAATAGAATGTTTAACCGATCCATTCGGATTGACCGAATTGGTACAGAAGTTGTAACAT
GGGAAAACTACAGAAAACACGGTATTTGAATAACCCGGTGACCCACCAATTGTAGAAGTA
GGATCTTTGGCAAGCAATAAGCACTTAAATAATACAATTCGAGTGTACCATCTTCTTTAT
CATTTCGAAGAAAAGGTGCGGGAGGAAAAGGGAAACAGCAGGATCGAATCGGACCTAAAT
GGAAATGACATGAAAAGTCTTTTCAAAACCTAGCATTAAGGGCGTTACGACAATATACGA
GAGGAATGGAGAAAAACTCGTGATTGGTGTGGAGAAGAAGATCTGTTTATGATATAGTTC
CGAAAAGAGTCGTCTCATTTTCTTACTTCTTCCTTCGTCTTCATTCACTTCAAAGTGGTT
CTGAACGCTGCGTAACATCGAAGTAAACCTGAAGTGTTGCGAAAGACTGGGATGGGAAAC
AAAACAGAAAGTATCATGGTACGTCGTCCTTCACTGAAATGGAACTTTAGGGAGTGTTCT
ACTTTCTCTCCTTGTACTGCTTACGCATTAGACAATAGAGTCTCCCCATGGCAAGCAGAC
TTCTTCTGTACCATTGACGCCTTGCCCGTATATCCTTTTTGTCTGGGGCAAGCCTTTCCC
GTTAGAAGACTACGAACTATAAAGCGCAAGAGCTTTCTTTCCCAAACCAACCAGTCAAGT
TGGAGGTCGAAAAGAACCACGAAAAACAAAGGAAGTGGCTATCAAGTCACGATTATTGGG
CTGGAAAACAAAGCGAATAAGGAAGTATAGGGACGAGAAGAAAAGAAGAGGAATAATTTC
TTCATCAAAACAAGGTAAAATTCTAACATAATGAACATTTTTTTATAAGATTCCCTCAGA
CAGAAGTTTTTCCTGATAGGAGTAGTGAAGAATGTTAGTGAGTTGTGTGGTTGTTGACCA
ATGTAAAGCATGGGACGTTTGGGGCCTTTTCTCTCTATATTATATATACGAAATGAGAAG
AAAATTAAATATGCTCCTTTCATGGAAATGGACCCCGGTTAGCGTCTGAAAAAGCTATCT
TTAGCTATGATTTTTCGTAAGAAACAGCATTTTGTTCTGCTTCCGCGGACTCGGAACTGT
ATTCATTTCTTAGTTATAGCCTCCATACTAGTTCCCAGGTTGACGGTTCATCACTTTCGA
AAGGAGCGTTGCTATCTGGCTTTTCTTTCTTTGTTTAGGTAGCTTTTTGTTGTTAAGCTA
CCCTACAAGTGCTCTCGTTCGCTCCTCCGTTAAGTGGCTCTGTTCGCTTTTCTTTCATAT
TTTGTCTTTTCACTTGCACTATCTTACTTGCAATTACTGATTGATGTTATATATAAGGTA
GATCCCGTACTGCGGGATTGATTCGTGAGTGCAATACAACAAATGACCGTACAATAAAAA
CGGAGAGAATGCCAACACTTTTCTGTGTTGCTCTTTTTCCCCAAGAGGATCGAGGGTGGC
TCCTGTTCTCGAAGAGCTCCAACGCCATTTTATTGCATTTTCGCATTTCACATGGGCTAC
TAGTTTTAGAATGAGCGCTACACAAATCCTGTCAATCCAGCTTTCCCATGGCTACTTTGG
AGGTACTCTATGTCTACCGCGCTGTCAGTATCTGGCTTTTTGAGCATTGGATAGAGTGCA
TAATTCAAGGCAGGAAATCAATCTAAAAAAAAGTGCAAGGACAATATTTCTTTTCAATGA
ATAGACGATAGCTTCTTTTTTAGTCGAAAGTGACCTTAGGTTTTATGATATTCGCGAATT
GTTTCTGGGCTCTGGAAAATTAGGTGAGAGGTAAAAAAAACTGCATATTTTTCATCCTGG
GGAATCTCTGAGCACGTGGGCTTTTTCTCGAGAACATCAAAAAAAGAGACCAAAGACGTT
GTATAGTTGGATTTTTTTCTGGACCATAACAGCCTTGGAGCGGTACATTGGTTGTGGATA
CATACAAACTGCACCAACGCCATAATCCGCCCGTTGCCGGAGGCTCTGATGGACTCCTTC
CTGTTTGAGGGCCACCAATGATGCGTGCTCTTTGTCACTACAGACCTCTTCCAAATTTAT
GGTAAAAGGGTCTACAAAAGATAAGTGTTGCTGCAGTCTACCTCTCCTTACGGAAGAATA
AGGCTTTCTCAGATCAACTTAGACACAAATCAATAAATTTGCCAATTCCACGCCGTTCGA
GCATCCATCTTCCTTCTTTCCCAGATCTGTGAAAACCGATTAAAATACTCTACTGGCATC
CCCCGAAAACCTCAACCAAACAAGGTCTTTGCAATCCGATCATTCGCCTCCATGAAGTCC
GGTACCCATTTATGTGCACAACGAGATAATGGCCGGCGATCATCCAGGGGCCGCCCGAAA
TTACTTTGACATAATTTTTCTTTTTCATTCAAGAAAAAATAGGACTAAATAATAGCCACC
TCGAAAATAATGCATAAACCCCCTTACCCAGATCAGTTTCATCTTATCCTGTAAATAAAG
CGATAGATTTGCCAAGTAATTTGACGATACCCCAAGGAGCACGTATTCTGCGCAGTTACC
CTCTGGTCGTCATACTCCAATGTACACTTTATGAAAAAAGTTGTTCTTCTTGTCTTTTAA
AATCTCATTGTACTGCCCCATGAGATCCTTTCAAACATAGCTTCAAGGGGTTCGAGGTAA
GCTTGACTTTGGCATCCGAAAAGAGAAATCTCGAAAGAATCTCTTTATTGTTTGGAAATA
GTTTAATCCCTTCTGTAAATGCTTTAATTTCCGACTTTCTCCATTCCCTTGCCTCAGGAA
AAGAAAAAAAAGTAATCGACAACTAGGATTGACAAAGGCACGATCAATCTGTTCCCGGAT
TTTGGTAAGCCTTGTCGATTGTTCGTCCAAGTATAACTTTAAAATCCAAGGTCAATCCAA
TCACAATCATCCTTGCAAGCCTCATTGGAATTCCTGAACCTTCTTTGGGAGGCAACTGTG
GCACCATCAGAGCTCCCATGTCGTCAGAAATCCAATCTGTGGTAGCTTGCAACCGAAGAG
AGTATCCCCTCTCCTCGTAGCACCAAGTGTAAACGCCGGGTGATTTGGTTGGCTGTCATG
ATATGTCCCAGGTTATAGACATTGAACCTCTTTAATCCTTTGTTTGGAGTTACATATGAA
GAAAAGTTCCCTGCTGTTTAAAAGTAGGAGAAAGCCCGATCTGTTGGCTCGAATGATGAA
GAAGATGAAGGAGGCCAGATCTGACGAAACATCTGCGGACTTAACGAAGAAAGGTCCATG
GCCTAGGGTGCTATCACCAAAGAAGGGTGCAGAAGTTTAAGGAAGCCCTTGCGTAAGAAC
ACTTATTGTCAAAGTCCTGGGGATGTCAGTTATAAGATAGACGAGCAGAAAGTTTCATTT
CTTTTTTGGGACTGGGCAATGTAATGGTCCTGAAGCCACGGCATTATTTAACTGTTTGCA
AGTGGAGACAAAACATCAGACCATCAAAGGTAACTATAGCAAAAGAAGACTACTTATGGA
GAACACTCACCGGCGGCTTTTGAGGTTCTCCCAGCAAGAAAACGGATGCGCAGCTCAATC
CCTTGTTAGGTCGGGAACAAAGGCTTTCGGACCATTGATGCTACCTCCCAACAGGCGTCG
CAAGAGAATCAGCCACGTGGCTAAACCATCAGCGTCAACTAAAACCTAGTAAAAACTTCA
AGAAGGAGAATTCCCAATCGTATCGCCTCAATCAAAACCCCTAATACGAACCAAGAATTA
GTTTTAATGCCTAAAGTGGATTGCAACATAAACAGCACAGGGATCTCAATTTCCTTCTCT
CAGGTGAAAGTCTTTACTATAAAGAATGTCTAATTCAACATCAAAGAAGGCCGAGGACGC
GCAGCTCCTTGGGAAACAGTACAGACACCAAGCATAATCTTCTTGCAAAGACATCTGGTC
ATAGGGAAGAGATTTTCACTTCAACCCTCCGTCTTCCTCCCCCGTTAATCTACCTCCATT
TTCGTATGTCCACTACCTGAGGATCAGCAACCAGTGGAACTGCTGATCTTGCTGTTCCGA
CTGGCCAACAGACGAAGATTTGATCCCCCGACCACAGGATCGACGAGATCCTATTCAGGA
TGCGCTCACTAGTAGGACCAACTCCAACGGAGATTTCGAAATTCATCAAACAAATGGTAA
AGGGATGAATAAGGGGTAAGAGAAGCCATCGTCTCTGGTTCAAGCTCAGCCGTAGGCGAG
TGAAGGAAAAGCACTATGGGAAGAAATGCCAGAGGGAAGGAAGAAAAGATCAGCTGGTAA
AGCAAGCTGCGCTACCTTTTTATTTACGGTTCAAAGTCGGCAAGGGGGATGGAAGGGCTT
CCGGAGTTAGCTCTCCTTCCGATCTTACAGGGAAAACAGCTTACGGGAATACGATTAACC
GATTACAGATAAGTGAGAGTGTGCGGGCAGGTAGGCCAACGAGTGAGGTAGACCGCTTTT
TCCAACATCCTACTAGCCGGCGCATCCTTTGAATGGGATAGGCTTCGGGCGGAAAGGAAG
CTTCGTCTTTAGAGGAGTAGGGATCGACTTCACTAGGAGCGGAAAGAAGACCAATCGGAT
TACCAATAAGGGACTATTCAAGACAAGGCAGCGTCGCCTTGACTTTGGCTTTCTATCCGC
AGGTCCAAAAGTCAACAGGAAGGCACCGGATAAGCAGATAACATAAACTACTACCGTACA
GCCCATCCACTTGACGGCATTCAAAGGCGTTAGACACGAAACATACTACAACGAACATAC
TTCACTCGGGCATAGAACATGCCCAGCTGTCATCCCTACTCATACACGGAAAGCAAATCA
CAGGCAGTCTGCTTTCTCCTACACCACCCCACTCATAGGATTCATTCACCAGTCTTAAAT
CCTAATTGATCTCGGGTTACACCCCACATAGAAATCCTGATCTGCTTTATGGTGCTACTT
CCTCCAAGGATACGGCCACGAGTATTAGGCACACCATCTTCTGAAGTAAATACTTGTGCT
AGAAGTCAAATGTATCCACCTGCAGAGGGTGAGCAAGCCCTCTTGGTTCAGTTCATCGTT
TCTGCTAATGGACACCCAGCCGTGCCACCTCCAACTATTATGTAATCGTAGTAATTTCTG
TGGCAGGTGCAGAATGTATTGACTTTTAGAAGCCGAGGACATAGAGAACACAAATGAAAA
AAAAAGGGATACACAAAATAACTATGAATAAAATTTACTGCAACAACTCACCGCCAAGCA
TCATCAGAGTAGCCTGGGGATTGGTTCCCTGGAACACTGTGAATATTGAGCCATCAACAA
CTCGGAGAACATTAATACTTGTTCCGTGCACCGGTCTGTACTAGCTTTATCCACAAGGCA
GCCCCTGTGGTAATGCCAAATGACACTCACTGTCCGGCAGCAGAAAGAAATCACTCATTA
GCATATCATTTGATTGATCAATGGGCAATGTAGGTCCTACAAATCAGATATCTTTTCCAT
TATAGTGGCCACAGTCAAATCAGATATCTTCTCAATAATTGTGGCCACAGTGAGGTATAA
AGGAGAAGATGGTTGTCTAATGAAGTGCGAGTGGGCAGGGGAGGAAAAAGGTAGGACCAA
GATTCAGTTATACCACCTGAATAAGCCAATGCTCGTCAGGGCTTTGGAGGAAGAGGGTTA
TACCATTTCTTGGGTTGTCGCCGAGGAATTGACCCACATATGGCAAGTGAGACGGGAAAT
GCCTCATTCAGAAAGGTATGGCCGTCAACCAATACCACTCAATAGCAGAAGCTGAGAGAC
TGCCCATTGCACCGGATGAAAGTCTAACCTCTCCTCCGATATCACCATTCTGTGATGATA
GTGACCAAAAGCATCACGGTACACCACTCCAATTGCTGATAATTTTGAGTTATCTACTGC
AGAGGAAGAGGAAGTAGCAAGTAGAAACCTCCACACTTGCAGGAACAGAAACCTTTATGT
TTGAAGGTTTTGCATTGCTCAGTAAGATCCGCTGCATTATGCTTCTCTGGCTTGCCTATC
AGAGTACGAACCACTCATTTTGGTGCCTAAGACATGTTCCAAAGTAAAGCCATTATATGG
ATTAACCCCTGCCTCCAGTAGACTATCTCTTATAGTACTCCTGCGATTGCCAGGTTCTCA
ACTCGGGTCGGAAAGAATAGCACTCTCACATTTCATAAGATTGATTCCACCAATGTTAAG
TCCCAACTCAGTCAGACTTTTGCATAAAGTTGTGATCAGCTTTACTGTAGAATAGCGTGG
ACGTCTAGCTGTGAAACCGATATGCAAATAGAAAGTCTTTCTCGGTACCCCTTGAGCCAA
TTTCAAGGCCCTCGAAAGCCTATCCTTTCCTATATGAATATGAGATTGTCGGGCCGATAA
AGCATTTCTTTCTTCTCGACTCCCGAAATCGAGAGAGAGAAAATATACGAATTACCTTCG
CCTAAGGCTCACCCTTAGTCTTTCTAAACCTTCGCTGATGGGACAGAGATATGAGTGAAG
GGCTTCAGTCTGTCTACCGTCTTTCCAGTCAGCGGAAACTTCAATCTTTTATGATAGTGC
ACAGAGAACGCCTTTGGGCAATCATTCGTTCATTCAGCACGTAGGAGAGGTCTAAGTTAC
TCATGTCTTGCTTGCAATCTATCTCACTGCTGGCTTGGCAGCTGGTCCCACACTGATCCC
ACTGCTGCTAGAAGCTCCCAACTCCTAAGGATCGGTCCTTAAGAAGGTAATCATCGATTT
ATTGAGTTCTGCTAGTAAGCTTAGTTCGCCCTTACCAACAAAAGAAAGAGTACTCTAAAG
ATGGAATTATAGCAGCCAGCAAAGAAATGAAAAAGGCGTGAAAAATTCCAATAAATTAAG
ATCGAGCCTCATTCGAAATAATGGTTCACTACCGGTACAAAGAATCACCAACCCGAAGAA
GCGGAATGAACTCTTAGCCAAGGAGCAAAACCCAAACAAAACCTATTTCATCTGTTTCTC
AAAGATTTCCAGCTAAGCTTAGAACAAAGCAAGCAGTGGGCTTCAGTTTCAGGAAACCTG
ATCTAATCAGGGAAAGCTGGGAGCAAGAAGAAGTCCATCTCAAAAGCGAGATTAGCGCTT
TCTCCTGATATATGAATCTATTTGAGTGTCGATCTCTGAAGGGAGATCGGGAAGTCAAGT
CTGAGACAAAAAGTTCCCAGCCTGGTTATAGTAGAAGTTGTCCCCTCTTCTTATAACATG
CGCAGTTTTGTGATGAGTTACACCGGAGTTGGAACCGGGAATGGATTAGCATCAGAGTCT
ATGTCGCGATCTCGATAGGAATTGGTAGAGAGGGACCTAAGCGGGGCCGATGAGTGATAC
GAACAAATGGGTTCCCTAAGTAATTGGAGGGACCATCGATTCTTTGATGGCTGAAGACCG
TTGAGATTAGACAGTAGGGAACCAATGATGCCTACATTTCTAAGAACCGTTTTGATAGCC
CTTTTCGTCCATATCAATTGCTTTCTCCTAATAGATGATTACGATTAGATTAAGGCGAGG
ATTCCCACCCCTTGTCAAATAAGGAAGTTTCCGTCCACACCTAGCCAGCATCGAAGAGCA
TTCATCCCGTATCCTCACTTATCCTATCCTACGTTCTTTCCGTTTTCGAAACGAAAGTAA
AGAAAAAGAAAAAAGAAAAGAAAGCTACCGCCAAGCAAGGGGCACGATGATCCAGTGGCC
TACGAGTACGGATGAGAAAAATTGCCTGGAGAAGGAGTGAAAAGAACCCGGGTCAAAGAG
GTGGATCCGAATATGGGCCCTGAATGCTCGCCCCAAATAAGCTAAAACAAAATCGCTGAG
ACCTGGAGGATAAAAAAAGGCTAAACGTACAAGACAAGTAAGCAAAGTGGATATTCAACG
TACGTCCAAGAATGGCCTTGCCGCCATTCCTCAGCAAGACCAAATTTCAAGTCCAATAAT
GCCAAAAGTCAATCTGTCTTCGGCTATCCAGCAAGCGTGCCAGCTGGAACCGGATCCAAC
GAGGTCCTCCAATCTTTGAATGAGAAAACACCCCCATACGTGCCAATTAAAAAAGCAAAA
AATTCTCTTCTATTCTGCTTCCCAAGGCGGAATCAGTTGCATTGCCTCCCTCTCTTCTAA
ACCGCACAGGAAGCAAACAAGTCGCCAAAGCTTTGGAAAAGCAAGAAGCTCTGGGAACAA
ATAAGCCCTTGGGAAGAAGAGTATAAAGAATCAATCTGACAACCCAACAAATCAAATTTT
CATCAGTGATGAGTCCCTTGTGGACTATGTGGTAAATTCAAGCTACACCACACCTACCAG
CGGGTCAGAGACGTGGTGTTCTACCATCCTTCTCTCCCCCTGACAATTGCCACTCCCATC
ACCCACCCTTCTCGGGATTTGAGAAACTTCTCAGCCAGCCACCCCTCTATGGGTTTATAG
ACCCTACAACCAGGAAAGAAAGTTCCAACTACTGGAAACTCCCTCAGCCCAAGTTCTGGT
TCTATACCAGACAACACCCCTTGCCGTCGGACTTGTCTTTCTACCTTGACTTGCAGGAGA
AGAAGACTAGGGAAAAGCATTATGCCCGATAAAGCGCATTGACTAAACTAAACCAAAGAG
TATGGACGTTAATTTCCCCTAAGGTGATTTAAGTAGAAGCTGAAGATTGTCTAGTTGAGC
AGGAGGCCAAAGAAGAGAGGACTCGCCCCGAATCCCTTTCATGCCATCACCCTTTTGTTG
CTATCAGGAAGAGCTAACCAGACTAATGACCGTGAAGTGACTCAGGACTCGAACCTACCA
CCATAGCGTAGGCCTATGTTCTACTAACTAAAAAACTAGGGGCTGAGATTGGTGGGTAAA
CTTTACTAAAAAAAGCATATAGAAGGACTCGTTTAGACTACCCTACGCTACAAAAGATAG
AGCGCGTTCACGGCACGCTCCTCTTTCATTTTTAAGTAAGAGTAATAGCCAAAAAAGTCA
AATAGTAAAGAGTAACTTCACTCTTCTCAGGTTAGTATCCTATGGCCCAGAACTCTTTTT
CTTTTCTTTCTTTTTTAGTACTCTATTCACTACGCCACCTCAACATTCATGACTTGAACT
ACTGTCTGCATTGGAGTTGGTTGCGGCGGCTTTGGAAATGAAAATAAGAAACTGTCAAGT
GTGTAAGGGATTCATCCTGATTATCTTTAAAACAATCGAAATAGAAAACTCAAGACCCCA
AGTTACTTCCCTATCATCCTGTTAGATCGGATAAAAAGTTTCGTTCCATTGAGTTCAATT
ACAGCACCGATCCAAGAAAGAAATTCGCCGACGCCTGGCGACGCATCCGTGATGAGGGTA
ACCGCAGAAGGAACAGTTGTATAACCTCTCAGAGTACAGAAACTCAGGACGTCCCATCAT
ACTGCTTGATGATAGATGGAAAACCCTGGTATTATGATATCATATCAAGCGGTATATTCA
GCATCGTGAGTATCCTCCTGGTATCTCTGAAATTACGACAAGAAAACAGCAGATTGGCAA
TGAGTTTCTTTCTCAATGGAGAAAGACTTTACAATTCTATGCTACTAGATGTGTAGATGC
CAAAGAGGCAAAAGCTTTCATGGAAGAAGTGCATGAAGGGATATGTGGGACTCATGCAGA
TAGGCATATGTTAGAAAGCAAAATTCATAGAGCCGGTAACTTTTGGCTCACACTGGAGAC
GGATTGCATTGAATATGTGCGAAAGTATGCAAGTACTTAAATCTCTGCTGACAAGATTAA
TGCTCCGCCTTATAATCCCAGAAGTGAGGAGCCAGCTGCTGCAGGCGAGTCGCTTGAGCC
GGCGACAAAAGCCGGATGAGAAGAAAACCTGGCCTTGAAAGTACTAATCCTACCTGGTCC
CGTCCACACATTAAGGGATACCCTGTTTTTGAGCTGACCCTTGATAAGGAACTGGGCCGT
CACAGATCTCCAGAAAGATTCACACTCTGGAAAGAAATCACTGGTGCTCGATCGAGTTGG
GGCAGGGATTCTCTGCAATGAGATTTTCGGGATTCAAGAAATAGTCAAAAAAAATGGCTG
GACAGGAAGCAGCAGCAGCTTCGCAAAGTTGAAGTTTAACGTTCGTTGCCTGACGCCTAT
CATTTGGTTGTACCATTCCGGAGAGATGGAATCGACGCTTAGACTGATTTGAAGCTGTAA
CGGTCGTTGTTTTCTTGATTTGATGCAACAAAAAGGCGCTTCGCACCTTGTGGACATTAC
TACCCTACTGATGCTGTTCTCGCAAAGGCGAAAGTAGTCTTAACCTTAGCAATACGTAAC
CCT
>52171c3a-456e-4ecc-843c-cf6e35a5e4d8
TTCGTGTACTTCGTTCAGTTACGTATTACTAAGGTTAAGACTACTTTCTGCCTTTGCGAG
AACAGCACCTTGGCCGACTTTCGTCTCTGTTCGACCAGTCGGTCTCACAGTCAGGCAGGC
TTATACCATTACGCTCACGAGCAGAATCAACGCTTGAGCCTACCTTCGCACACCTCCGTT
ACTCTTTAGGAGGCATCCGCCCCCAGATAAACTACCCACCTCGCAGTGTCCCGCCTTCCC
CCGAATGATCGGTGCGGCGGTTAGGCATCCTTAGACAGAAAATTGGTCTTTCAGGATTGG
TCGTTGTGTGTCACCACCTCCCACCTATCCTACACATTCGATCAAGGTTGTCACTGCGAA
GCTATAGTAAAGGTGCACGGGGTCTTACCGTCTATGCGTTGGTACTCCGCATCTTCACGG
AGAATTCGTTCACCGGGTCCATGTCGGAGACAGCGGGGCAGTCGTTACACCATTCGTGCA
GGTCGCTACTTATGCGACAAGGAATTTCGCTACCTTAGGACAGTTAGAGTTACTGCCGCC
GTTTACTGGGGCTTCCATTCAAAGCTTATAACACTTTTCCTTCCGACCTTCCAGCACCGG
GCAGGTGTCAGACTCTATACATCGTGTTACCACTTAGCA
>d74b274c-bf26-41b0-af99-e4c9af3b9b2e
TACCTTTGAATTTCAGTTACGTATTACTAAGGTTAAGACTACTTTCTGCCTTTGCGAGAA
CAGCACCTGGCAAGAGGATAGCAAGTTCAAAATTCTGTCTCGGTAGAACATGTATTTCTA
TTACTATGAAATTCATAAATGAAGTGGTTAATGGTGGGGTTACCATTATCCTTTTTGGAG
TGACGAATGCTGTATGTGTTCCTAAGAAAAGGAATTTGTCCGTTTTTCAGGGGTCTCAAG
GGGGCGTGGAAACACATAAGAACTCTTGAATGGAAGAGATAGAACTGAACTTTGGAAAGG
GTAAGATCCTTGGCGCAAAGAAGAAGGTTGATCCGTATCATCTTGACTTGGTTCTGCTCC
TCTATTTTTTTTAAATACCGAGTCGGGTTCTTCTCCTACCTATATCGAATAGAACATGCC
GAGCCAAATCTTCTTCATGTAAAACCTGCTTGATTTAGATCGGAAAAATCGTACGCTTTT
ATGAAAGCATGTGCTATGGCTCAAATCCGTAGTCAATCCGATTTCCGATAGGAGCAGTTG
ACAATTGAATCCAAATTTTCCCATTATTTTCGTATCCGTAATAGTGCGAAAAGAAGTCCC
GGCTCCAAGTTGTTCAAGACAAGAATAGTAGAATAGTGGTGTTGAGTTCTCGACCCTTTG
CCTTAGGATTAGGCAGTTCTATTTCTCGATGGGGGCAGGGAAGGGATATAACTCAGCGGT
AGAGTGTCACCTTGACGTGGTGGAAGTCATCAGTTCGAGCCTGATTATCCCTAAACCCAA
TGTGAGTTTTTCTATTTTGACTTGCTCCCCGCCGTGATTGAATGAGAATGGATAAGAGGC
TGGGGGCCCCCCCGCCCGGCCCGGAGTTGGCTATATTTCTAGGAGAGAACTCCAGGCGAA
TATGAAGCGCATGGATACAAGTTATGCCTTGGAATGAAAGACAATTCCGAATCCACTTGT
CTACGAACAAGGAAGCTATAAGTAATGCAACTATGAATCTCACGGAGAGTTCGATCCTGG
CTCAGGATGAACGCTGGCAACGTCTTAACACATGCAAGTCGGACGGGAAGTGGTGTTTCC
AGTGGCGGACGGGTGAGTAACGCGTAAGAACCTGCCCTTGGGAGGGGAACAACAGCTGGA
AACGGCTGCTATTACCCCGTAGGCTGAGGGAGCAAAAGGAGGAATCCGCCCGAGGAGGGG
CTCGCGTCTGATTAGCTAGTTGGTGAGGCAATAGCTTACCAAGGCGATGATCAGTAGCTG
GTCCGAGAGGATGGCCACACTGGGACTGAGACACGGCCCAGACTCCTAGGTGCTGTTCTC
GCAAAGGCAGAAAGTAGTCTTAACCTTAGCAATACGTAACTT
>c75a63d1-6860-4e08-9f7e-dad9438b99a3
GTACTTCGTTCAGTTACGTATTGCTAAGGTTAAGACTACTTTCTGCCTTTGCGAGAACAG
CACCTTTCTTTTTGCTATAACGTTTTCAGCACGCTTTTCAATCAAGTTACGGTTCCAGTT
CTAATCAGTCCTTCTCTTCCTTTTTAGTGAGTACTTGATATGGCCATTCCACAGACTCCT
AAGCACTCCACTAACAGGGACTCCATTCCAAGAGGAAAGCAACTCCAATATGTAAGAACA
AAGACAACCCGCCCTCAAAAATCTACAACATTTTATATCCTGATCATACTCATACGAGAA
AAGCACTTTCTTTCAGGAGATGCTTACACCTGACGGTAGAGAAGACTCTACTGGAATGTA
CTACTCCATATCGAACCTATAACCTATAACATCCTATGCATGGAAGGCAACTCTATCGAA
GTAAACTCAACCCCTAGCGCTGAACCTCCAAAAGACTGGCTAGCCTCTATCCTGCAGACC
TAGAATCTGCTATCCAAGGCCGAGACGGACTCCTATCATCATATGCTTTTTTTGAGCTTT
TCATTCCCTGCTGAGTCTAACGATGAGAAGTGCTCCGGGGCAAATAATCATTCTTTTTGC
CCACCTGCTTTCGGATCAGGGCCAAGGGGATCATATATTCCATTTATGGTTAGCGGATAG
CCTTTTCCTAAGCCCACCCTCCAGCCTAGCCTTAGCAACGAGGCAGCACCACCTTATCCG
AAATGTTGGATTTTGGATAAGAAAAAGATTAACACCTTGGATAGTGCTGAGCCAACCTAG
CTACTTCTGTGTCGGCAATGACCACATCATCACCGAGTACCCCATAACGATCGAAATAAC
GACCTGGGTACGCCTCCTGCGCGCAGTGCCAAATCAAAAGATGATGTGACAAAGCGAACA
AGGGCCAAGACGACAGATATCCGAGGGGTTTCCCCGCTGTAAATGTCACTTGAGAGTGCT
TCTTCTTAACGAATGGCCTCAAAGACACAACGCCATTGTAGAATTCACAGCACTGGAAGC
AAACTCTCGGCCAAAACAAGCCTGAACTACCTCAAACATAAAAAAGATCAACGGCCATCT
ATGGGTAGCGGACTTTAAGTCAAAGGAGAAGACATGTTTGGCGCCAACTAGCCGGGTCAA
AGGGCCTTCTGATCAAATTGGAGAAAAAAAAGTAAGCCTTTTCCAATTACATAAGCTTCT
GAAGTTTCATTGCCAATTCTCATTCATGCATTTTTTTCCTAAGGGTTGCAGTCCGCTCGC
AAAACCAGAAGTTGATTTTTTCTTTAGTTGGTAGTAGCTTACTATAGGGTGCACCCTAGG
AGGTAATATGGTCCCAGCCATCTATTGATCGAAAGCTTTATTCCAGTTTTAGTTGCTTTT
GGAGGAGGAGTGAACCCGTAGTTACTAGGCGCGGAGGAGTTGATAGGGCCCATTCAATCA
AGCCAAGCAGTCCTTTAGACAAGCTAGCCAGTCAGTGTGAGAAAACGCTTTTAAAGTTCC
TTACGCAATGAAGTGAGTTTGAAAGTTTTTTTTTACTTTCCTGCAGTCCCCTTTGAAGTT
GGCAAAAGAAATAAGGGAATAGAGCGTCAGATAGGGATCCTAGTGATAGAACGTCGGGAT
GAAATTCGTTTTGGTTAAGGTCTTCAGAAGAATCGGTAGTTGTTAGACTAGCTCTGGCTT
GATGACTGCTTTCCTTGGAAAAAAAGGCCTGGCTAAAAAAGCCCGAACTCCTAATTGGGG
CGGGAAGCGAAGTCACTAACTAGACCAGAGGAAGAGAAAGGCTCGATCCCAGACCGTCAT
GGCTATACCTCAGCTTATATCCGACCTTCTAACCACTGAAGGTGAAATCTCTTAAGAGCA
CTTGTACACTTTATTTTGCCCTTGGGTCATGTGCCCTTGAACTCCTTTCAAAGACCAATA
AGTCTTCGACTACCTTAACTTTGAAGAAGAAGAAGATTCAGCCATTGGTTTGGCTACCAC
TGACGTGGAGCACCGTGAGAAGGCACCTATTATTACTTACTTCTTTTTCATGATCTCTTC
ACAACTTAAGCAAAGCGATTCAAAAGTTCGGTGAAGGGGTGAAGACTCATACGCTCGACC
TTCCGGTAAATGGGGTAAGCTGGTCATGAAATGAAAGAAAAGAAGGCGCCGGTCCCCCCG
GGGGCCGGGTAGCCCTTTTTAATTGAATTCCGGAATAGACTTCAGTCTTTTTTACTATAA
ACGGCTCGATCTACTACGAAAGAAGCTGGACAAGATCTTATCGGGGGCACGGCCAGCGCC
AGCTATCAAATAGGGAAGCGTATTCTTCCCGAAACTCTTCTTCTTATGGTTGATGTGACG
GGTAATCGGCTATAGCTTATAAAGTCACAAGCAAGCGATTTCATTCACCACTACTCGCCA
GTGATCGAGTCCAAGAGGTCCCAATGCAGAGGTAAGGCACTTCTGCCCCGGATATAGGTC
TCACGCGATTTTCTTTTACCACCAATACCGATATAGCGGAAAGTTGGATGAATAAAAATG
CTTCCGAGCGCGGGAAGGGGTGAAGACTATGTCACCGTAAAAAAAATAGGTAGTTTTTTC
TACTCTCAGAAATGGCTTAATCGTTGGATTACCGCTCTTAGCAGGATGCCGTAAGAAGTG
CCCTTTTCATGCCCTTCTTTAGTCGAAGGCTTCCTACCTACGTGAAATCTAGTTCGTAGC
CAGACTTGCTATCTTAGGCCTCACCCTAATTATCTTAGGTCTGATCCTCATCCTCTTATA
TAGAGGCATAGCCCTTGATCCTGGGCACGCACATGGATCCAATTAAGTAAGGCTAAGTGC
TCCTCTTCTCCTTTCCTTATAGCTCAAAGTAAGAGACGCATTCAAGGAAGGAACTCCAAG
CTTCAGTAGGGCTTCGGTGCCTTCTCTCAATCAACTGCAAGGAAGCTAGCAATGAAGGTC
TTTATCCAATGATAAACCTTTGCAGCCAGTGATTGGTCTTTAACGGATGCAACTATTGTT
TTTTGTTCTGCTTCAACCGAATCAACAAGATCTACTGTTGCAAGCAGGGTGGCTTTGTGG
GAAAAAATGCTTTGAAAGCGGATGCCATTGAAAGAAAAGAGAGTGACGGAACTGACGGGA
ATAAGGTTAAGCCAGACCTGACCCGAGGGTGACGGAGATTAGTGTGCTACCTTTTTGGGT
AGCAAAGCAGTAGTTAAGAACGTGGGCAGCATTGGCTTAGGAAGAGGCAGCACTTAAGAT
CGAGGAAGCGGAGTCAAAGGTCCTCATAGAGCCGGTCCCCGGTAGGCTAAGATCCTCTCA
GAGCGGAAATGAAGAAAACAAAGTGAAGCTTTCAGCGTGTCAAGTGCGAGGATTGGCTTC
GAGAAGCCGCGGGCCCAGTAGTGCTTTTAAAGTCGGTAACCTGATCGACGTAAGAACCGA
TCTCAAGCTTGATGAGCAACAACCCAGACAATCCATTTCTTCAGTTGGCCTCTTTTGGGG
ATCCTTTTTCACATGCTTAAAAAATTCAAGTAGAATTTTCGAACCTCAATAAAAACTTCA
ACCCGTCGAGAAATTCTATGTTTAAAGCCTTGTCACGAACTGGATTCGAACCAGCCTGTT
CCGGATACTTTTGTATCTGGATTTCAGCCTTCCTGATCGTAACTTTGGTGACGCAGTTCG
CCCTTCTCGTCACTTTCTAAAACGGACTGCATCCGGGGGGTGGCACTCGAAGTCTTTTTT
TAATTAACCACCCCAAAAGGTGAACGCAATTTGAAGAAGGTGGTTATAATGCGGACTAGC
GGCGCCGAATTGCACTATCGTTTCATAGATATTGCAAAGCAATTGCACATTATTATCCGG
TACGTATGCGTCCTTCACATCATACGTGTCTTTCCGTTCGGTAATGGAAAAAGATTTTGG
GCGAACAGTGGAGTTAGCAGTTTTTTACTGCACTGCTCCTTTAAAGTGTTCGCTATGCTC
TCCTCGACTTTTTCATGGGATTCTCGTTCGTTAAACCCCGCAGCTTGGCTGCCGCCACAT
GCTGAAGTATATAAAGAAAAAGAAGGTAACGCAAGACTCTGACAGTAACGACATAGTGTA
ATTCAATGCTTGATCCGCCATGGTTTTATGTGGGTTTTTTCTTCGTCTTCCGCTTTTTGC
TCGAAAAATGAAGAAAGACTTGTCGGAAATCACCGGTTGGGTTGGTCCAACCTTCAAAGG
CATGGGGAGTCCTTGGGCATTGCTTGGGCCGAGTGAAGTATGGCTACAACGAAAGATCCC
TCACTTCATACTTTCTATATCTCTCTTTGTTATCGGTTATGACATCGACCTATGAGTACT
TCACCGCCACGTCGTTTCGAAGTGAGATCACACCAGCTTAAATAAGAGGGAAAGATCGCT
CAACAATGCAGCCTCTCTCTTATATAAGATGATATGATGCCATCATTCGAAAAGCACGTC
TAAATACGATATCAAACTGCAATAACGGGGCGACTAAGATACTATAGGCTTTCGCGCTTG
TGAGGAATTGAGACAGAGGGAGGCGGTGGAAAGTCTTATTGAATTTGTAATCAAATACCT
AAAAGTAAAGTTAAATCTCACTATGGATTCTAAGCGCTAAATTACCCTCCCCCGATACTG
AAGCTAAGAAGAGGCTTCGCTCTTCGAAAGAAAGACTATATTCAGCCGGGAACCTGAGAC
AAGCCAAGCGCTTAGTTCGTTTTGACCGTGCGTTGAGAAGTGAAAAAGCTCAATTCAATT
GTTATGATTTTAGGGCAACAATGCTACATCCCCGCGCAGAAACCATTCAACCATAGCTTA
ACACCCCTATACACTCGTAAAGACTCCTTCTTCGGCCCTTCACTGTTGTTTAAGAATTAT
ACCAGTTAGCCTGATTTCAATTAGTCTTTGAAGACCTTTTGCTCTGAAAGCGACAGGGCA
TTTCTTTCTATACGCAATTCACAGGCTTCAACAATTTCTGATCTGACGCAGACTTTTTGA
CTTTCTGTGATCTCTTAAGACTTCAGTGAAATTCCTTAGATCAGGACAGTCAGAGTCAGA
CTCTCCCTCGGGTAAGGAAAGCGGCAGAGCAGTGGATTCTACATATGCCGAAGGTTAAGA
AGGTCAGAGAAAGGCGCTAAGCTTGAGTGAAGTTCCTATCGGGCTAAGCCAGTAAAGAAA
GAAGATTGGCTTCAGAACAACAGAACTAGTTGATTGAAAAGGAGTTGGCTCCGGATTGAA
TTCTTCCCATGTGAGGAAACCTTGCCATTCTCGTGAAGTTTCTCTCGGGTGAGTGGAATC
CTCCTAATTGTTGAAGACTGGTATGATTATTCTTTTCATTATCGAAAGTGGTTGTTCCCC
ATGACGTTTGCGTTATCTCTTTGTAACAAGTCCAGGCTTCCCAATAGGAATACGGAACTG
CTTTACGCTTCCCCGACTGACTGAGCTTTCATGAAAGGAATAACAGGACAGCTATTGGTT
TATAACCTCTTTCTATCGCTAACTTCTAAGTAAAGGCCTCATTAGAAGTTACTATCGGGT
TAGCGGCTCGAACAATGGGCGTAAAAGCAGCGACTGCGACGCTTAAGATATACAGAAAGA
AGAACTGTTATTGGTTCAAGAACTTCTATTTCTTCCCCTTAGGGAGTAAAAGAGCCCTTC
GAGAGTACCCTGACGCATGCATCTGTCTTTTCTGTCCTTTCTTTCTTTTTACAGGTATAA
AAGTCATAACTTTGAGATTATAGCCCCCTTGTTTGTCATGCTTTAAATGAAGTTGAAGGA
ATGGAACTCTCGAACAACACAACAAACAGAACTTCAAACAGAGTAGTTTTTCCCTGCCTT
TCGTGAAAGCTCTGGAAGCTAACCAGCACTTAATGCAGTGAAGTCTTATCTTTTAATTGT
TATTTACATAAAGATCAGGGCAAGAAGCGTCACCCCACCAAGGGGAACATTTACTAACTA
TCCAAAAAGAAATACCTTAATGAGAATGAGTAAACCCTCCGGGCGCACAAGCAAGTAACA
GAATAAGATCTGGTTTCTCTTTTAAGGGCCTGCTTCTCCTTTCGATCAGTGAAGCTTCTC
ACTATTACCTACTTGCTTTACAGAAAGACCCCGTCATCAACTCGTCCATAGGAAGAGTTT
TTCGTAGGTTACGGCACAAGCTTAAGAAAAAGGAAGCTGGACAGCGGGTTCGATCGCCTT
GGCTTGCATTTTGTTAGTTCAATTCCTTTACTCGTAACTAAGAGTTAAGGGGATAAGCAA
GCAGTATAAGTAAGGTCAGAAATTGTTCATTACAGTTCAGTCTTTTATGACGCTCTCAAT
CAATTTCATTGCCTTTATTCGGGTGTAAAGATAAGGGCTAGAAAACCTATAGATCACCTT
GTGACGCCTTGTAGTCTTATATACCTATCGCTTTACTATTAAGTAAGTAAGAAATTTGGA
ACAACTATTTATTCTATTTACTTAAGTGAAATTCAATGATGTCAGAATGCTGGGCTACTA
ACCCGAAGGGAAAACCATGTACGTAGCAAGTACTCCCGAACTTAAGCTTTTATTTCTTTT
ACAAGTGTAATGACAGCTTTGGAAGTAGTAATTCTTCCATGCCTTCACGGAGAGAGAAGA
GTCTGACGGCCCTATGACGCCTTAGGCCTACGGGGCACTTTCTATGAGAGAGGATGTGCT
TCCTTTATCCATCCTCCTTTGGTCCGATTTTAACCCCCGGAAGGGGATGACTCAGCAGCA
GCCGTTGGAGACTTTGATAACAGAAACATAATAAGGCCAACAATTAGCATCTTCTGAAAG
ATCATAGGGCACTGGAGGATTTGAGAGGATTGTCATCCGGGTCTTAATCAGAAAGCGAAA
AGAAGGAGTACTTCAGGGCGAACCCGGCTAAAGTAAAGGAACTTGGACTTGGCTAGACCA
ACTGGGAAAAGGCTACCGCTCTCATCAATCCAATTTATGGGCTTCAATGAATGAAGTCCT
TGGTTCAGAAAAGACCTGAACCGAAGGAAGGAACTGCTTTAGGGTAGGGAACGACGGCGA
CTGATATCGTTCCCATAGCTTCAACTAAACTCGCTCCGGTTATCCCTGAGCCACCTAACC
ATCCTTAGCTTACCAGTTACCAATGTGGAGAGCATCACACAGCTATCCATTCTCAACAAT
CTCTGCCTCTTTGTGTATTTATATAATCTCTTTCATGACTTCGTATCTTTCTCTGTAGAT
GTGCCAATCGGACCAAAGAATATATTTATTAAATATAACCCTAACCCTGCCGCATAGAAA
ATTACAGGAGGGTTGACTCTGTTTCGTAATGAGATTCATGAAGGCACCAAAAGATGAGGA
CGTGGAATCGAGAAAGTAAAATTGAGATAGCTATGCATTTATTAGTTTCGATTTCAGTAG
GTCTCGGACCATGGCAATGGTAGTAAGATATTCTGTTGCTATATGAAGTGGGTGTATCCG
GATTTGACTTTCGCGCGCGGAGCGTCGAGGTAGCAATCTTGTATGCCATAAACTTAATCA
ATTGAGAGAGTATGTGCTTGGACAAACCCTTGCGCGGAAGAAGTTTTCTGCATTCTTTCC
CGTTTATACTGTATGGAGTACGACCCCGACTATCTATGCATTGTCATTAGCGTCCATCCA
CCCCCAAATTGCGTTCCCCCTTATTCCTTCCCCTCTCTGACTCCACCGATTCATTTTTTC
TTTGGCCCTGTTATGATGATCCCACTCCCAGCTGAGTTAAGATTTTACCGCTCCAAAATG
AAAAGTCTTTCTCTGCACCCAAAAAGCAAAAACCCTCTCTATCAGAAACAGGCCATTGCT
ACAAAAATCCGATGTACGACCCTTGGGTTAAATGGGCTCTTCCCGCCTCCTCTCCTTACT
CGATAAAAAGAAATGCTATAAAGCTCTCAGAAGGGAAGCCCCATGCCTCTCAGAGGGGTG
CTTTTAGGAAGACGTCGCGCTTGGAGCCTTCCCGCTTACCAGTCGGAGATCCAATTGTTG
AGAATAGATCACACGATCCCACGCACTCTCACTCTTTCTAACTGGAATCGGGGCTCGGAG
GGAGCAATGCGGACAAGTAGATTCACTACCTCCCAGAAACTTCAATATCTACCTACCAAA
TAAATTGCCGGCTTGCTAAACTGACGGTCTCTTACGAAAAGGCTGCTAAGAGCGCATCCT
CGAAACTTGAAAGAGAATTTCTTCTCGAATGAGAAAGGCGGTAACATCGCTTGAAGTAAC
CTTTCAAAAAGAGATCAATATGGTCTTCATCTTTGCAACTGGAGTTCACAAAGCGTCAGT
TCTAAAGCTGCTAACCAATCTGGGACTCTTTCTTTCAAAGTATCAAGACCGGAAGGGGAA
TTACTTGTCTGATACTTTCGAAGCTCAACTGCTCTACTTTCGACGATGCCAAAATGAATG
ACGCCTGACAGTCAGGAAAAAAGAAAAAATAAGATAAGGCGATTGATAAAGCAATCAGAC
TCATAGGTGCGGAAAACAAGCTATATTGCTAAAAGGCAGCTTCACACCAAACAAGGCTAT
GTACTCTGTTGATTCCCTCTGGGAACTTTATCAGGGAGGACTCATTGGTCGTACCCCACC
TGCTTATTCATCTTGAAACCTATCACTATGCCGCCTACCAATTGCCTTGCTTGAACGGCG
TTAAAGAAACCCTTTCTTCCTATCCCGAGACAAGAATAAGACTCTTATCTTTCCAACCTC
CGAATAAACTCCGAGAACTTGATTTAAATCATTTTGGTCTTTCAATCTTCTTTTTTTATG
ACCTCCTTGGAAGAATAGAAAGACAATTCTATTTAATATAGCTATTTGCGCAAGTATTTT
ACGATTAAGAAGCGACTGTCTCTTGTGCAGATCATGTATAAATTTACTATAACTATAGTA
TACCCCCCTTTTGCAATTACTGCGTTTATCCGACTTTTTTCGACGAAAATCTCTCTTTTC
CTATCTCTATCCCGCTGAGCCGAAACCAATTTGGTGCTTCAATATAATTCCCGGGAGTAG
CGTTATCGCCTGTTTCCAATACTCAGCGGCTTGATCAGACAAGCCTCCGTTCAGAATCTC
CCTGTTGGAATGGCTGTTCTCCCCGGTCGGAATAGGTAGGTCCAATTCCTTTCCTTAGAA
CCGTAGAAGAGAGTTTCCTACCTCGCATACGGCTCCGCAGTCAATTCTTTTGGTGTCCTT
TTTTTTACCTATCAAATCAAAGGGAAAAACGGAATGAGATTTCTTATAGATCTATCCCAC
TGTTCCGGGGTAACCAAGAGGTTAATCGCATGAGTTTCAAACTTTCATTTTGATTAATAA
TGAGTTTATCTTTTCTCCCACCTGCGGAAGAATAAAGCATACATAGGTATTACTCCTATC
GTTAGTATTTTCACAAGGTAACTATCTCGGTTTCATATCGAAACTTATATAGAATCTTTG
AAAAAGGCTTTCCATAAGTAAGAAAGAAAAGACTGACTATCTTTGGGATCTGATCCTACA
CCGCCGCTCAATACAGCCGTGGATCGAACTCTATTACATAAGTTAATTCCTAACTTCTAT
ATCTATCTTATATATAGGCATAAGTAAGCAGTTCTTTTATTAATGTATTGGCCCAAAACC
TCGTTACGTTATCTTTACGGTGCTTCCTCTCTATCAATTCTCGATTTTTTTTATCCTGAG
CATTCGAAAAAGGTATGACGGCATATCTTATTTCTTCATATTTTTAACTTCTATGAAGTT
TCTTTCTTTGCTTACAGTGAAGTCTTCTTGGTTCCTTAATCTATCATCGGGACTCGTGTA
GTAGTAGCTAGCCTCTGCTGGTCTTCTTTTTAAGTGAATAACAAAGTACCCTAATCCCTT
CACTTGGATCACCTACACGGCACAGTCAAGTGTATCGATTTCCTTCTTAAAAGAGTCTGA
AAAGGCTTTTCCTCCGATCCAATCACCATAGGGAAAAGGTCTTCGGTGTGCAGAAGTGAG
GAATTATGAAAAGAAGAGAAGAATTCTGATTGGGAATTGGATGTGCTGTAGCGCAAGCTG
TTAGGAAGAATTCCCCTACAGGAAAAAAGTCTTCTATGGTAGAAGTCTTCTTCTAAGAGG
TGAATTCTATTGTTGAATAAAGAACCTACGGGGAAGGGATTCATAAGTAGAAAGGAGCTT
CGTCTTCCCGAATAAAGAACCTACGCCAATAGCTTTCTAATAGCAATGGGGAATCTTATT
ATATGAGTTTCAATTTTCTCGTCTTTGCATTCTGGTTATTAGAAGAAAACCTAAATCAGA
ACTTTTGCCAGCTTGATGAAGGTAAACACATTGGCCTTCGCTTCCAGCCGGGTTGAATGG
TTTGAGGTGCAACTAAACTGGCTGTTCTGAGGAAAGTGGAAAAAAGGCAGAAGTATCCGG
GCTCATAGGAAATAAATTTTACTGAAAGTGCAGGCTTCATGAGGCCTCTAAAAGTAAAGA
GCTTTCGGCCCCCTGGGTAACCTCACCCGGGTCACTTGCTTGGGCAAAGCTTCCTTCTTT
CCTTGCCTGCAGGAGTAGGATTCTATCCAAAGAAGAAAGAACGACAGTAAGCCCTTCGCC
TCCATTTCTCCTACCCGCCGTCCGCCTTGCTTGGCTCTTCTGAAAAGGGTTGTTGTGTAA
CAAGTGCATAATGTCACTCGAACGTCCATGGATTTTATCATCAACTTGATGAATTAATTT
CAATATATAAGGATTTCCTATTATAACAGGTTGTTCAAAAGGCCGTTCTTCCATCAAATA
TTCGACTCTTTCCCGGATACTCGGGTTCAAATACCCACGGATTCGCTGTTTGCTTACTGG
CCATATAATTCAGAAAAGACTAGTTTTCTCGAAGCCTGAAGTTCATATCTCTCATCAAAA
GGTGCTATTCGATAATGTCTATCTAGCAGACTCCCCGCTAGCCCGAGCGAACATTCAAAT
ATCTGTCCTACATTCATTCGTGAAGGTACTCCTAATGGGTTAAAGACCATATCAGCGGGT
CTTCCATGAAGCAAATAGGGCATATCTTGTCTAGGCAAAATTTTTGAAATGAGACCTTTA
TTTCCATGTCTTCCGGCTACTTTATCGCCTACTTGATTTCGCCTTTCTGTGAAATATATA
CATGAATCGTTTCGGATTATAATTAGGCCCCTCTTTTTCTGGATCCATCTCGCTCAATAA
CTCGACCCCCTACCTCTATAGGTAGTTTTAGACAAGTTTCCTTTGATGTGGATACCTGAA
TGCCAAGTATGGCTCGTAATAATCTATATTCTGGAGCATACGATGATTCTTTTGCCATCT
CTGGGGCGTTAATTTACCTACCAAAATCTCACCTGCTTCTACCCATGATCCCAGCCTCAC
AATTCCATTTTTTTTTGTCTAAATTGCGGAGTAAATGGGCTTCTAAATGCGGTATTTCGT
TAGTGACCCTTTCGGGGCCTTGACTTGTCACATAAGTCTGAATTTTTTCCGTATGTGAAA
AGAAGTATAAATATCTTCATATGCAAGACGCTCACTAGCAGTACCGCATCCTCAAAATTG
TAACCTACCCATGGCATATAAGCGACTAATACGTTTTTTCCCAAAAGCTAGTTCGCCACC
AACTGTAGCGGCACCATCCGCTATAATTTGTCCCCTTTTTAATGCATTTACCCCGCGGAA
TCCGGGGTTTTTGGGGCATACAAGTCTTTTTGTTGGAACGTTGATACATAACTAATGGAA
TGGCAAGTATCCCATTACCTGATAAAATGATCTTGTCAGTATCGGTATAAATGATCTTTC
CCTCATGCTCGGCTATAGCGAGAACCCCTGAATTGCGGGCCACTTGGCGTTCAATCCAGT
TCCAACAATGCACTTCTCGGACTGAAAGCGGAACTGCTTGACGTTTGCATATTAGAACTC
ATTAAAGCTCGATTTGCATCATTATGCTCGATAAAGGGAATGAGGGAAGCTCCAATAGAA
AAATATTGGAAAAGGAAAAAAGACTTCGAAGATGAACCTGTTCCCATGCAATAGTCAGGA
ATTCTTGACGGTATCGAGCTGGAACAACCTGTTCTTCCTGAATACAAGGATTCAGGGCCA
AAGAATTTCCCGCTGCTACCATATAGTATTCATCTCTGCTTGGTGATAAATGGCATCTGT
ACCCTTTTTTGATCTCTCGAAATTTCATAAAAAGGGCTTTCGTCAGACCCCCAAGGACCA
ATCCTCGCATGAATTGCTAAGGATCCAATAAGTCCAACATTGATTCCTTCAGACGCGTCA
ATTGGACAAATACGCCCGTAGTGACTAGGATGGATATCTCGTATCCGAAAACTAGCAGTT
CGCCCTGTCAATCCCCCCAGGGCCCAAATAACTCAATTTTTATCCCATGAACTATTTGTG
TCAATGGATTAGTTCGATCCAAAACTTGGAATAATGGGTGTAACCCCAAAAAAGATTCAT
AAGTCGTTGTTAATGGAGTTGAAGTTACCAAATTCTGAGGAGTCAGAGGTATTAATTTAT
GCCTAATTGCTCCACATATAGTTCCTCGAACCACGTTTTCTAAACGAACCAGAGCCAATC
CGAATTGATCCTGTAAGAGGGTCTGCTACAGAACGAATACGACACTTTCAAATGATTCAT
ATCATCAAGTGTACCCATTCCAAATTTCATTCCAATCAAAAAGATCCGCGGCTACTTATT
ATATCTCTCGGTAACAAAAATGTATTGTTTTGAGGTATATCAAGGTTCAGTCTCCGATTC
ATATTTCGTCGACCAATCCGTCCTAATTCGCATCTTTGTTGAAAGAATTTTTTTTGTAAT
TCCTTACATAAGGATTCCGAAAATACCGGGTCCCCGCCCACACAAGCAAATTGTTGATAA
AACTCCAAAATGGCATTTCTTTTATTATAGACGAGAATATAAAAGGGCAAATTCTAAGGC
TAAACAAAAGATATTTGGATCTCATTAGTAATGGCACGGGCAGTAGCAACTTTGTTTACA
TTCAGGACACGTATGGCCATATTGTAGGTATGTAGTTAGGACTTTGGCTCGCAGCCGCTT
GTCAAAGGACGCTTCACTATGGCAGGTTCCACTATGGAAGGACCAAAGAAAATAAAGTAG
GTCAGAGGGTGGAATAAAGCGGGGTAAGGGAAGACGCTCCTCTTGCCGATCTTGTTGTAG
TAGAAGAAGTGAGAGGGTCTTTATACACTCGACTGAAAGGAACAAGAAGTAACTCGATTT
CAAAGGAATAAAGAAATAGAGCTTTCCCATCACCGTTGGTAACCTTATGGGTAGGTTTGG
CCATTCGCACTATATGTTATGTTGATTTCTCCTCCATATATAGCACAGTAAAACCGGTCT
GAGAGGAGTAAAAATAGGCCATCGCCGACTGCTTGTGGCGCCTTGTCCTGAGTAGAACCA
ACCGACGCGGGGTGCGTAGTACTACCTTGGTCATGACTTTCTTTGGGCTTGGAACGCCAT
GCGTTGAGCATGCTTAGCAAACATGCTATTATTGCCTAGATTCAAACATCATGCCATGGG
TCCCTTCCGGTCACGGCTTCAAAGCTGGGGTCTTCCGTCTATCACACACTTTCTACCTAT
CTCTCTCTTGCTCGGCAAGCAAATAAATAAGTAATTTGTATTCTTCCAGTACTTTCTAAG
CTAGGTGACCCTACTTAGGGATTGAGTTCAGTTAGTAAGGGAGTTGTTGGAGGTCTGGGA
GTTTGTTTTCATTTAACATTCGAATTTCTCTTACATTCCAGCTAAGTATTTCCACCTTGA
TCCCTTTGTTTTCTAAATTGACGTCACGGACTCCCGAAGTAAGAAGATTCCCTCCTGAGG
ATAATAGAAAGTCAAATTCAAATATGAATTCCAATCGTAATGTGGAGAACTTTCATTAAT
AGCACTATAGTAATCCTTTAAAGACTACCTGTATGGGTCCTGAAATTTGGGCCTCGAACT
CACATCGAGGTAGGAGAACAAGACAGCCGCTGGCACAACTACTGCAGCAGGAGCTGAGAT
TTTAAATTTCATTAATTATATGCCGGCGTGCATTGCTTTGTCTCTCTAAAATACGATTTT
CCGCTTTTTTAACTTTAACATATTTTTTTTAATCGACCGGACTTTATGCCGACAATTCTA
ATATATTTATATTCTTTTGCTTCTGCGGGAGTATCTACTCGTTATGGAATCTTAGGTGTC
AAAGTATGGATTTCTTATAGTCAAAAATGAAAATGAGCAATGGAAAATGCGCTACCACTC
CTGCGGAAATATATCTAATTTCTTCGGAAAACACAAGAACATACAGGATATTTTTTTACG
ACTGCAGAACTTTACAACTGTCGTACTATTCTTATTAAAAATGAGCGAATAGCAAACGGC
TACTCGTGAAAATAGGAATTTCTAATGGGGGTTCAAACTGCATTTTTGGAAAAAAAAAGT
AAGGACAGATTTTTCAAGAATTTAGCGGTCAACGACTGCATTTATCATGTAGGAAAGGAT
GGGGAGCTATTTGCGCTCTATTTGATTCGAAGAAGGAATATAAGGGAGGAATCCTTTTTT
GTTGGGGTAAGCATTCTTTGGATCATACGGCTGTGGTGGGACCTATGCCTATCTGTTCGG
GGGGAGTGATATAAAAAGAAGACAAAGACGGGGAACTTTCTGCAGTAGGCTTTCTTTCTG
ATCTCTTCCCCTCATAGTGATATATAGGTTCAGGAACTAGGGCTGATTCGGACCTTTAGG
AGAGAGAGAGGTCTACAAGTTGCACCTCTCCTACCCTTTGATTGCCTTTCGGCTTGTGGA
TCTCCGTACCATGAGCCGGGGAACGAGCACGCAAGTGGAATACGCAGGAACAGAGAAGTG
TAATACATGGAACGTGCGCTATAGAGGGCTACCTTAGAATGATACCTATTAAAGAGCCCT
TGTCGGGCAGGAGATCTTGCTTTTTTTTATTCCTATCTCCCCCTCCGAAGAGGAATCCTG
ATCCTGCATCAATAGAGCCAGCCCTATAGTTTAGTTGCCATCAAGCTTTTTATATTGGGA
TTTTTTATAACTTGAATCATAATCTCTATCTCGAACCACAGAAAGCACAGTCACAGGCAA
TGAAATTGTGAGCATTCCTGAATTTACATTTACTAGTAACATCCGTTCAAAGTGGGCGAG
AACTCATTGACGCCTATATTTTGCTTTTTCTTATTTCGTTTTACCGCTCGTGGAACATTA
TTTATTATACGATCATTTAAGATTACGATAGCACTTGCTTTGATCATTCATAAATCCGTT
TACCCGGAGCCAGGATCAACTGCTTATTTAGTTACGCTAGCACATCAGCAAGGAAAGAGA
AAGAAAGTAAGACCCTCATGGGAATCACTCCCCTTCCCTGGAAAGCTAACTGCATGGGAT
ATTCTCTTTTCACTGCAAGCAATCAATCATTCTATAGTAGAGAGAAAAGAAGCCTTTCCA
TAGGCCAGGCCTTACTCCTAATGCCCAAAAGGCTAAGACCGGATTGGATTCTATAACAGC
CTACCTCTGGGTTTTAAATCACTGCTTATATACCTGGTATTGGCCATAATTCACAAGAAC
ATTCTGTAGTCTTATTAAGAGGGGGAAGGGTTAAGGATTTAATAAGTGTGAGATTGTTTG
AGGAACCATAGATGCTGTCGGAGTAAAGGATCGTCAACAAGGGCGTTCGTTTGCGTTGTA
GATTCTTATCCTTCATTTGTATCACCATGTGAATCGCGTTAAAGATGTAGGGAGTGTATG
GCTAACCCAATAACGAAAGTTTCGTAAGGAGCAGGCTACCATGAGAACAAAAGATCGTCT
TTTTCGTCATAGATTCGGAACTCTTATATGTCCAAGGTCCAATATTTAAATAATTTAAGG
GCACCATCCAGGGTTTCATTCCCTGGGTGCCTTAGCTCTTCTAAGCTAAGGGCACGGTGT
ATTGCTGAGCACATAGTACCAGTATTACTCCGTGAGTTGCTCACGAAGCATGGTTACTGG
TTAGTCCGTAAGGATTAATATAGTAACCCTTACTTCATCTCTATTAATGATTACCGAATC
ATTAATATCTGCTCAAAGTTATCGTATTGTAGTTCTTGCAATAGCTTTACTTCAGTTCTC
CTTTCCTTTCCCGTGTCAGGTTTTAGAAGGTAGGCACTTCTTACAGGTACTGGGCGGTCA
TGAGTGGAAGGCATTGAAAGATGAAAAGAAGAGTAGTAAGCGGAAAAAGAAAGAGGAGTG
AAGATAACTCATCAAAATACCACACTTCTTCTTCTCATGGTTCTCAGGCACTTTCCTTTA
TAACTAGACTAAAGTAAAGATGTTGAAGCATCTTCTTTCTAACTACGAGTCTGTTTCCAA
GCTAACTGAACGAAAAATGATAAGACGAAAACTGATTTACTTTAGCAAAACTCGCACTTT
CTTTCTTCAGTCTTTTGATAGAAGAATAGGCAGCTGCCAGAAGCCTTTTACCAAGAGCCT
AAAAAGGCTTACTCCTCCAACGAAGCCCTTCAAAATAGCTGAAGTGGGATGGGGCAGGTA
GTCCTATCTAAGCGCTTTGCTCTATTACATTGATTCCAAAGTCTTGCTCGGTCATTGGAT
TCTTGGCCCACCTCACACTATCTTAACCGCTCTTTGTGATGGTGTGAAGGGTACTTCCTT
TCGAATAAGGACGGACGTCAGTGCTACTGATATAGGGAAGTAACACGGCTATCTTACTTC
GCTTGCTTAGCTTTAAGCTATTACACTTCTCTCAGATAAGAGCGTCAGAACGAACTAGCT
GAGAGTGGGATTGACTCATCCTTTGACAGCCGCAAAGAGCTTGCAGTCTTTCTTCATTCT
TATCTTACTTCCATTCAGTGGCTCGACCAGTAACCAATAGCGAAAACTAAAAAATCCACG
GTTTCCCGGTAGAACCCCATTTCGCCCAAGTTGCTGCAAAAACCGGTTTCAAAGAAGCGG
TTTTCCGCTGGCACTTGCTCATAGTGCTGGTCCACTTGTATATCGTATTTAGCCGAAGAA
GCATCGGACAGGTTTGGAGTTCTTACCCTCTTGGGACTCCATGGACCAAGATCTGCTTTC
ATTAGCCAAGCATAAGGAAAGTAATTCTTTGTCCGTCTGTTCATAGTTGAACACTTGGCT
TCTACCATCCCCCCGTCTCAAGGGATGTTTTTTGCTTGCTCTTTTTTTGAACTTTCTCCG
CTTATTGAGTCCTAGAGACAGCATTCATGGACGCTTAAGCACTTTTTTCTGATATTGAGA
TTACGTCAAGTAAGAATTCCTATTCTTGAAGTTCCGAAGAAAGCTAAGCGATTCCTTCTC
AACCTGGGCGATGCTAACCCGAGAAGTGCTCCTCGACAGATTCCATCTCCGCTCCTGGGA
TCGGACTAATCTTTCTTTCTTTCGCTTGTAAGAAGCATTATGCTTGTCTACCAATTCCTG
TAGAGTTCGACGAGGAGGCCTGCTCCAGCTGAAAGATGAGAGACGAGACTCTTATTCTCC
TCCCGCCCATATACCAGACCAAAATGTTCGAATTATAAAAGAGCTTTCTCACGTCCATCT
ATCAGTCTTATTTCCTCCAGCTCCCTTTTGCTATTGTAGCAGCTCCGGCCTTTGCCTCAT
CTAATGGGTCGGGTTTTTAAGGAAATAAAGTTATGCGTTATGCCTTTTAGGCAGAAAAAG
CAATCGATCGTAGGACCCCTTCAAAGATCTATCTATCTCTATTTTCTTTTGTAGAAGAAA
AGAAAACTGTCAAGCAAGGAAGGCGCAGTAAAGAAAGCCTTATGCTGGGCTTAAGCAAGC
GTCTACGCCTAGTAGCATAGAGAGCGATGTGTCTTGAAGGAGGCAAAGCCCCACTGACGC
ACACAATCTATATGCTTTCCTAATCCTGTAGTTCGTTTTCTCTTTTTTTTTTTTCCTCAG
GGGTTTTTCGATCAATGCCGGAGTACCTATTCTATTAGCTTAGTTTCCCAGTTACCTTTT
TGACCTAGGTTTCCTCAAAAATCCAATCTATTGCAGACTCGTCAGTCGCTTTTAGGACTC
CTCACCACTAAAGACCAGCTTCACAGGTAAGTTTTTCACGCCCCACATAGGGAGTAAAAA
GGTTTCGAAGCTCTGCTTTCAGCTTCTTTCTTATGCCGAAAAGAGGCTCTTTCATTGAGA
AGTTGGTCCTGGAGCTGAAAGAATTTCTTTAGTTGACCCCGCAGCTAAGAGCTAAGGCAG
TCGCAAGAAAGAACTTCTTTCATAATCAGATCAAAGAATTGGGACAACCCAAACCCAAGG
ATGATGCAAAACCTTTGGCGCCAGCTAAGGAGACCTTCACATGATAAAAAGACACTCACG
ATTAGGATTGGATTTGGTGACTGCTCTATCTATAGTTGGGGATGGGCAAATACCATGCTA
CACACGTAGGTCTGCTTTGAGAATGACCTACTGGGCCGCCTTGAGTATAATTCCCCTTCA
GGTTGGAGAAAGTACGACGTGTGTCTCGATCTTGACAACTGAATCAGAGCCGGACGCTAT
ATTCATCCGGGGTCTCGTTCATGCGGCGATGATATTTTAAGAAAGACCAATGAAGAATCC
CAACCCATAATTCGTTCGTCAGCTTTCTATGCCCCGGTTGGGCGAATCCACCGACTCGTC
GGGCTGAAGGCCTCTCTCGACAAACTAGCCCGCGTCTTTCTATCGGACTAGACCGAACGA
AGTAGCTTGTTCCGTGATACAAAGCATAGGCTTCCAAAGATGGGGGAGTCAGTACGTATG
AATTTCTTTATGTCTTTCGAAGGAATGTTAATTTACTTATTTAGGGGTTGACAGCCTCAA
CTTGAGGTAGTCCTTGGACTGCTTCCCCGCACACTGGACCGAGAACCGATTGCGTCAACT
AGTAGGGCTGTTGAAAAGTGTCTTGTCTGCGATTCCGTTTACAATTCAGGATAAACGGGA
GATGTTGGTTCGACAGCCCGCAGATTTGATTGGTGGAGTCGGTTTTGAAGTCTCTGTCTC
ATGACGAACGGACCTAGGGCTAGGTCTGAGAGGAGCTCCGCTCATTGCTTTAAACTTCTC
TTATCTTTCTTGAGTACCGGTAAGAGTCTTCTGTGTGTTATAATCTTTACGAGAATGAAT
CGCAGATGTTGGTTGAGAATTGTTCGGGAATTCATTGATAATGACTTTGCCAGGTTCTAG
GGGGCTACTCTTCTTTTTTGTCGATCGAGGCCGCTCCCCCTCATTCCACTCGTCCAGCCT
TCTTCACGAACTTGTACAATCGATGCCACAAAGATAGCCAACTCTATCGAAGAAACAGGA
AACAGGCGACGATTTGGCACCAGATATCCGGAGGTGTGGAAAGAGCAGCTGTGAGAAGCG
GAAAAACCATCAAAAAACGACGATTGTTCGTGAAGGTTTCCACAGAAAAGACCCCTCGGT
TCTAGCAAACGGATCACAATTACAGGTACCTGGGAGCATACCGATGGAATGAACGAAATA
CGAACAGTTAACATAATATAGTCATAGATCTTAGGTTGTGGCAGTCATGAGCGAATTTGT
TGATGTTGCACCCACGAAGTATGGAAAGTGCCAAACATTGCAGAACTACCCGGGAAAGAG
TTAAGAACAGGAACAAGAAGAAGCAAAAACCGCCAAGTGGAAGAATCGATTGTATTTCGT
CCTTTGTTCCCCATAGCAACTGGGGATCAAAAAGGACCAAATTTGGTGACTTAGAAAAGG
AAAGACGAAGTAAGAGCATGCTATTGAAGACGTTGCCAAGATATGTCAGTGGGCCTCCGT
TGATTGTGTACGAACAAAATACGAGTCCAAAGGCAGGCTAAGAAAGGGTTTAGCTAATGG
GAATATTAACTCTTCCAGGAACCAATAACGCGTAAACCATGTCAAACCAAGACCGATCAA
TATCCGAACGAAACGGATTCGAACTTCTCTGCAAATAGTTTCCAGTACGAAAATAAAATT
CAATTGATATATATGAGCAATTCAAAAGATAAATGAAAACAACCTTCACTATGTCTCCGA
GTGCGCCATCTGAATCATGTCGCCGGAAGACTCTTATAACAACTGGGAAACAAAACGGAA
TGTACCGGATTTTTTAGCACGTACAACCATCAAACCAGAGACCAAAGCCGGGAAGGTTAC
CCCCTACGCCTAGCAGCCCGGTCTCTCTCATACTGCTCCCGCGGTGGGGGAGGCTGCCCT
ACAAGACCAAGAGATTTATGGCAGCCCGCCGTTCCTCGGCCATTCTTTTAGCTCTTCCTC
CCTTCTTTGAAGGTCAATTGGCCCCTGGCGGAAAGACGGATCCGCTAACATTTGGGCTGT
TTCCGCCTCAGCTTTTGTCCTCTCTTCTGAGAATAGAGAGCGAAGAGAATCTTGCCTTTT
CCTCGATGAGTTGAAGGTTTAGCTCCTTCTCTTCGACCGTACCTTCTTTCTTAAAGAGCA
TATTTCCTGCTGTTAGCAGCTGTCTTTTTTCTTGGTCAATCCAGCGTCTCTCTTGGAGTT
CTGGAGTTCTATCGTTGGTGAAGTCATTTCTGAATTCCTGTCAATCATTGTCCTCTTGTG
CCTGAACTCCCTTTCGCGGGTTGTAGGTTGTAAGAAGTGTGCCTGAGCTGCTATACTATA
GATTTGCTTTCTTTATTGGTTCTAGTTCAGCCTGAAGGCAATGCCTCTTCGTTCTTTGTT
TTCGATTTGCTTGTAAGCCTGAAGGATTCATTTTCACGTGAAGGAGTGGTCTCCTTAGTC
CGCACTATCTTTTTCAGATATCCCTTTTCGAAGCCTCCCTATTCGAACGTTGGTCTGACC
TATTAGTATAGTACTTTTATCCTAGTCTTGACTTGGTTCACGGCCTATCTTTAGACAAAG
GAATGTGCAGCTCACGTACCTTCCGGCTTAAAGAATATAGCAGTTGTAACAGTTCTGTGT
GGAGCACGATCGGCATAAGGACTTCGGTTTGGAACGTAGCTAAAGGTGCTGTCTTAAATA
GAATTTCTTCTTTTCTGATAGCAGCTACTAGAAGAAGTAATTAAGCTATTTCCTGAGTTG
ATTGAGTCAAATCAAGAATAGCGGACTTTCGGTTGTTGGTCAGTTGGTATTAACAACTGA
GTCAAAGTCAAACATTCCTTCTTGGACTGGCGTGAAATCTCATCATTCATTGTATCAAAA
GGAAAGCGAGTTACGGAAGTCCATAATGGAAGACCCTGAAATGGCAGAGCACCCCAAAGA
ACTCACGGGACAAATTCGCAAATATCGAAGATGCCCGTGTAGCCGTCTTAGACAGGACGA
AAGCTTTCAACGAAGGAACCTATTTAATCCCTTGACACATAGTTTAAATAAATAGGGTTC
GCTCACTGAGGTCGAGCGGGTTGGGGCCGATTGTTTTGTATTGATAGAATGGGATCAATC
TTGAGAATGCCAATGTGCCGCGACCGATACCACCATTCATTACCGTGAACCAGCCCCTCT
TCAGTATAGGCAAGTCTTCTTTCTTTAGAACGGATTCATTCCAGAACAGAAAACAAAATT
TAGAATCAGAATCGCGCTTGGAGCCTATCGCTAGAACGAACAACACACCAGCGACCAGAC
TTGCTACGCTAGTAGGGCTTGTGGGCAAAGCAAGAGATCTTATTTTATCCTTGGGATAGG
AAGTCTAACTCACCCTCGGGGAGATATCGGAATAAAGTACCCTGCCGCTGGATTCCTTGA
TTGATCTTGTCTTATGAATAGATAGGAAGAGAATCTGATCAATGACGGCAATCTTGTCCG
AAAAGAATCACAAAGTCCCGTAACACGCGCGTGTGAGTCACAGACTTTGTACACCTTCGC
TCGTCACTTCACTTACTGAACTTACCGAAACTCGCTACCGTAAGATCACAGAAAGATGTA
TTCACCTTAAAGTCTAGGCCTACCTTCTATCTATAGGCTCAAGGGACAGTATGGAGTTCT
CACCGATTAGACTCTGAACTCTTCTGGCCTGAACAAAGATCACATCCAAAACATCCATCA
AGGACAGGGGGAAAAGCCATTGCCAGAAGGGTTGGTGATGGAAAGCCAAACGATGGTAGG
CCGGACTACGAGAGAAGAAGAAAGCATATGTGCCCAGAGGTGGGTGCTAAATAAATATGC
AAGGGGCCACATGCCATGAGGAATGCCATAATAATTATGACCCATCCCTTTTGCCAATTT
AGCCCTTAATACAGGATCATTCAAGTCAGGTTTTTGTTATTAGGATAGGTGAATTCTTAT
AGATTCGATTCATCCCCCGAAAGAACCGGACATGATCATTTTTCATCATCCGGCTCGAGC
AAGAATCAAAAGAACCAAATGGATCCAATATCCAATATAATATATATCTTATCCATATCC
AAATGTCCGTAAGAACCAATTTCTGTTATATTCCTTTCCAGAGTTTTCATTTTCCATGGG
AAGGAATTCCCGCTCTTAAAAATAAATGCTCAACACCCAAGTAGGCTTACAGAGTTGATC
ATGATCAAATGCTTTCTGGGTCGTCTCATACCTTGTGTTTGGTGTTTATCTCCAAAATAT
ATAGATTTATACTTTACATAAAATAAAAATTTATGTATATTTCCATAGCATAGGGTTTTA
CTTGTTACTAATATAGTGACGCCTCTATTGTTCTTTAGATCCCTTGTTTCACTCCGATAG
TATTATAGATCAGGTCGATGCATAGGAAATGAAGAAGGCATTTGAATACTATGAAAACTA
TTAATAATAAAAAAAAATGATAAAACAAAACCTGGATTATATATTATATTATGCAAAATC
ACACATTCGACTGGATCTTACGGAGCCTGTTCGCCACTGACATGATCCAGGGTTGATCAT
AGAATAGATTCTCTTCAAACGAACCAGCCGCACTTCTCTCTGTATGTATAGGACTTACTT
ATACGGTGGTTGGACAAAAGACACATTGGATTATTAATTTCAATGTGGCAGAAACGGACA
TATACCTGCACGGCCTAATCAATAGTTCAAGTCACACACTCCCATAATCCATTTTCTTTT
CGGAGAATTACCTTTTTCTAGTGATGTTATGTTAAATAACATCATACAATATTGTATTAT
TGGAGTTGAATTTAAATGTCCAAATAAATGGATTATTCTTTTCAATAATCCATACTTGTA
GCAATAAAATACTATTCTTCTTCCCCAAGTGATAAATGATTGATTACAAATATCTATGAT
ATACCCTTTTTCCTATTCTATAAAGGACCTGAAATACAAAGTTTACGTATCATTAGAAAG
TGCATTAACATAAATACGGCAGTAAGAAGAGGCAATACAAAGTGTGTAAGCTATAAAAAC
GAGTCAAAGTGGATTGTCCCACACTAACACTTCCACGTAATAACTCTACCAAAGGTGATC
CTATTACAGGAATAGCTTCGGGTACGCCTGTTACAATTTTAACTGCCCAATAACTTCAAT
TTCTTGGTCTGTCAAGAAAGAGGTACTGCTACTTTCAATAACTCGTATACACTAAACTAA
GAACGAAATTTTATCCATTTGTAGATGGAGCTTCGATAGCTGCTAGGTCTAGAGGGAAGT
TATGAGCATTACGTTCATGCATAACTTCCATACCAAGGTTAGCACGGTTAATGATATCAG
CCCAGGTATTAATTACACGACCTTGACTATCAACTACGGACTGGTTAAAGTGGAAACCGT
TAGGTTAGAACGCATAGTACTAATACTAAAGCAGTAAACCAGATACCCACTACAGGCCAA
GCAGCTAAGAAAGTGTAAAGAACGAGAATTGTTGAAAGACGCATATTGGAAGATCAATCG
GCCAAAATAACCATGAGCAGCTACGATATTGTAAGTTTCTTCCTCTTGACCGAATCTGTA
ACCCTCATTAGCAGATTCATTCTCTGTGGTTTCCCTGATCAAACTAGAAGTTACCAAGGA
ACCATGCATAGCACTAAATAGGGAGCCGCCGAATACACCCGCAACACCTAACATATGAAA
TGGGTGCATAAGGATGTTGTGCTCAGCCTGGAATACAATCATGAAGTTGAAAGTACCAGA
AATTCCTAAAGGCATACCATCAGAAAGCTTCCTTGACCAATTGGGTAGATCAAGAAAACA
GCGGTAGCCGCTGTAGACTGAATATGCAACAGCAATCCAAGGGCGCATACCCAGACGGAA
ACTAAGTTCCCACTCTGACCCATATAACAAGCTACACCAAGTAAGAAGTGAACAATTAGA
AAATTACAAAAATGAAACCATTCATTTTGAACAACAAAGAGCGATTAATCAAGTCCGACA
GCGGGTCTTCCAACAAGCCTTACTTTGAGCTTGCAGAACTCTGAATAGTTGTTTGAACAA
CGAGTTGTTCACGTACCATCAATGCGGCTATTGGCATGTTTGGTGCCATGAAGAAATAAC
TGATTAGTCCTTCTCTTCGACTGTAGGTATTCTTTTTTTTTGTTTCCAAAAAAAGAATTA
TATTAAGAAAGACTCATGGCAACCCTTCGAGCAGACGAAAGACGCAATATATCAGCGAAC
GTATTGAACAATATAAACGAAAATAAAGATTGTAAATACTGGTACCGTACTTCTTCTAGG
TGACGGCATTGTTCATTATTCACGGTGAAGATGAAGTAATGGCAGGTGAATTAGTAGAAT
TTGAAGAGGGGACAATAGGCATTGCTCTGAACTTGGAATCCAATAATGTTGGTGTTGTAT
TAATAGATTTGACGGTTTGATGATACCACTTCAAGGAAGTTCTGTAAAAGCAACAGGAAG
AATTGCTCAGATACCCATGAGTGAGGCTTATTTGGGTCGTGTTATAAATGCCTAGCTAAA
CCTATTGATGGTAGAGGTGAAATTTCAGCTTCTGAATCTCGGTTAATTGAATCTCCTGCT
CGGTATTATTTCGAGACGTTCCGTATATGAGCCTCTTCAAACCGGGCTTATTGCTATTGA
TTCGATGATCCCTATAGGACGTGGTCAGCGAAAATTAATTATTGGGGACAGACAGACTGG
TAAAACAGCGGTAGCCACAGATACGATTCTCAATCAACAAGGCCAAAATGTAATATGTGT
TTATGTAGCTATTGGTAAAAAAGCATCTTCTGTAGCGCAGGTAGTTACTACCTTCCGGGA
AAGGGGAGCAATGGAATACACTATTGTGGTAGCCGAAACGATTCCCCCGCTACATTACAG
TACCTTGCCCCTTATACCGGTGCGGCGCTGGCTAGATATTTTATGTACCGTGAACGACAC
ACTTTAATCATTTATGATGATCTTTCCAAACAAGCACAAGCTTATCGACAAATGTCTCTT
CTATTACGAAGACCGCCGGGCCGTGAAGCTTATCCCGGAGATGTTTTTATTTGCATTCAC
GACTTTTTGGAAAGAGCCGCTAAGAGTCTCGTTTAGGTGAAGGAAGTATAGCTGCTTTAC
CAATAGTCGAGACCCAATCCGGGAGATGTTTCGGCTTATATCCCTACTAATGCTGTTCCA
TTACAGATGGACAAATATTCTTGTCCGCTGATCTATTCACATCCCAAACAAGAATGAAGA
CAGCCTTATAAGGCGTGCTTACTACGGTGGTCATACAGACGTATATATACCACACGGCAA
GAACTTATACTACTACGATGTGAACTCTCTCTATCCCTTTAATGAAGGAATTTACTATGC
CTGGTGGTGTACCAGTCTGGCATAGAAATCTTGAAAGACTATGATTTAAATAGTTTGTTT
GGCTTTATTGAGGCATATGTGGTATGCCCTAATACTATCAAGAGACCATTTCTTCCTTAT
CAGAGACAAGAATAAGACTCTTTCCAACCGGTGAATTTATAGGAGTATACTATAGCGAGG
AGTTAAAGTATGCAAGAGATCTAGGTTACACTGTGATACCAATCTGGAGGCTACACTCTT
TGAGAAGATGGAAAGCCCTTTCCAAGGACTTTGTTAGCACTCTCTGGATGAGAGCAGGTT
GAAGGCAAGGAAAGAGAAGAATGAAGCACTTACATATGTGTACAAGATCCTTATGAATTC
ACTATAAGAAGAGTTGGTTCAACTCCTTGTAAGATGTTCTTTAAGGATGTCGACAAGCTT
CAAAGGAGGGCTATTGAAAGAGATAATCTACGACTACCGGCAACAATCCTATCAATCCTA
TCTACGATAATCAGGTGCTATTCTCGCAAAAGGCAGAAAGTAGTCTTAACCTTAGCAATA
CGTAACTGG
>7faefd72-018a-4446-a827-21d21729b95e
GTACTTCGTTCAGTTACGTATTGCTAAAGGTTAAGACCTGCTGCCTTTGCGAGAACAGCA
CCTGTTCAGAGAATGAGGAGCATTCAATGTCTCTGATTTTAGAGCTTATGGGTATGGTCT
ATAGTGAGATTTTATTTAAGCCCATGTCCAAGGGAAGATTTTGATGTTTCACTAAATAAA
AATATCCATGGGTAGATATAGTGCTCGCCTATTAAGGTAATGTATAATACCCGAGCGAGA
TTAGCTAAAGCAGAGATCCGAAGAGTTCGTCCAGATCCCAAATGTTAACTTGGATTACGC
CAATTAAATGAAAAACCTCTTCATATTCATCATAAAGATGATATCATATTGATGTGGCTC
TATCCAATACAATAATATGTCTTATATATGGAGCCCTACCAGATGATGAATTCCCATGTG
AATATAAACGTTATCATTTTATGCGCAGAAATCTCGCGTCATTAGAATGTCTCTATACTT
TGCAAAAAGGTCTACTTAAAACCGTCTATCTTCACTATACCTAATACTCGTATCATTGAT
AAGGTTAAAGAGTCGCGGAAATGGTATTGTTACCAAGCTTGTTTTAGATTTTCACAAGTT
GACTTAATATACTCTCTGATGGTGAGGAAATTGTGTATCCCACAGGGAGATTATCACTCG
CGGGGAAATTAACAATGGCATTATTCGATATGGTACTGATGGATTTTGACCATGAATTTA
AAGATAGATTTCCAGGAATTGAATGTATAAGGTTTATCGATGAGGTTTATATCGCAATTA
AATGTGGAGATAGGCATATGAATGAGGATGAGTTTAAGAAAGATATGTTAGGAAATTCTT
GAATGAAATGGACATCGAAAGTAAAATAGAATCCACTCGAGCTGGTGAAATCCTTTTCTT
ACTTTCACGACCGGAGGGTCTTCATTGACAAGGATACAAGTAAGGTAACACTTTGCTGTG
CTGAGGGGAGTGCGATGTCCCTCAAGCTAAAGACGATTATTAAATAATGCTTATTAGTAA
ATAAATTTCCTAGTATATTCTTAAGGGCCGGTGTTGAGATTGGTCTATGTATGTCAGGAA
TACATATGCTATTGGATAGTTCATACTAGTAGATTGAGATGGGGGTCTTTCTTAGGGCTT
GTTTTATAATTGAATAAAAATTCGAATGTAAGCTAAGACTCATTATTATGAGTATCCTGA
GATAGGTCATCTCCGCCCAGAGATCCTATACCCTGAATACCATTTAGGAGATGAAGAGTC
TTTAGAATCCGACCTTTGGTAGGCATATTGTACCTAACTTATGGATGGGAAGCCGCAATC
TTCCCACGGATCCTATAACAACCATTCACTCTTTTCCTTGGAAAAGGGTTTATAGATGCT
GGGTTGGATATACATAGATGTTATCAGCCAGTCTTTCAGGGTCTTGTGTAAGAACCCTTT
CTTGCTGGTGTGCCCACAGTTTCAGTGCTACTATCTTCTTTATAGTTTTAGCTTCCTTCA
CTATCAATAGCCTTGTGATCTGAAGGATTCTGCTAGTCTCTGAATTGAATTTAAAGATAT
GCTTGTGAAAGAAGTAGGAAGATCAGTAAGCCTACGTTCAGCAGAAGCCAAACTGAATGT
TAATCAGATAGGAGATACTTTCTCATCAGCTTGTCCACGGGCGATAGGCATGTCAGGTAT
ATTCATCTACCCTTGAGGAAGAAGTAGGCATCGAAGACGGATTGATATAGAAAGTCTCCG
TTCTCTACTTGGTATCCCAACTGTTTCAGTCCAGCTTGGTTCAATCGAGTCCATTAGCGC
GCCAAGGGTTGTATCCATTCTTTCCCGGCGCTGATGCATCTTCCTGTCTTCGTTGATCGG
TCCTATCGCAAGGTTGAGGATAGAGCTTGGATCTCAATCAGGAAATCTTTGATGCTTCTT
GCTCGTCGGTGGGCGTTCTTCTTTGTTTGGGGTAACAAATACCCGAAGGATTCTTACTAG
CAGTTATGATTTCTTGGAACTTTAAAAAGGAATTTGGGCTTGAAAGGAGAATTGTATTAC
TATACGTAATTTCACCAATGCGAGTACCGCTCGAAGCTTTTGGGTCTGATATGTAGTCCA
ATTATCGGTAGAAATGATGGGATGAGTAGGTAAAAGAAAAGGAGAGTGCAGTTGACAAAG
AAACTGATAGCAGAGATAGATAGCATATTTACTTATGGATGTCTATTGACTTCTGCTGCT
GCCAGTTACTAAGGAATGGAAGATATTGGATTAAGTCAGGATACGCTCGATTGATCCTCT
GCTTCAGGCTTACTCGCTTAGTTGGTTGACTGTCCCTATCGCTAATACGATGGGTATGAT
TCAATTCCTAGTGTGACTCCTTATGTAAGTAGAAGGCAATCATTCCATATACGGGAAGCC
ACTTGTCTGTGTGCAAAGCTAACTCCCTTATAGCTCTTCTCCATTCAGTATAAGCAGAAA
GAACCCAGTGAGCCTAATAAATAGGGATATTGAAGGAGAATGATGCCAATTTCACCAATT
GATAAGAACTTGACCAGGCAAGGAAGTAAAACTCAGGAACAAGAACTAAGAAGGAGCGAA
TAATCCCTAACTATCGAAACAAGGTCTTTACGGCCCTTAACTATTTAAGACCTCTAAGCC
TACCTTTCGGAAGAGTGAAGAGGGCCAAGAGGGTAATAACTAAACAAAGGCTGTCCTATT
CTTAAACTGTTGGACTTAACCTGAGGTACTCTTCTTCTTCAAAGGGCCCCTGAATGGATA
GGACCTGAAAGCGCCCCCTACATACAGGCTTGACAGAATTCTCAAAGAGCTGCGCAATCA
GCGCACTCTGTAACCCAAACCAAGCCTATCAGTAGCAGACTTAAGGTCAAATGAGTAAGC
GTTCATCTCTCCGACCAACCTACTGAATGGCTTTATCTGATTAAATGTGCCATCAATCGG
TAGAGGAAGAGTCCTTCAGACTTTCATGTTGAAGTCATGGACTAGTCGCAGAAGACGTTG
AATAACATAATTACATATAGCGAAGATTCTCATATTTGACGCACGGAGCTAGTCGAGAAG
GCTAACAACCGGAGCCCTATGAGAAGCAAGAACATCAGAATCAGTACTCATATCTCTGAG
TAATGAATCTGACTCTCAACGACCAATCAGAGATCATCTTCTTTGTTTTCAAACATCGTA
GGGATATCTAACGTGGTGAGACCAACAGGAACCGGAAAATTGTAAAGGCGCAATTTGCGC
TTTAGATTTCGGGTGACTCTAAAGTCACTGTAATTATACATGGCCAGTTGAGCTCAAACC
CTTCTCCCTAAAGAGCCCCTGACCAATTAGAAAGAAAAAAAGAAATTGTTATAAAATTCA
TTTCTTTTTCTTTCCCTTTAATAGAGTTTTCAATGTCGCCGGATCAGCCGTTTAGTAAGG
AGATTTGATTTGACCCGAACCCCATTCTTCTTGTAATTCATTGGCAAATAACCCGAAAAG
CCTTTTGTTTATGGATATGAACGGAAGAAAGTGGGCAAACCCATAATTCTAAAAAAGAGT
CTTTCTTATGACGGCCGGAGCCTTGCTCTTTGTTAGCCCCTCCACTCTTATATCAACTAG
TTATGGAAGCAGCCCTCTCTTCAGCCACTACATATTCTGAGAAGAAATGCGGAAAGTTGC
ACTGACTCTTTGGCTTAGGCTGGCTCTTTACCGCTCTGTGGGCAAGTCAGTCTGCTGCAA
ACAAAAGAAAGATCATTATCTGTGTCACCTCCTTCTTCTATTCTATTTTATATATATAGA
ATCTTCCGAGGACCCACGACAGAGATGATTGTCAGTCTCTTTACAGAGGCTCTGGGATTG
AACTTTATAGATAGGGTTCTCACAAACATGATTCGTATTTCATGTCCTCTTACGTTACGT
CAAGCCTTTACTCAATAGGGGGCACGGCTTTAAGGAGGAAAGGTTCAAGCACTATTTCGG
CAGTCGGTTCCAACCGGACACGGGAAAAGGCCTCTTGCTAACTGGGAGAGGTTTCTAGCT
AACTTCATATCTATTCTCCGATCGGGTAATCTAAAAGTCTGTTTTCAAGTGAATTTCCAC
TTTTGAAATGGACGAGAGCCTTTTTGCCCCAAGCCAGGATAACTAACCAACCAATTTCCT
GATCCACTTGAATTTCTACTTGACTAGTAGAGCCGGGCAGGCTACTGTTCTTGCTACGAC
GAAATCAACAAAAAATTCCATCTGTTCGGTAACCGGCATTGCCACCAGCTGATATAATAC
TAGCAATGACTAACTGACCAAGCTGATCAGAAAGGAGAAGAGGAAGAACGCACGGAAAGT
GCGACCAAACGAAAAAGAGAGAATAGACATGCGAGAATGGAATCTTTCGCACTTCAAACT
CCCTGTAATATTGTGCCATATGTACATTGGGAGTGAAAATGAAAGAAGCTATTATGGGAT
CTAAACTAAGAAGTTTTTATCAATCGCTAAACGTCAGAAATACGAAATATCATAAGAGAA
GAAAAGGTTTCTTTCGTCTACGCCCAGTTCACGAGTTCGACCACTTCTATCGACGAAGAA
GGTCCAATCCCTCCTTGGATCCCTTTTTTTCGGTATGCCGCTCCGCGGTAAGGAGCGAAA
TAAGAGTGGAAGAAGTTCTGCGTGATGCTTAAGACATGCAAGTGGGGCAACTAAGGAATA
CTACGTAAGTCAGTCAATTACCTCATTTCAGTCCCTTGCTTTACATTGGTCAACAACCAG
GCAAAAAGTAATATTCTTCACTACTCCTCGGGGCTTGACTTTCGGAGTTAAGCTATCTGT
ATGGAGGAATTTTCTTGTAAACTGAATCATGCCTCAACTAGATAAATTTACGTATTTTAC
ACAATTCTTCTGGTCATGCCTCTTCTTCTTTACTTTCTATATTTTAATATGCAATGATAG
AGATGGAGTACTTGGGATCAGCAGAATTTTAAAACTACGAAACCAACTGCTTTCACACCG
GGGGAACAACTTGTCCAAAGCAAGGACCCCAACAGTTTGGAAGATATCTTGAGAAAAGGT
TTAACACAGGTGTATCCTATATGTACTCTAGTTTATTCGAAGTATCCCAATGGTGTAAGT
CCGTCGACTTATTGGGAAAAGGAAAAAAATCACTTTGATCTCTTGTTTCGGAGAAATAAG
TGGCTCACGAATGGAAAGAAACATATTCTATTTGATCTCGAAGTCTTCATATAGCACTTT
TTCCAATCATGGATGGGGGATCACTTGTAAGAATGACATAATGCTAATCCATGTTCTACA
CGGCCAAAGTTTAATCTCACAATGCGAATGATTATAGAAAAAGGCATATTTTCGCAATTT
GTGCTTATTCTGCCTTTTGTGCCTAATTTTGAGTATTATTTTATTTTCGCAATTTCGTTA
TACCAAAACCAACCGTTTGTTGGGTTGTTAACCGTGTTCCGTTGGAATTCTTCTTTTACT
TTTTCTTTCTATTAAATTATATTTAAAATATGGACGTGGCTTGGGCTTGGCAAGATCCAG
ATCCAGGGTACTCAACTAACCCGCGGACTATATTCAACCGCAAGTCAACGAGGAGGAGGG
GTCCCCCTATTATACCTCCGGACATTCCTGTAGACAGCCCATAATTCACGATGAACTAAG
ACGGGTCCAACTTTATAATAGACTAGGTCCCGCATTCTTTCGTGCGGGGATTCGCCTGAG
GACTCTCGTTGACATCGTCTATCAACAGGCGGAGGTAGAAAAAAAGATAGAGCTGCCCTT
GTTCTCGACGAGTTCCTCCAATCCGAGTTTTAAATGAATTGAACCGCTTAAGGGAGTTCT
TTTATCCCCGAGGACCCCCTTTCGCCAGCCACTTTAGCTCGTTATATACAACAAATTGCC
CAAAGTGGCACCCATCCACTTGTTCCTTACCGACAGGTCATAAGGGCAATTCAAAACTAT
GAATTGTTCATTGATTTAATATTTTTTTTTAATAATAATAATCAAAATAATAATCAATAA
AAGGCGTATATGTTGTTCAGGCCGGTAGAAGCGCTTCCAATACTTGCTTGCTGAAAATCA
AAGATTTAAAGGTGTAATTTTTTTCCCACGTAGTTCGTCGGTCAAACCAACGATTTTCTT
CTCAAAGTAATAGAGATCTTTTCCTATAGTTAGACTTCTATCAATGCAATGAAAGAGCCA
TCCTTCCTATTTTTGTCCTGTCAGATAGAAAAGAGATTATACCCCATTAAGTCCTTCTTT
ACCACTTTAGGGGGTGGGGGTGAAGGGGGGTTTACATACAACTGAGGCAAAGTGGTTTAT
GATTGAATCTCAAAGGCATTCTTTTCATTTGGTAGATCCAAGTCACATGGCCTATTTCGG
GTTCACTCGGAGCTTTGGCAACCACCGTAGGAGGTGTGATGTACATGCACTCATTTCAAG
GGGTGCAACACTTCTAAGTTTGGGCCTTCTTTTTTATCCTATATACCATGTTTGTATGGT
GGCGTGATGTTCTACGCGAATCCACGTTAGAAGGACATCATACCAAAGTCATTACAATTA
GGACTTCGATATGGTTTATTTTGTTCATCGTATCGGAGGTTATGTTCTTTTGCTTTTTTT
TGGGCTTCTTCTCATTCTTCTTTGGCACCTGCGGTAGAGATCCCGAATTATTTGGCCCCC
AAAAGGATTGGGGTTTTAGATCCTCGGGAAATCCCTTTTCTTAATACCCTTATTCTTCTT
TTCATCGGGTACATAACTTGGGCTCATCTGCTATACTCTGGGGAAGCAAAAACGAGCAGT
TCACACTTTAGTAGCTACCGTTTTACTGGCTTGCGTATTCACTGGCTTTCAAGAGATGGA
ATATTATCAGCACCCTTCACTATTTCGGATAGTATTTATGGTTCTACCTTTTTCTTAGCA
ACTGGCTTTCTGGTTTTCGTAGTTATAGGTACTCTTTTCTTGATCATATGTGAGTATTGT
CAATATTTTGGTCATCTGACCAAGGAGCATCACGTTGGCTGAAGCAGCTGCATGGTACTG
GCATTTTGTAGACGTGGTTTGGTTATTCTTATTTGTCTCTATCTATTGGTGGGGAGGTAT
ATGAAGGAACGAATCAGTGGATTGAAGAATGAAAGCTCGAAGACAAAGAGAATCGGGCTT
TTCAAAAAAGAATTACTGCAGCTTTCCCACTCCCCTTTGATTATCATATACAAAAAAGTC
TCTTCCACTTTCCTACCAAATCTCTCTGTATTCTGACGCATAAATGAAGGAATCGAAGAG
ATTATGGCAGATCATGTTCTGAAAATGACCCGAAATTTGATCTTGGTCTATTTGAGATTG
TTTTTTTTAATTGTAATCAAAGATGTTTCTTGTCTCTCGTTTCTTTTCTGAACAAATCGA
AGAACCTAATGGATCGAACTCATCCTTGGCTGCTACGAAACATATCGGCCTGACGAGATA
GAGGTGAGCAGCAAGCAGAACAAAGTCGCGGAGCTTCTTTATGAAGCTGCGCACCGGCTG
AAGGAAGGTAGCTTAGACTTCCAACCGTTTAAGGGAGACTTGAATTTACCTTATTTTGGA
AAGGCTTTTTTTATAGATTAAGAAAAGAGGAGGAAATTAAGAACCAAAGAGCCCAAACTC
ATATCATACCAAGAACTTGCCATTGACCTAATCAAGCGCTTTAGGGTTAATCGAGGATAT
GTAGATTTTTTCCTATAGATATAGGATGCCTTATGTCTTTTCACCATCCATTTTCATTAT
GGCTTGGTCGAGTGAGCTTTCGCTTTCTTTAAATTGTTTAGGCTATGAAGTTAATTTATT
TTTCTTAAAAAAAAAATAAATAAAAGAGATGCGCTCAAAAGATTTAGAAGGCGACACCTG
ATGTCCCCACAAGGCTTTAACCACCTTGAGTGAAGTTTACTACGTAATTGGATAAAGTAT
TGAAGTACGTTCACTGGTACTGGAATGCTTACCTCTCGCCTGATGTACCCACTTAGAAGA
CTTCTTCAAAGCTCCTTTTTATGAAAAACTTACTGGAAGTCCAAACTCGAGAAGAAGAGC
TTTCCCGATTTGGTCTTATGCGGAAGTGTTTTGATGGTAGCTGAGAAAGAGGTCTTACTT
GGAACCCTCTGTGCTTACAAGAACATCTTCCCAGGTGGGAATGTTACGTCGTATTTTCTC
CGCTAATTCTTTGAAGGTTGATCAGGGCATTTCGATATTGTATATCAGCGATTTCTCGTT
TTTTAATTCCTGGATATAATCTCGTCGAGCCTACCTGTCCTTCTGAAGTACCAGGCAGCT
GAAGGTTCTCTTCCGAATTCAGCAGAATGAAAGACGGATCCCCAAAGGGTCCCGGTGGTG
TACTGGACCCCAGACATTCCTCCCGAAGCAGATGGTGCGAATTGAGAAATGGCACGACTA
AGATCGTCCATAAATAGATACCCGAGTTAAAAAAGAAGAACTTGGACAAAACAAGAAGAC
AAACGATTTGACCAATAATTACGAAATAGATTCGTACGCCTTTTCTTTTGGAACATTCTT
CACAAGTGTGAAAGAACCCCAAAAAAGGATAATTGCACTGAACGAAACACGCAGATATAG
AGTTCTACACATATAGAATAGAACATGAAACTACAGGGGTAAGGTTTGTTCGCGGAGCGG
CATACCAGAAAATGAGACCCTTGACCGACCATTAATGGATTCGAACCCCAGGAGCGGTCT
GATCCTAACTTTCTTTGTTTTGAGAATGATGTTGGGAGAAAGAAGGGTAATGATTTTCTT
TCGATTAGCAAGTAGCAGTACGGAGGTCCGTCGTTTTCATTGCTCGGCGAAGTCTGATTT
GGAAGCCCCGGTCAAACTGATCCTCCGCCCGGGGTGGTCTCATATTAGCAATGTTTTTGA
TCGCGCCTATCTGTCGTTGCCAATGAACCGATCACCAAGAAAAGTCTCTCTTAAGGTGAA
GCGCGTTTCGAAGCAGCTGAAGGCAAGGTGGCTAGGTAGACTACTAACTCAATCAAGTTT
TCGCCTTTTGGCTAAAACTAATAGAAAGCTCTTCGAGCGAAACTTCTTTCTTCTTGCTTT
CTCTGTACCCGACCCCGTTCCTTGCTTTCGTGAAGTTCCTCTCTTTGCCTCAATTGCTCC
TTCAAGGTAGTTCACTTAAAACTTGCATTCATTAAGGCTTCAGAACGGAAAAAAAAGTCT
TGTCTTGTAAATGTGTCTCCACCTGACGCCTTGTTGTCTTGCCTGAAAAGAGCAGTTCAG
CTTTCTATTGCGCACTCAAGCCAAGGAGATAAATAAGGAAGACCACAGCGGAAACTAGCA
GAGTGAAGCTCCCAACCTGGACAGGGGTGCGCTCTTTCTTCTTTGAAGTCTGACGCCTGG
CGTAGCGCACGAGAAGTTCATCCCGAAAAAGACGACTTGACTTGCTCGGTTCGCTTGGAT
CGACTTATCCCTTTGGCATACTAATATACAGCCGCCTCGATATGCTTAAAAGTGAGTACC
TTTGTGGCCACTTGCCTAACTCAGGCCTGTGTGGCAGTGGGTGCGTAGACAAGGCAGTCA
AAGTAGGACTCTGTATTTCGTCCGTTCGGCTCGTACAGTTCCTGCTTTCAAGGCTCAGGT
GGGCCGCTTAGGTTTGTAGGGGATAGGCATAACGGGGATGAAAGTGACTGGTCCGTCAGG
GCCAGGGAAAGACTGGGGGTGAGTGATAAATAGACAGCCCTTGTCAGATGGGAACCCCGG
CACTTCGTTCGTACCTTGAAGGCTTAGGTTTCCAACTGAACAACATGGCCTTGCCGCCCC
CGCCCCGCCGCTAGCAGAAGCTAGCGCTTTCCAAAGCGCGCTAAAAACGTTATGCTGTCG
GCCTTTCTGTGCAACAGTCCACCAGTAGCGGAAGAGGGTTATATCGTACATACAAGATCA
ATTCTTACGGGCCTCTTTCTTACCAGTCAAGTAGCCACGCAGCGCTTGGGATGATTTTAG
GCGCGGCGGGTCGCCCACAATTCAGTAGATAGAATAAACTATTAGATAGATAAGGAGTAG
GTGAGTGAGTCCTCACTGACCTGAGCGATTTCGATCACCTAGCAGGCTTTTTATTTAGTA
GGTAACATCGCTTGACGTATTATCTTCTTTACTACGAACGATGATTGAGAGGGCACCGTC
TTGTGCAAGGCAACGATAGTTAGCCCTCATATCATCTTCTATCTGGTAGAGAAGGTAAAG
GGCTGACTTTTTCAGAATTAGAGTTCGACCACAGCTGCTCCCCCTTTTTGGGGAGGTCAA
GTTCCTTGCCAACTATCGACCCCGATCTCTTTTCATTTGTTTG
>77f70d80-6690-4226-a9b1-95761f8e935f
GGCCATTTGAATGATTTACGTATTGCTAAGGTTAAGACTACTTTCTGCCTTTGCGAGAAC
AGCACCTAGCTAGATCGATCTATATGATTCAATGAAGAATGGGCAAAAAATAGGATTTTC
AATAAATGAAATTCAGTTCAAATGCTACGGGATGAAAATGAGGGAATGTCTACAATACCT
GGGTTTAATCAGATACAATTTGAAGGTTGGAGTTCATTGATCAGGAAGCAACGGAAAGAC
TTGATAAGTTTCCAAAAATGGAAGATCAGATCAAGAATTGAATTTCAATTATTTGTGGAA
ACATATCAATTGGCAGAACCCTTGATAAAAGAAGAGGATGCTGTGTATGAATCCACTTAC
ATATTCTTCTGAATTTTATGTATCTGCGGGATTAATTTGGAAAACCGGTGAGTGCAAGAA
CAAACAATTTTGATTGGAAACATTCCTCTAATGAATTCCCTGGGAGCTTTTATAGTAAAT
GGAATATACAGAATTGTGATCAATCAAATATTACCAAAGCCCCGGTATTTTTACCGGTCA
GAATTGGACCATAACGGAATTTCGGTCTATACCGGCACAATAATATCAGATTGGGGAGGA
AGATCAGAATTAGAGATTGATAGAAAAGCAAGGATATGGGCTCGTGTGGGCTCGGGAAAC
AGAAAATATCTATTCTGGTTCTATCATCAGCTATGGGTTTGAATCTAAGAGAAATTCTGG
ATAATGTTTGTTACTTGAAATTTTCTTGTCTTTCCTGAATGATAAAGGAGAAAAAAAATT
GGGTCAAAAGAAAATGCCATTTGGAGTTTATCAACAATTTGCTTGTGTGGGCGGGGACCC
AGTATTTTCGGAATCCTTATGTAAGGAATTACAAGAAAAATTCTTTCAACAAAGATGCGA
ATTAGGACGGATTGGTCGACGAAATATGAATCGGAGACTGAACCTTCTGATATACCTCAA
AACAATACATTTTTGTTACCGAGAGATATATTGGCGGCTGTGGATCTTTTGATTGAGATG
CAATTTGGAATGGGTACACTTGATGATATGAATCATTTGAAAAATAAACGTATTCGTTCT
GTAGCAGACCTCTTACAGGATCAATTCGGATTGGCTCTGGATCGTTTAGAAAACGTGGTT
CGAGAAACTATATGGGGAGCAATTGGGCATAAATTAAGACAAACTCCTCAGAATTTGGTA
ACTTCAACTCCATTAACAACGACTTTGAATCTTGCAGGGTTACACCCATTATCTCAAGTT
TTTGATCGAACTAATCCATTGACACAAACGCATTTCATGAGAAAATGGAGTTTTGAGCCC
TGGGGGATTGACAGGGGCGAACTGCTGAACGGATAAGTATCCAGCCTAGTTATTACGGGC
ATGTTGTCCAATTGACACGTCTGAAGGAATCAATGTTGGACTTATTGGATCCTTAGGAAT
TCATGCGAGGATTGGTCCTTGGGGGGGGTCTCTAGAAACCCTTTTTTTGAAAGATCAAAA
AGAAGGGTACAGATGCTTGTTATCACCAAGCCGAGATGAATACTATACGGTAGCATCGGG
AAGTGCTGGCCCTGGATCAAGGTATTCGGGAAGAACGGGTTGTTCCAGCTCGATACCGTC
AAGAATTCCTGACTATTGCATGGGAACAGGTTCAGCTTCGAAGTATTTTCCTTTCCAATA
TTTTTCTATTGGGTTTCCCTCATTCCTTTATCGAGCATAATGATGCAAATCGAGCTTTAA
TGAGTTCTAATATGCAACGTCAAGCAGTTCCGCTTTCTCAGTCGAGAAGTGCATTGTTGG
AACTGGATTGGAACGCCAAGTGGCCCTAGATTCGAAGTTTCTCGCTATAGCCGAGCATGA
GGAAAAGATCATTTCTATCGATACTGACAAGATCATTTTATCAGGTAATGGGGATACTCT
AAGCATTCCATTAGTTATGTATCAACGTTCCAACAAAAATACTTGTATGCGCAAAAACCC
CGGATTCCGCGAGGTAAATGCATTAAAGAGACAAATTTTAGCGGATGGTGCCGCTACAGT
GGGTGGCGAACTAGCTTTATAGGAAAAAACGTATTAGTCGCTTATATGCCATGGGAAGGT
TACAATTTTGAGGATGCGGTACTTATTAGTGAGCGCCTTGTATATGAATATTTATACTTC
TTTTCACATACAGAAATATGAAATTCAGACTTATGTGACAAGTCAAGGCCCCGAAAAGGG
TCACTAACGAAATACCACATTTAGAAGCCCATTTACTCCGCAATTTAGACAAAAATGGAA
TTGTGAGGCTGGGATCATGGGTAGAAGCAGGTGATATTTTGGTAGGTAAATTAACGCCCC
AGATGGCAAAAGAATCATCGTATGCTCCAGAAGATAGATTATTACGAGCCATACTTGGCA
TTCAGGTATCCACATCAAAACTTGTCTAAAACTACCTATAGGAGGTAGGGGTCGAGTTAT
TGATGTGAGATGTAGAAAGAGAGGCTCTAATTATAATCCGGAAATGATTCGTGTATATAT
TTCACAGAAAACGAAATCAAGTAGGCGATAAAGTAGCCGGAAGACATGGAAATAAGGGTG
TCATTTCCAAATTTTGCCTAGACAAGATATGCCCTATTTGCAAGATGGAAGACCCGTTGA
TATGGTCTTTAACCCATTAGGAGTACCTTCACGAATGAATGTAGGACAGATATTTGAATG
TTCGCTCGGGCTAGCGGGAGTCTACTTGCTAGATAGACATTATCGAATAGCACCTTTTGA
TGAGAGATATGAAGAAGAGGCTTCTGAGAAAACTAGTGTTTTCCGAATTATATGGCTCAA
ATAGCTTAAACAGCGAATCATGGAGTATTTGAACCCAGTATCCGGGAAAAGTCAGGAGGA
AATATTTGATGGAAGAACGGGAGATTCTTTTGAGCAACCTGTTATAATAGGAAATCCTTA
TATATTGAAATTAATTCATCAAGTTGATGATAAAATCCATGGACGTTCGAGTGGACATTA
TGCACTTGTTACACAACAACCCCTTAGAGGGAAGAGCCAAGCAAGGCGGACGGCGGGTAG
GAGAAATGGAGGTTTGGGCTCTAGAAGGATTTGGTGTTGCTCATATTTTACAAGAGATGC
TTACTTATAAATCGGATCATATTAAAGCTCGGCAAGTACTTGTTGCTACGATCATTGGGG
GAACAATACCTAAACCCGAGGGTGTTCAAGAATCTTTTCGACTGCTCGTTCGAGAATTAC
AATCTTTGGCTCTAGAGAGACTGAATCATTTCCTTGTATCTGAGAGGAACTTCCAGATTA
ATAGGATGGAAGCTTAATCGGAATAAATTATCATTTTTTCTTCTATGATTGATCAGTATA
AACATCAACAACTACAATTGGATGTTCTCCTCAACAAATAAGTGCTTGGGCCACAAAATC
CTACCTAATGGAGAGATAGTTGGAGGGTGACTGAAACCTTATACTTTTCATTACAAAACC
AATAAACCAGAAAAAGATGGATTATTTTTGTGAAAATTTTAGTCTATAAAAGTGGAGTTT
GTGCTTGTGGAAATTATCGAGTAATCAGAGATAGAAAAGAAGACAAAAATTTTGTGAACA
ATGCGGAGTCGAATTTGTTAATTCTCGAGTACGAAGGTATCAAATGGGTTATATTAAATT
GGCATGCCCAGTAACCCGTGTGGTATTTGAAACGTCTTCTAGTTATATCGCGAATTTTTT
AGATAAACCTCTTAAAGAATTAGGGCTAGTATACTGCGATGTGTGATTTGATCAGAATTC
TGATTTTACAGATTCGGACTGAGAAACTGTCATCCCATTCAATCTAATGGGATGCCCTGG
CTCTGACATGTCTCTTGGGAGGAGTAACATGAGCTCAGAATTATGGGTGTATTCAATACT
CCCCAAATAAAAAGAGGAATTGATCCATGGTCGATTTCGTAACAAAAGAAATCCAAATTT
CTATTTGTACCTCGTAAAAAGAAAAAAGACTTCTTTTTTTTTTGTGGAATTAACCATTCT
TTTTTCATTTAGAAAGAAACTATGTTCACGTAAGCAACTTAAACAAATAGAAAATATGTT
ATGGTTACAAGAGTCTATCTATCACATATGAGCTTTAAGGGCATTGTGGCATAACCGTCG
AGAGGTGGAAGTCGCGACCTAAAAGATCGAACGGAATATTAGCATAGACAAGTAGAATTT
CTTCTGAATTCCAAGGTACTTCTTTTTTTTTCTTTTAGAGGATTCATCATTCGAAGGGAG
GTAGACTACCTCAAGAATTTCACATTTCATTTTTGTTTGTTGGAATTTAATTGAATAAAA
ATAAAGAATTCTAGAAAACAAATAAAAGTAAGTAAAAAGAAGAATGAATCAATGAAATGT
TTAACTTAGTCTTCAATGAAACTGAGTAAGGAGTAGAATCTTTTATTTTTTAGGAATTTT
CTAGAATTTATTTAAAAAACAATTCCTTTCTTTATTTGTTACTATCATTACTTAGGAGCC
GGTGGAAACTTCCTTGTCGAAGATTTTGAGGGGGGGCTATGGGAGTCTACTCAGTTTTTA
AATTTGCTAGACTACAACTGAAAAGCTCTTTCTACGGTTTTTTCTTCTAGCACTGAAATC
CCACTACAGTACTATC
>ec11cdc4-a59a-49c0-ac37-ff0711821592
GTACTTCGTTCAGTTACGTATTTGCTAAGGTTAAGACTACTTTCTGCCTTTGCGAGAACA
GCACCTTATTCTGTTCTTATTGCTTAGTCCCTGTCTATTTCTATCTATCAAAATAGACCT
TCTTTAAAAAACGGAGAAAGATCAGTCCATTATTTCGAACTAAATCACATACATATATAT
ATATATATATATAATAAGGGGTAAGAATCTTCTTTCTACTTTCGATTTAAAGTTTCGATC
AGTAGAAAGAAGACTCACTACTTCAATTCAGGCGAAACCCCTTGCTGCCTCTACTTTTAT
TTCCCTTTTTTGCTTCTTTTTTTGTTTTGAATATGCTTAACACACACTTTCTGGTGATCC
CTCCAGCACACGGGGATCGGCCCTACGCACCGGGGACGAAGCATAGAGCTTACTGACGCC
TGTTATTGCTGGGTGGTTCATCGTCAAGAACAACAATGGGTTGTAGCATTTCGCACTTTT
TGTCGTCAGGATGTAAAAGAGGGCTTTCTCGTCTAAAGGCAGGGTGAGCTTTCTCGCTAT
AGAATTCGAACTACGAACGAAAGACCAACGAGGATTCAGGAGGAGAAGGAGTAGGAGCTA
GCTTTCATTGAAGCAGAGGCACGAAGTAGCGAAGAAATTCGATTAATTAAAAGAAAAGGG
GCGTTCACTTACTGTTTGCTTGCATTAAGGTTTTTTCTCGACCAGAGTCTAAATTATGAA
GAACTCAAATTGAAAATCGTTTCTATCCCTGAATCCAAAACGCATTTTGGAAAGCCGGAG
TTACTGGAAAACAACCACGCCACTGGACTATCAACGAAAGCAATCGACATGATGATTCGT
AGCAGAAACTCTAAAAATCCTGAAGGAAGAAAAGATTGAAGAGATTCAATTGACACCTGA
ATCCACTTTTATCGAGATCGGAGTTTTCGAAGAAAAGGTCCCATCCTTCAATATCATGAT
TGGGTCAACCAGGCCAGATCGTAGTCAAACAATATCATGATCGGGTCGACCAGGGCCAGA
TCATGAGTGAATTGAAAATCGAAAACGTACGCAACTGTTCCAGCTGAAATACTTGGAATA
ATTCTACCACTTCTACTAGGAGTAGCCTTTTTAGTGCTAGCTGAACGTAAAGTAATGGCT
TTTGTGCAACGTCGAAAGGGTCCTGATGTAGTGGGATCGTTCGGATTGTTACAACCTCTA
GCAGATGGTTCGAAATTGATTCTAAAAGAACCTATTTCACCAAGTAGTGCTAATTTCTCC
TTTTAAGTGGCTCAATCACTACATTTATGCTAAGTCTGGTTGCTCGGGCCGTTGTACCTT
TTTGATTATGGTATGGTATTGTCAGATCCGAACATAGGGCTACTTTATTTGTTTGCCATA
TCTTCGCTAGAGTGTTTATGGAATTATTACTAGCGGTTGGTCTAGTAATTATAGGGGGCG
GCCGTTCGGTCGCCTATGATAAACGGACCAATAGGTCAAAAAGAGCCCAACATTGCCGCA
GGTGTTGAACGATCTACTCTACACAGGTGTGGGCTTACAGGGCTAGGGCTCATAAACCTT
TTCTTTCATTCATCAATAGGGCTCTGGTTGCTTACTTTTCCGGGCCGGAATCCGAGAAAT
TGAAGTCATAAAAGAGATCTTTCTCTTCGCACCTCAGATCAAGAGGAAGGGCAGCTTGTC
AAGCGTCTGTAGGGCGGCTTAGGGTATAGAGTATAGTAGGCGAGGCGAGTTAGCGAAGAC
ACGACGACTAATAGATAAGAGAGCGTCGGTGCGTAGCCTTCATTCTCTGCACTACGCTAC
GCAAAGTTTACGAAGTCACTCGACGTTAAAAGAGTCAAGGAGAACACCATACCTACATAG
AAGAACCGCTGTTCGCTGAGAAGTTGAGGTCTAACCTTTCGCTCCTTTAAGTTTAAGTTA
AGGGGGCAAGCCGCTTCGCACCACTGATAGACGTCACTACGACAGATTCAATTCAAAGAG
GCGGCTACTTAGCCCTACATTAGGGGACTAAGTAAGGCCTGAGGCCCCTTCGAATCCGTA
AATTTGAAGAGCATGCCGCAACAAAAGGATGGTCCTTATGCATTTCTTTCTTTCTGGAAG
GAAAATAGAGTACCCCCATCATGGTAGACCTCTCTTTGTGATCGTGATGAGGTAGATGCC
TTCCAGCCGGGGGCGGATCGGTGGAGTTTCCTTAGGTAGCCACCGACCTACAGTTATCCT
TAAACTTCCGTGCTTGGTGGAGAAGAAGCGAACAAAGGTACGCTCGCTTGTTGTCTTGTT
CTCTGCCGCGAACTGGGATCGCTCATAAGCTAGGTCAGATTGGAGCAACATTGTATGAGA
ACATATTACCCATATTCGGGGACAAGGGGCGGAACGACCTCTCGATCTACTTACTGCAGC
CCAGGAATAAAAACATCGTGACGGCGTTCTCTGAAGCTCCGATCATCCTCTACGCCGTTG
GCCTTGTCTGGGCCAAGAGCCATAGTTAGTTGCTGTTTCTATTTGGTTGTTTTTTTCGTT
GTTGATACCGGCAAGACCCAGCCAGATGATGTCTGCTGGTTGGTAGTGAGAGGATTCTTA
GTACCTGCATACTCAAAAGAGAGCGCTGGTTAAAACTTCCATTTTCTTTTTTGTTTCTTG
CTCTCTTAGCAGCAGCGGGAAGGTCTATCTATCTGCCTAGCTTTGGTAGATTTCCCTCAA
CGCAATAACAAGAAATTCTACGAATCCCTTTTTGGATAAGTCCGACGACTCAGCAGCAGT
GCGGAATTGAGTTTCTCGTCGGTGGATCTGATCTATAGTTAGGGGACAATACATACCAAA
AGGTTCGAAGAAAGGAAGTGCAGAAAGCAGAAAAAAGTTGAAAGAACCTGTAGCCAAAGC
CAAAGGTGAAAGAAGGTGGGTAACGGCTTCGGAAGCATAACAGAAATAGCCGTCATCTTC
CTCAGAAAGGAGCCAAAAAGCATAAAGACGGCTAGGCCTTCAGGGCGACTCGTGACGCAT
GGTGAGTGAATCAGACCGCAGTGACACAGTCGTCCAAAGCGTAAAAAAGATGGAATTTTC
CTTCAGAAGGGGCCTTTACTGTTTGCTTGCATTAAGGGCGGCGGCCTTAGGTGAAAATGT
CATTCTCTCGAACATACATTGTCCTCATAGATGCGGATATTAGCTTAGGTAACGTCAAAG
AAAAGATCATAAGAGAAGCGTTATGCAGATATCAGTCCCTCGGTAATCGACTTCAGTGGT
GGGGCAAGTATCTTAACAGATAGGAAGAACATTTCTTCCCAGAGTGCTGAATAGCTACTC
AGACCCCCAGTCGACGTATCGACTTCGGAGACCACCCCAGTTGTCAGGAATAGCGGCCTT
AAGGGCTAACAAAATAGTAGAGGCCAACTATTCTCTTTCAAACTTCCGTCATTGATCCCT
TTCGTGAGGCAAGGTAGCCGTACTGGAAGGTGCGGCTGGATCACCCCTCCTTTTTCAGGG
AGAGCT
>13cc94ce-4b66-4c04-ade3-79ea5e8727d8
ATGCTTCGTTCAGTTGTATTGCTAGGTTAAGACTACTTTCTGCCTTTGCGAGAACAGCAC
CTAAAACAAGAGCTGACTTGGTAAATCTATCCCAAGGGGGCGAAAACTCGTGATAAGAAG
GACCATACGTATAGCTTCCAAAGTTTTCACGTTCATAACTATTAGCCCAAAAACCCCATT
TCAATCGAAGGTTTTGGAATTTTTTTGCGTGACGTTGCAGAGAGCTTTGAAGAAATCATA
TGCCTGTGCTTGGACAGAAAGTCCCGAAGTAGCTTTCTTCTGTTGGGAAATTATTCTTCC
AAGTCGAGTGACTGGGACTACTGCCCTTTTGTTTGGATTTGGAAAGGGGCTTTGCCATAT
CAGATCAATAGTCTCGGCCAGCCCTCTTGACCATGTCCAGGAGTGGCAAAATGAGAATCC
GTATCTTCTTTCCCTTGGAGTTCGCGAAGTGAACATGTGCACTACTGCTTGGAGCTCTTT
GCAAGTGCAAGAAAGGAGAAGAAAATTCCTTCTTCGACGAATAGCTGGTGCTAACGCCAA
CAAAATAGCTTTAATCATCTTTCTTTTTTGATCTTCGTGCATTACTGGATTTCCTGTTGC
TGCAAGGTCCTTTTTGACATTTTTCTTTGTTTAAATCATGCTATTGCCATTGCCCTTGAC
CCACATAAAGATCAGGTTTAAGTCATTTTTTTACTCGCTAGGGGAGCTATGACGAAGATT
GTTTAAGCTCACAAAAAACAAGCTTTCTGTCGGAAATTAAAATAGATATTATATTACATC
TAAGGCAATGAAATTGTTCTTCAAAGTCCATTACTGAGAGAGTGGTGATCTCGTCTTGCT
TGCTGGGAGAGGAAGCTTCGGACCACCTTTTTTCAGCCAGATAGCGAGCAATCATACAGC
AATGAACACTAACTGAAAGCATTGAGAATAAGTACCTATCCCCTTGCAGGAATCGAACCC
GTGTCTTCGACATGAAAAGACGATGTCCTAGCCACTGAACGAAAGGACCAAAAAGCCATT
CTTCATATACCTCAGCTCGAGAATAGAAGTGGTTCGTTTTTTGTTTCTATACGCAATATT
GTTCGTTTGTGTTCTTTAAAGCGATTTCCTGATGTGAATTCGACTCCACGTAGCTCGCCT
TCCTACGGGTTCCTTACCTGGAAACCTGGTGACACCAACCGCCCCTTCCTTTCTCCGATC
ATAAAGCCTGATGATCTCTTTATTTGTCTTTCATCTTCCCTGAATAAAAAAAGTACCAGA
ACCGGAGAATCAAAAAGATAGGTCTTAATCTTCTCGAAAGCACTGCATAGTCAGTGACGG
GCATCGTTCTACTCCTTTTCTTCTTCCTCTTCAGCTTGAGGGCTCGCAAAAGGGAGTGAG
CTGTGCGATGAACCTGCTGATATACTACCCTTCAATCCCCTCTTCTTTCTTTTTTGCTTT
CTCGGGGAATGAGAAGAGGATTGAAGAGCCAATATATCAGCAGGTTCATCGCTGCGAATA
GCTGAGAGGAGAAGAGAATAGAGGCTGTGCCCGCTTATTTCGAGAAGATAAGACCTGTCT
TGATTCTCAGTCTTGAACCTTTTTATTCAGGGAGTGAAGACAAATAAAGGATCTGATCGG
AGGAAGAGCATGGTTCAGTGTCGCTAGTAAAGAGAACCGTAGGAAGGCGACACGTGAACC
AGAATACATCAGAAATCCTTTAAAACACAAACGAAATAACC
>4e2fe0db-5d66-4234-a9a4-1eb446e0b9c9
GTACTTCGTTCAGTTACGTATTGCTAAGGTTAAGACTACTTTCTGCCACTTTGCGAGAAC
AGCACCTCCTCTCGACAGGGAACAACGCTGAAGAGAATTCATTTTCTCGTAAATGAACTG
CTGTGAACTTCTAAAAGCCGGCAGGAAAAGCGTGGCGCTTATCGTTTAACAGGTACGTAG
CCTCTTTCCAGGGCGAAGAGCCGCTATCTTTCAGAAAAGAAAGAGCAGCAAACCTTTTTA
GTATTACCAGACTCGAGGCGAAGAGTTTACCAGAAAGAATCAATAGGAGGGTTAAAGCAG
AAGCTTCGTCCTTAGCCAGACCTCGCTCAACGCGTAGACTGAACTTCTTCTTTCTTAGCG
CCTCGTTTCTGGTGGAAGACGACAAACTCGCGGAGCTTTATGGGCAAAGAGCAAAAGCCA
GCCACAGCCATCACTTTTCAGAAGAGGACGTATGCCCGGCAGATTTGAAGCATAACCGCC
CTTGTAGCTCCTTCTTTGTAGCGCAAAAGCTGGCTTCGCCGCCAGAGCTCTTTTATTATA
GGGCGAGGGTCTGCTTCTAAATCCCATTTTAGAGGGCAGGTCTCACGCTCTATACGATTG
TCAGCTAAGTAAGGGCAGATGAAAGAAAGAAAGCGCGCAAGTCGTAAACCACGGAAATCA
GGCTTCACCTTGGCTACTAAGAGGCTTCCTCTGGCAACGACTTTCGTTTTCCAAAGATTG
AATTCTTACCGGCATACGCGTTGAGCTTTTCTTTCTTCCCCTTGTGTGATATCTTTGGTT
TCTTACATGACAGCTTTCGAGAAACCAAGCTAGTCCAACCAATAACAACAGGATCAGGGA
ATGTGAACTCGAACAGTACGGGAAGAGCCGCCCAAAACACGCTACACCCAAGAATAAAGG
TCAAAGTAAGTCAAACACATAAGGAGAAGTCGAAGTACGCGATCCCTGGTAGACAAAGAG
GCAGAGTAATGCCAAAAACTAACTTAATTGCAGGTACTTACTTCACCAGGACACGAGAAG
AGCGTTCCCCTGAGATATGGCCCAATCCTCTTTCCGGCGAGTCGGTGGAAACTGCGGGCG
TTTAGTTGAAAACGAGGATCAATAACACCATAAATTTCTGCGTAAGACCCAGCAAGCCCT
TTACTCGCTTTATAGGTTATACCCTTACCGCGGAGTAGCCAGATTTTGCATTAAATCTGT
TCAACTTTCCTATGATATTCGAATAAGCTCCGAGAGGAAGGCGCTTGGAGGCATATCTTG
CATCTGATCGTGGAAAAGAAAAAGGCGCTTTTCAAGTGTGATAGTCAAAGAAAAATCTCC
CAAAATCAGACTTTCTATTCTTTTACCTGCGTTTACCTTCAATAAGATGACAATCGAAAG
AATGACGCGTTTAATATCCCCCCTTTATGCTCAAAAATTAAGGACCTTTCTTTTTAATAT
TTAATAAAAAAGATGTGAACCCGCACTTTTCTCCTTTATCGGATTAGATCTTTATCAATT
AAAAAGGTCTGACTTCTTGTTACTATTTTCTTTCCTTTGCTTTCTCATCCACGGTAATTT
TATGGGCTATCTACGTATCCCTCATATATGATATGTAAATAGTCTAAGCGAGGGTTTTAT
GATAAGATAAGGTCTTCGTAGTTCATTTAAACTTCCTTCATAAATAAAACATAAAAATTC
TTCAAAAAAGCTGTCGAAATTAACTGGGATGCATTCTCTGCTTCCCATCCCGAATCTACT
TATTGAGACTCTGTTCTTTCAGTAGGAAAGCAGTAGTCACATCCTTTCTTCTAGTTCTAT
ATCCTCGTCGTTCAGTCAGTGATCGAGTGGCATTCTATGAAGAAACAGTCCATTCCAATA
AGGCTGAACATGGTAGAAAGTTTTCAAGCTGCCCTCTTTCTTCAAACTGAGAAAAAGCTA
AGCCCGGAAGTTCTTGGCTCCCAAAATCTTTCTTATAGGCGAGGTCTCTCCGAGCCTACT
TCATTTCTAATCTAAATTGCCCACGTTCGCAGCAGAAGACAAGAAGACTTTCGCTAAAGA
CGGAAAGCTATTCTTTATCCCGGGATCAGAATCAGAAGGAAAGGCCAGGCACTCATCGAG
CTACTTTACCACGCTGTTCTTCCCATCTTCATGCAGCCAGGTTTGAACGCCTTTGGGTGT
TCCCGGTGAGTAGTAAGGAAAATTTATCCTCCTCTCCATCTATCTCTCCCCACCGAAAAC
GTGGTCACACCATAGCGCCAATGACCCCGAACCCTCGGTCAATCGAACCACGACGCGCCA
TGTCATGAACCGAGTTCCAGGTCGCTACTAAAGAAACAGCTCCCCTCCCTACACTAATAG
ACAGGCCTCCCCCAGTCTCTTCGAGAAATTGCAGCTATGTTCGAATTTGCTCCTTCTTCT
ATCCCGAGGGCTTCCAGTAGTCAGCCTCCTCCTCAAGAATTCCTAATGCTCCAGCACTCT
GATCATGCCAATGAAGAATCGTAAGTGTCTCTGTTTCAAGCACTCGGGAACCAATTGGGG
CAGGATTTGAGGTCAATTACCTCAAGCAGTTGAGGTTCTTTCGATCAGATGGACCTTCTC
TTCGGTCACCCCGAGTTATCTTCCCGCCATGTCCCAGTCATTCGGGGGCTATCGGAAATA
TTGGATGATCATCACGACTTTGCTTCTATCCCAGGACGCAGGGGATGCGATTATGAAAAC
CAAGGGTGCCTCGTTCTGCTGCTTGCCTAAGAATTGTATGTCCGAAAAGGTGGGATCTGG
ACGTGAAGCACACCACGGGCCTGGGTCGGCTCCCAGTTGATATCGCAGATCTTAAAGAGA
AGATACCGCAGTGGTTCATCCCCACTAGCGAAGCAAATCGGGAACTGGGGCGAAAGAATT
GGAATGAAATTTGCATTGCACTATTAAAGAAGACCAGCAAAGGCCATAAGAACCAGCTCA
TCTTCGGGCTCGACATAAATAGAAAAAAAAAGATTCGGCAGTCCAGGAAACTCCACCAAA
ACCGAAAAAGTTGTTCTGAAGAGGATCATCCTTCTCACAACGACGATTTAAGCTCCGAAA
GAGTAAAAGTTCCGGCTAACACGGCGTTTTTAATTTCAAAAACTTCTCTTTCCCCGAGCA
AATATTATTATTAAGTGTCGCGATTTAATTCACGTGACACTGTTTCAATCTCAACAAGCT
GACGAACGGAGCACTCGTACCGCATTTCTTTAATACTCAATCTATGTCTATTCACCACAT
AGGAACCGGCCAGTTCGAACTAACTTTGAAAAGTAAAAATAAAACTCATGCCTTGCCCGT
CGTGCCACAGTTCATTTCAATCTCTTCAGTCTTTCTCTCAATGACTACTATGAAGCTAAA
TCGTCGCAATGACTCTTTGTTCTCTTCTCTCCTTTCTGCTTCGAATCATCCAAATTGATC
TTTTTTCTCTTATGAAATGGATAATTAGCGTCGACCTACTGAAGCATTTGAACCCGCAGA
CTGGGAATTGGCAGTTGCTTTAGCAGCTCCGGTAAAGGCAGCATTCATAGCGGATTCTCT
AAGACCGGTTGAAATCGATACAGTTTCAGGATATGATTCAGCAGGAAGGCTAGTAAACTA
CTTACATGAAATCTGCAATAAAAAGTCTTCCTTCCCGATATGGACCTAGTGCCATCCCGG
GGCAAAAGAAAGGCTAACAGGGGATTCGTCTGTCAAACCTGCCTCAAAAAAGAAAGAACC
CGGACGCTGCTAAAGTAAAGGAAAAGAAGTGCGGATCCGCCTTAGACAAGGCACAAGGAA
TCCTACGAGAAAACAGAAAGAAAGACAGCGCATTCCCTCACAGCCAATTCGTCTTCAATT
GCAGAAGCCATTCTAACAACTGCAGAATATGCAGGGGATTCTGTCAAAGATCCGACAACG
AAAGTTCGATGCCATCTTACGGCCCTGGTATTCCATGTCAAAGCAAGCGCTCCCTTGGAC
TTCCCTATCCGTATGGCCGGCCAATCCGCGTAGCCCCACAACAAGGCAAAATGCCAAGCC
CTTTTTCTGCTTAAATGTGAAAGCATGCGGCAAAATACCTCGCAAGCGGCTACTTTGTTT
GTGTGCTGGAACAGCTACCTTCGCCAGAACAACACTAACTTACCGCATAATGGCAAGAAA
ATCAAAGAAAGAGAACCAAGCTCCACGTAATAGAAAACTGCCATGAATTACACACGCAAG
TAGTGGCTCGGCTCGTTTTTCTTTCTAGTGAAAGACATTTCTCTCTGAGAAAAAAAGACA
TAATATTTTCGCGTCAACTCATCACTGAAGAATGGTGGCTTTGACTTTTTGGAATTAGAG
AAGCACTTCTTCGCGTGGGCAGCGTACGTACAAGGCTGTTCGGACCCCTTCCCTGAAGTA
TGAGGCGCGTTGCCATCGTCTCTTTCTCGCTGCGCAGGTTACGTGGCATGGATTCGTCGA
TTGACGAATCGGATCTTGGCTTGCTGTTCCTGCCGACGAACTAGTGACGAAGTAGAAAAG
GGAAGGCAATAGAAGGAGGTCCCCCCCTCCCTCTGTTGTCTTCTTCTCGCCGCCTTTCTC
GTCCATCCTGCCTTGCGCTGCTTACAGATTCCATTGCAGGTATATAAACTAATATTAGTT
AAGGGGGTTGGGGCGCGAAGCGCAAACCCTTTAATCTCATTATTCTTTTGTCGTTCGGAA
GAGATTCTCTGAAAGCGTCCTTCCTTCTCAATGCCGGGACATCGAGCGAAGAGCTCCAAT
GCGCATATTCGGAGCTAGGCGGATGCCGTAATCGCAGAAAGCCGGATCAACATCATGACA
ACGGCATTCTGAAACTGTTGAATGACCAATTGGTCTAATGTCTGAATGCGTATGGCAGTA
CACTGAGAGCACCTTTCTTCTCGGCTGACAAGAAAAAGGCTTTCGTCGTCTTTTTCCTTC
ATCCTCCCTTCGATTGCGAAGGGATGAAAGTTGGGGCCGGTTTTCATTCAATTCATCTTC
CCGTCCAGCAAAGCCCTCCTCCCGCGGACAGCAAGTTGGAGAACCTGCAGAACCGCGTGA
TTGATCCATCTGCGCTATTCCCTAATAATTTGAAAGAGGTTGAAGCGCTTCAAAACAGAT
GCCCTACCATTCTGTGACAGAAAATGAAAGCTGACTAGCAATCGCTCCTTTTTCTTATTA
GCATGGGATTGGATGTTAATAGCGAAAGACGGAACTAATAGACGACAATCCCCGAGGAAT
TCTATCGATTTCGATGGACAACAATCCATCTTTCTCGCTTTCCGCTCTTTCTCCTAATCA
ATCGCGAGGGAGTTTCTTCGGGCATGAAACGCAAGTGCCGAAATCCAACAAACAAATGTC
CGAACGTCCGAGGACGAAAGAAAATGTTCGCAGGGAACTCGTTTCTGTCGGCCTATTCGT
GCCCGCCAGAGCGTCAGCCGCAGAAATCCATCACTATACTGAGCAGATCACGGGCATTCA
TCTCGGTCAAACAGAACTGTGCGCGATTCTCGTGAATCGCCTTCCACTGAGTATGGCATT
CAGGTTTGAACCAGGAAAATCTTTCTTCATTTCATGAATGCGCCACATTCGTTGCTGATC
TAAAAAGATCTTGTCCTGTGAAGTGGGCGTTGGCGGACGTTTTTTCATTCTGCCCTTTAG
TAGCGTTTTACTTTGTAGGCTTGGTTAGTTTGCCCCAAACGCGCTAAAACAGGCCTATAG
GTTCGCCTTTCTAATAGAAGAAGAGTCTATAATTAGATAGAAGTATATAGAAGGATATAA
TTGTATTGACATGAACAGAATCACCTTTGTTCGAAAGGCCAAGTCCAAGTCTGGCTAAAG
CTTGTCTTTTTTTTTTCAAAGGCGGTCCCCTTTTATGTCGGATCGATGACTCCAAAGTTC
AGTACTGCTAACGCTATTGTAGGGAGGGGATACGTCCCCTCGGGACTACCGGTAGCGGGG
CGGGCGTATAGTTGAATCTCGTGCAAGTTAGGTTGTGGTTGTGTTGTGCAAGCAGAACGT
AGGCGCTTTAGTGTGCGTTGACCATACACTCTCGCATCGTGTAATGTCATGTGTATGATG
AGGGTGGTGTGGTAATTGACCTCAATGCTAATGGTTATCCCCAGGTTCAACAAATGAATA
AAGCTATGATCGTACCGGGATAGAGATGATGGTCTTCCTCTGATGTCTCCAAGCCGGCCA
TAGTAGAATAGATAGGCAAAGCAGCCAATAGCCAGTCTGTTCTCGCTTCTATCGATAGAT
AGCAGTTGCTTCAAGCTCAAACTGAATTGCTACTTTTGAGGAATTATTGATAGAGTGGTA
TTCTCGCTCCCTGTCAAATAAATACGAGGAAGAAGAGAAGGAAAAAGAACAAAAAATTGA
CAAGTCTAATGGGAGAAGAATAGCTGACACGTTGACTGCTTCTTATAAAAAAAATATAAC
CCAAGCGGTCTAACCCTAACCCCCGGGGCGGACCCCAACCGAAAGACGCGTCACAGACTA
ACGGCAAGCAAGATAAAGAAAGCAGCTGGCCCTATGTATGAAAAACCTTGCCGTAGGTTT
CTCCAATGAGAATAAAGAAAGTTTTTGGACAAGACAAGAAAGGAACTCGCCCTTTGCTTT
GACGCCAAAGGATAAGAGGCGGTGCTGGCGATGACAGTGAATCTATGAAAAGTTCTCGAA
TCGGGTTCCGACCAAATAGAGCGCAAAGCCAACGAGTTCAGTCCAGAACAGCGTAAGGCG
ATCGAAGTGAGGCAATGAATATTGAAAGGAATGGACGAGCGTAGTAGGCTTAATAGTGAA
CGCAGACACTCCTGCTTTTAGATATAAGATCAATGACTTAAAATAAAAGACAGATGCCGA
GATAAACTGTTAGACTTCTTTATTGCGTTGCCGAATCGAAGACGAAGATTTTATAACGCA
GTGCGGATACAGATAAATAGGGAACAACCCACCAGGCATACCTCAAGGAGCACACCAATC
TCCCCGGCAAACATCTGTCTGCACCCGACCTATGGATAGAAAGATGCAAGAATGAAAAAA
AAATAAGAAATATACTTTGAGGATGAGATGAGCGGACGGAGAGTACGTAGCTGAACAACC
GTAGAAGCTTCCAGCAATGATACTGAACTAACCAGATAGGCCGCCCAAAACCGTCAGCTG
ACGACTGGAATTCATCGGAAATCAACAACGTCGGATCCCAGCTATCGAAAACGCAGACTA
AAACAGAAGATCACAAAATACAACACAACAAGGCAAGCGCTTGTCGCTTGCCGCCAAAAA
GCGAATTAATCAGAATGGAGACAGGGAAAAAGGGGCCTTTACCTGTTTGCTTGCATGTTG
GGAAAGGGCGAAGAAGAATTTTCGAGCCTGCAAGCAGCAAGCAACAACGGCTGAAAAAGC
CGTTGCGCGCTAGCTGTAGTTTAGGGTATAGTAGGCGTCTTGGACGTTCTAAAACTTGAA
GAATATGAAGCGTCTCGTTCTGGAAGAACAACGTTTTTTTAGTTTATTTGTAAAATAAAA
AAAGAGGCTTACTTCAAAAAAACGCACTGCCGCATAAACAATGGATCCGCTGGGCTGGAT
GAGCAACCTTTTGATTTGGCCTCTGTACCAGTAGTGAAGGCTTGCTACTTGAAAAGAAGA
AAAAGGAAAGATTGAGCAAGGCAAGGAGAAAGAAGTTGTCCCCTCTTCTCTGGTAACCCG
CCGCTGGTCGCCTAGAGGCGCTCCGCCCGCCACCGCATATGTAGAAAAAGAGGGCGGGGA
AGAAGAACCAGTACGACTTTTTTACATGAGGTGGCGAGTTTGGCTAGGTAACATAATGGA
AATGTATCGGACTGCAAATCCTGGAATGACGGTTCGACCCCGTCCTTGGCCTCGGAGAGT
AGCGAGCAACACTTTCAAAGAAGAAAATGGCATAGTAGAAAGGGGGCTTTCCTTTGTTTA
TTAAAAATCCACAGACAACATTCTGGAACTGTAAACCAAAAAAAGACAAGGATGAGAAGG
AGCTTTTACGTTTTACTTCAATAGAATGAAATTTGGAAGGTAGAATACGCCCCATGGTCG
ATCGAAGGTCCTGTACTGAAGAACTCAAATGAATCTATCTTACTTTCAAAGTCCATCTTT
GTCCAGCCAGAAAATAGCAAAATGTTAGACCAATCTCAGAGCTGACACAACCGAATTGGT
TGAAAAGGAAACCCCAACGACCTTCTACTCCCGCCCCAAAAAGCGGAAACCGAACAACCG
CAGGCTGTCGAGGACACGTCTGAAGAGGAGGCAGGCGCCCTCTAAGTTTACCACCCTAAC
CACTAATGGACTACTGGAAACGAGCGAACGGGAACCGACCGAATCGCCGCAGCCTCTACA
TCAGTGATGAGCAACATCTCTTCAATCAAGCAGAAATAGAGAAAAGTCTTTCTTTATTGA
AAAAGGCACCTGAAATGGGACTCCATAGAAACCAGGTAGGTGACACAAAAAGGCGAAAAT
GCAAGGTAAAAGTACTTTGAACATCAACAACTGACAACAGACAACGCCGCACACCAGGCA
GGTGGAAACTACTCGAACAGAAAAGCTGACATCGACATCAACAACAACACCGAGAACAAA
AAGCAACACCATGTGTCAAAGAAAAGTACGGCGTGATGATTTGCCGCGAATCGCCTGAGG
ACGGTGGATATAAAATCTGCTGATTCCACCTGCTGGACACCTCTCGAAATGGAAAAGGCG
GCGAAAAGGCCGTGAAGACACCTGACCCAGCGATAAATGCTGAAAAATGGTAATTGGATT
GGTGAGAAGAAGCCGGGAAGAAGTGGGCTTTTCGATTTTTGCCATGTGTGGCTTCCTGCA
GCCTCGCGCAGTGGTGGACGAGGAAATTGCGTGAATAGCGGACCGGCCTAACCTAAAGTA
AAGGCTCTTCCTCTATGAAGATGGTGAATCTTGATTGACTGACACGCAGAACCAATTCGG
AGGAAACAAGAAGCATGGAATGGGATAGGCGGCGGAACAATGTTAGATAGCGAATTACGC
CGACTCGATGGATGGAGGTTTGGAACCCAACTCAAGGACGAAATCAATGTTGAGTCAACA
ATCATCGAAGGGCACCACCAAGCGAGATCGAGACCAGCACAAAGTATGAGAAAAAACCTG
CCCTTCTTCAAGTATCTGCTAATAAAAAGGCAAGCTTTAGCTTGACTAACAACGGAGAAA
AGAAAAGAAAGTGGGCGCGCTAACTGCAATCAAAAGCGCGAACCTTCGAGAAAGAGGCCC
TTACGCTTTTATAGATAGGCTCAGAAACTGCTTTACTTTGATTGCTGCGGAACATCGTCG
GATACTGAAAACATAAAAAATGACTTTGGCTTTTCTGATCAGAATCGATTCTATGATTGA
ATAGCGGAAGTGCTACTTAGTAATGAAAACTCGGAGAGACAGACAGAGAGGGGACTCTAT
CATACCTGCTAACTCCGCAGATGAGAAGTCGGTGATCGGTTTTTGTGTGAGAGAAGGAGT
ACTATAGGTAGAAGTGAGTCTACTTAGCGAACTGGAAGGACGCGGAGATCGATTGATCAA
TATGAATCTCGAGTGGATGGTTGACTGCCGCCCCCTTGTCCTGGAGTCTCTCCGGCCGGG
GAGAGCTTGCTATCGTAACCTTTTCCCCGGTGTATGTGAAAAAAGTGGCAAGCCATTTCG
GTCATAGGTTAGTCAAGAGACGATAGTCGGCTTCCGACAGTCCGTTGTTCCTCGGTAGCT
CAGTGGTAGAGGCGGTCGGCTGTTTAACTGATTGGTCGTAGGTTCAAATCCTACTTGAGG
AGAATTCGTTTTCTCGCTTTTCTGACCTAGCGACTT
>78ceeff4-1446-4721-aa01-9545154e9418
GTACTTCGTTCAGTTACGTATTGCTAAGGTTAAGACTACTTTCTGCCTTTGCGAGAACAG
CACCTTAAGGAAATCGGATAGCAAGGAGATGCTGATGCCAACTTCGACTTTCACTCATAG
GAGAAAAAGAGGCACTAACCAAGGATGAGGCTAAGCTTCCTCCCAAGCAAAGAAAAAAGA
ATAGGTAGGATTCGATCCAAGGACCTAACTTCAGTGTCCACAACCGGGGTTTTCAGACCA
CCCTTGCATGTTCACGCGTATATCCGATAGGATGCTTCATATTACCTATATTTGCCATAA
GCCTAATTTCCCATAAAAGGAAATGCAAAGTTTTGGTCCTGACATTGAAAAAAAAAAACT
CTCATTTCGCGAGGGCGGAAAAGATCCTGCGTTAAGAAAAAAGAAACCTCTTCGAGATTG
AGACTGGGTTGGATAGACTGAAGGATAAGACAGAGTCTCTTTCTCGTTACGTACACTGAA
TCAATGACGTTGGGGCCCAATGTACACCTTATTCTATAATAAAAGAACCCGATTAAGAGC
CAAACC
>b53b2a8f-1d5f-48ac-9e99-363540493502
GTACTTCGTTCAGTACATGTTACTAAGGTTAAGACGTACTTTCTGCCTTTTGCGAGAACA
GCACCTCGTGGTGCTCTTGGCACAATGGTCTAATCTGGAGGATGAGAGTTATTGCTTCAT
CGGCAATTCTGCTGATTTAGGAGTAGGTCTTGGCTTTGAAGGCTTTTCTTCTCGATGCTT
TGTGTCTAGTCCCACTTATTCTAAGTCCTATCTAAGTCTGGTAGAGCTAGAGCCCGGGAA
GGTTCTCCGCGACGAGTGGCTTTTTGGTCCCTTAGTAGTAATAGTAGTAACTCCCAGCTT
GCTATTTTACAGAAGAACTCGTGGTTATTAGTAGCATCCGAGGTTCAAAGCCCTGCTCCT
TGAAGGGATGAGAACCTTCTTTAGAATGAGAGAGCATGGACCAATGCAATGGTGTCAAAA
AGGCATTTGTTGCTTTGTCCAATCCAATCACAGCTTATTCCGCCTACACCTTCTTTGCCA
AAGCCCTTGTCTGTGGCTATCTTCTACATTCTGCCATCTTCCGTCATCCCCTTGATCGAC
TGTCCTAAAGCAAAGGCAATGCCAGCAACTCTTCTAAGCCATAAGCTATAGGCTAAGCGG
GTGTCGAACTCATACCTTCTACGCTCCGTTCCTGGGTTGACTGTTCGCCTTTCTCTTTCT
AGAGGATATCCCGGTTCGTGCCACTTTCACGGGATTTTTTCACATTTCTTCGCATTCTAT
TTCGATAAAAGACTAGGCTAAACCTAAGGATTTCAAACCTTACCTTAGGCTTACGACTGC
TTCGAGAGCATCTAGAGCAGGGCCATTTCCCTATCTGTTATTTCCACCAGTTCAACTCGA
TCAGTCACCTGGAAAATCACACTATTGATAAATAGTAAGTTAGCAACTCATGAATGGAAT
AAAGAATAAAGACGAGCTGGATTTACTTACGGAAAAGCTTGGAAACAAGTCATATCAATC
GATAACTATATGATAGATATAGCCTTCATGCCAATTCTTCTGAGAGAGCCTTTCTGATCT
AACTTCTAGCATTAGATATCCCCACACGGAGCTTCAAGAGATTTATCCTTGGGTCCTGTG
AGGAAGAAGTTGCTGCGTCAGTCTAAACTAGGACTTATGCTGCTATTTCATTTTAAAAGT
AAGAATGAAAGTTAGAGGACAAGTAATTAAGTCTTAGGGTATCCCATGTGGGCTGCCGGT
ATCGGTCGCAAGCGAGTTACGATAAACCTCGAAGGCTTATAGGGTGTGGGGGAATGCACG
ATCTCATGCTAAATATCCTGAAGCTGCTACGACCTAATAGGGATTTAGATCTAATCAACA
GACTTCCTGAACTTTCTTGAAAAGGTTTTGCTGCTTTCTTACTTGAAAAAGCTAGTCCTT
CCTATTGTTCTAGTAGCTAGGGAGGGTAACTATCAAGCACAAAGACACCGCTTTAATGAA
TGCAACAATCCATACTTCCAAAAGCATAAGTCCTTACTTGGGTAGACCAAAGAGAGAGTA
AAGAGCACTAGGAATAGCAAGCATAGAAACTTATCCCACTAGTCAAAGAGAACTTACTAT
TCAACTACTAGCTGACAGAGCAAGAGTGAACGGGGATTTCATTTGTGGTTTATAAAAGCA
GGTAAAGGGATTAAGAAAGAGTACTCAATCGGGATTGCCTGGTATGATGCGATCGCACGT
TGAACCTTTCAACCTTCTGCAAACCAGACTACCATTAAACCTTATTGGGCTCTTTCAATG
GCCTTTGAGATGAGGAAACTTAGTAAAAAGGAAATGTTAGGAATACCCAGACCTATGCCT
AATGCATGAAAGCACATTCAACTGCAATGCCTACTTCTAAATCAATTACTCTTTGAACGA
CAACAAAAAGGACTCACTCTTGGTCTCCGAAAAAGAATGAATTTGGTGCACTCCACGTTC
GTAGACTCGATTGACCCTGGAATGGGAAGACATTACTACCAAACACCAGTCTGGTACTCT
TCGCGTGGCTCGGTCGGCGAGAACTTCCGGAATTCAATGCAAGAATTAATACTGAGATCA
AAGTGTGACGTAGATAAACGCTCGCTAACTGCTAATCGCTAAACGAGTGACCAGAATCGG
GAACTCGCTGGACAAAGGCCTTACTATACTTCAGGCGGGCAGCACAACATTTCAAAATAA
AAACCAACCCCAGTTTTATCAAAAAAACCCAGTCGGGCTCCCCAACTTTTCGGCAGACTC
AGCAGGCCCAAGCTCAGTACCCACAAGCCCAACAGCAACAACAGGGTAGTGTCCTATAAG
CAAGGTCAGCAAGGGGGCCCAACGGGAATTGAGAGACAAGCCAGAAGACAGGACCTACAC
GGCCAAGTTCGGTCGTTACCGCTGGGATGAGCAGGGGGTCTGGTACGTACAGAAGGGAGT
GAAGCCCCTCTGCAAGCCGAAACCGACGCCAAATCCATTGCCAATCGGGTATGATCCGAC
GCGATATGCCATTATCACCAGAGCCGTGGACACTGGCCCGACAACTGCTGGAATAGGGCA
TGTCATACAGGATTTGATTGTTCTAAGCAGTTCGTTCTACCCTCCCGCACGCCGGCCACA
ACAGCTCCAGCCAAACATCCTGCCCCAATCCTTGCACGGGGTTAAAGAGGCAAACCGGCA
CATTTTACCCTAGGCAATATGATTGGTCCACCAGCCCATGGAAATCGGCCAGCCCTCATC
CTGTTAGGATGCCCTTACCCCTCTACCCCTAAATAAGTAGGCCCCGTTCTACCGTACTCC
AGACCTAAGCGCCCTAGCTAAGGCCCGGTAACTCTGGAAAGAGATCCGCCTGTATAGTCC
AGTCTACCAAAGCCCTTTCACATTGTCGAGCGCTAAATACGAACATCGAAGCGTAACTCT
TTTTTTGCGTATCAGAATCTCGAAAACGATCATTGGTTGTAGGCTGCCCCCTCAACTAAA
TAATGGGGAATAAGCGCAACTGGTAAGGGAGAACGACGAACTGGCCTTCTTGTAAATTCA
TATAGAGATCTGTTGTGGGGGAACTGTTCGATATCAAAATAATAGAACTCAAAGCCGCTT
GCAATCGCAGACGAGGAGCATATCTTTCAGTGAGGGCGTGTGTTGACCGCCCAATTACGA
TCTCCGCCTACGACTACATGCGATAGCTACCTGTCGGCTGCTCCCGAAATGAAAGGAAAG
TTAATATGTAGTTTGGATAACTATTTTCCTATATAAATAGAGTCACGCGACTGTGACCCC
CGTCATGAATCGCCTCCATCGTCTTACAGTAGACGAATACGAACATTCACTTTCGTTGTA
ACAATTCTTCCCCATCTTCAAATCCAACCCCAGTTGCGGATACATTGATCCTTCGGCTCG
TCACGACGGTTGTAGCGAGCGAGTCTGTCTGGCTTAAAGAGGTGCCTTCTCAGCAACTCG
TGTAATGTCGTCTTATGTTATGTATGAGGTGATTGGTCTCTATGGTTCTCCGAAGGTTCA
GTAAGCGTCACCTTCATCTTTGGTCTTTTAGAGAAGGAAGCTCTCTTTCTCTCCCTAGCA
CCACACGAGTACCCTTTTCTGTCAGGCAGTCTGCAGGCAGCAAGCAGAACTTAGTGAGAT
CAAAGCTCAGCAGGATAAACGCCGGATGAGAAGCCAGCAACAAACCCCTTTGGGCATTTG
TTTCCTCCGCTCATCATCTTTTCATTCATTACAGATAAGGATAACCAATAGTCTCGGAAT
ACAATACGCAAGAACCTGAATTTTTTAAAAAAAAAGGGCATTTTCGATGTTTGCTTGAGC
AGCGGCTTCGGCTCGTTGTTTCTGGACGGAGAGTGATTTCATCTTTTTTTGCAGTTTCTG
AACGGTCACATTGCCCTGATCCAACTCTTGTCTGGTCTTCTCCATTTCTGTGTTGATCGA
ATTCACCTGGATATTCGCTTGGCCTGATTCCCGCATAAAGTTATGTTATCCGTTGTCAAG
CCTTTCTTTGAGCAAACGCTTTCTTTCAGTCATTGGCAACCGCGAATGGGCTTTCACACC
CGCGTTGCTGCTACTGGGTGGGATGAAGGCATCTATCTTATTATATTATGTGGAAGAACT
TTGTCGTTAGATGGTTAGCGGCTAGAATAAAACAAGGGGCGTTGTATGGAGGTTTCGAAG
CGAGAGGATTGAATTTATTGAGATGCATATAGAATAGATGGTAGGGTTCCAAACCTCGCC
TAGCACCGAAAAAGGAAAGCCTTGTTCTACGGGGTATGGCCCTGGACGGTGGAGAAATAG
AATAAGATGGAGCCTACCTACTTGGTTCGGACAGTAGATAGATCAAAGGGAATAGAATCC
AGGTGGTTCTTATGCTGCTGATGGTCTCGGTTCGGACGAGACAAACGGAAAACCAAACGA
TCGATAGTCGAAATGGGCCACTACTTTCCCATTCGAAGGCATATTGATCTGGATCCCTGG
GAACAGGTCTGTCGAAGTGGTGGCTCGGCTCCCATGAGGATGGGAAAGTATATGCGAACT
TAGAGGCCGAGGGATGGTAAGTAGATTGTCGATGACACAGAAAAGCGAAGATGGATTTTC
TTCTGGTTGGCCACCATAGTACTAAGACGGAAAGCCTGGTAGGCGGTCTACACAGAAGGA
AGTCACCAAACGTGGGAAAAAGTACCTTTTTCTTACTCGAAGGAACATACCGTAGGATTG
TTGACAGGGATGCCTTTTTGACCCGATAAGGCTCTTACTCAAAGAAAGGAAGAATGGAAT
TACAGAATGCGTTACATCCATCATATAGAGACAATGCTCAACGGCCGGGATTGATACATT
ACTACTTTGAAGCACTGTATGAGCTGTTTTATCAGGTGTTTAGCGCTATTATCAGGTAAG
CGCTATATCCTTCAGTCTAAGGCATGCTTGGAGTACACACTTCTCTTCCATCTTCCCAAC
CACATACTGCGAAGGAAGCATTCCCTACCAATGATGCCCCAAGCTTTGAAGCATACAAAG
ATTCTGGTCCCGGAGATTCTGAAAGCTTTGATTCCTCCTTGCGCCCCTAGCCCTAGGCGC
CTTGATACCTGGGCTTAGCCACAGAAGTCCTCGGATGTCTGGGTGCTGTTCTCGCAAAGG
CAGAAAGTAGTCTTAACCTTAGCAATACGTGGCAGC
>c9ac490b-3f7d-444c-97cf-5c92f7b9056f
ATGCTTCGTTCAGTTACGTATTGCTAAAGTTCAAGACTACTTTCTCCCTTTTGCGAGAAC
AGCACCTTCCCCAAGGAAATCCATGGACCATTCCCCCTAAATCCTTTCTATTGCTGGTTT
CGAACTTACCTTCAGACGAGCCTTCCTCAATCTTCATCTTTTAACTGGCATTCTCTATTC
ATTATTGACTGTTGGGCCTGTCTTCTTAAAGATCATGATCCTGCGGTGGCACATTCAATA
ATAAAAGAAAAATAGGTAGGACCCTTTTGCTTTCCAAAGACCAGAAGGTGTGAAAGAAAT
AAAAGACCTTGGTCAAAGATTCCAAGCTCGTTGATCGACACTTCCTGTCTTTAGCTCAGA
AAGTCAGACTTCTCACTAGTTTCAGTAGGAGATACGGATATATTTGATCGCTAGCCAAAT
CAGGCGTCTTCTGCTTGTCAATTAGTGGGTATAAAAGAATATGCTTTAATATTCTGTAGT
ATCGCTGACGACAAGCAGCGCTTTCTTGGCAGAGTTTTAGGCGGCAAAAGTTAGTTTGTT
GGAGCTGCTGGGCATCAGCAAGAAGATCAGAAGCCAAAGACGTTTCGGATCAAGGTTGCT
TGCATGCCAAGCCGATATAAAGGGATGGCATAATATTGATTGGCAGGTCTACGTCAGATG
CCTTTTGAAGGAAGTTTGAAAGAGTCCTTGGAAGAAAAGAGATTGACAGGCACCATATCC
AATCACGAAATAACGGCGTCAAAGGATGTGACGTCGGAGCATACCCAAGCGGATCCTCTT
TAGGGGAGCGAGAGGGATGAAATAAAAGAGGATGGAAGAGGGTTGGCGGGACAGATTCAG
GGGACCGACTTCTACCCAACACCTTCGAAACGAGGTAAGGACCCCGATTTCATGATGGGC
CTATGACTTAATCCAACCCTGTCATGAAGAAAGCCGTTTATTTGCACAGGTCGTCCTGAA
AGAGCGGGGATAACACAACGCCATATTATGGGATATAGGTGGGTTAGATGCCAGCACATG
GACCTCAGGGTATGCCTTGCTTTACAAGCTAAATCGTCAAGTATGGCCTCACAGCCCATA
AGTTACCCAGTCATAGGCGATTCACATTCTTTCTCGCCTATATTATAAAAAAGTATTATA
TAAAATAGTATAGTAAGAAGAAATGTAGACGAAATTCATCAAGATCAAATGAATGCAACG
AAATAGGAGAAGAAAAAAACTCCAACGGCTCCATATTAATGGATTATACTGGTATTGGTC
CTATTACTGTGGGACTGGTACGTTATCTTCCTGCAGAATGATGGGATCACTCGTAGATTA
GAACTGTATCGCCAATCCTCTACATTTACGATCAACATCTTTTGGAGCCATTTGAACGAT
CTATTTTTACGGAAAGCGTTAATATGGCGTATTCGTTTTTACTTTTACTAAGTTTCGCGT
TATCTTATGGCTTTTCAAGACCCTTTCCTGCATTATGTTAGGTATCGAGGAAAGAAATTC
ACCAGCTTCAAAAGGGACATCTTCTCTTAAGTAGTAGGCATGAGTGGCGGACGCGCTAAG
ACAGTTCTTGAATAAAGAATCTCCTGCTGTAAGGTAGTTGACTTACTTAATTGTTTCCAT
GTTGGAACTCTTCCTTTTTCCTTTTACCGTGTAAAGAAGTTCTCCTTCTCTTTTCATGCC
TTACAGAAGAGTGAACATACTCTCGGGTCTTTTGAGCAGTAAACTCTTCTTGGTCCTTGC
CTTTCGTCTTAAGCTCTTAATGACAAGGAGTTAACTCAGTAATATAAGTTAAGGTAGACC
CTTGTTAGAAAGTCTTTGATTGGTCAACATTTTCTTAGACAGTCTATGAGACCAACTTCT
CTTCTTCCCTCAGCCTTGATTAAACGTGGAGTGGTAACAATTGGAAAGTCTATAGAGATG
CCTTAGGGCAATTGGAGTGAGTAATGGTATGGCAATAGTAAGAAGAAAGAAGCTGCTCAC
TCTGCTTTACCGAGAAAGGGAACAAAAGAGAGTAATGACACTGTACCCTACCCTACCCGT
CAAGGGTAATGCGATTAGCGGAACGAATTCGCTCTTGGTTTTTGAAATGAATTTACTACG
TCGCTTTAGCGAAGCTTACGAGGATCTACTATTCTTTTTACAAGCGTAAATCCTAGATCA
GGGTACAATGCTATCTACCCGCTAGGGGACACCTAAAAGTAGCTTATATGTCTAACTCTA
TCATGTACTCCTTTAAGGGCATGACCCTAAGTCTGGAAATCGGACTGAAGCCAGTACTTT
TAGCGTTATGGTGCCACGGTAAGGATGGATGCTGTGCGGTTGCTTGCCCAAGGGGCTCTC
TCGTCTTGGTCCTTTTATAAAATGAAAGAAAGGAAAAAGTTTTATAAAGGAGAGCCTGTC
TGAAGGAGCCCTTGAAGCAAACATCTTTTCATTTGAAAGACTTGTTAGCTGTCCTTAGAC
CTATGACACTCATTACGCAATGGAGTATGTTGGATAGGAATAGGAATCGACATAAAGAAA
GCGTAGCATGGTGCAGGAACTCAAGAGGGAACGTCTTTTCTCTTGGGTGCAGAATAACTC
AATATTGCTCCTCGATGCCTTTCCTTTGTTTTACATTCATACTTCATATCTATCGAGAAA
TAACAACATGAGATTCTTAGGGTCACTAATTACATAGATTGACATGATAAGGCTTAAGCT
GAAGAGAAAGGGACAATGGAAAGAAAATTCCCACTATCAAAGGCAGTTGATCATGGATTA
TCAATAAGCCGAAAATGGAGCTTCTTCTTCCTGGGTCGATGCGAGTGGTTAATATGCTTA
ACACATCGATTCGTTTCTTAATGGGCGAAGAAAGCGGGCTAAGAACTAAGAAGACAATAA
GACAGCCGAGTCTGTAATAGCTACCCTTTTCCGACACCATTAGTTCCGTGCCTTATCTAG
ATGTGCTAGGAAAAACCACTCACAGAGTTAACTCCAGAATTGGTCCCAAAAATCCACAGT
AGACTTGAGCCTTGGAACTACGGATGAACCAGCTCCTATATATAAAGTAAGTATGTCATG
GGCTAGCTGAACTAAACTCATCTGAGGAGGAAGGATTTGCTCTGCTACACTTCTTCTTCC
TTGAAGACAAAGCTATCCCATCAAACGTTATTGTGTAGTATTTCGCTCAAAGTGAAAATG
GAGCATTCATCACAAGGCGAAATACGAATCGATTGATGTTACGGTTCATAGCTAATCCCC
GAAGCAGTAAGCTTCGAGGTCAGTTTTGCGGTCAAAAGCCCATCTGCGATTCCCTCACTC
CACTAACTTTCCAAACGATAGGATTGAATTCTTCGATTCTCTTCCGGTTAACTTAACTAA
CTAGTTCTCGTACTCGGCCTCTCCCGATGCCTAACCACCTTACCTATAAGCTCTACCTCC
TGGCAATCTTTCTACCTATTTGTTTGGTCAAGTTGATCTTCTCTGCGGGAAGGCATCCTT
GGTCCTTGAAGTAGGTTAGGGAAAGGGCTTTGGGCATGGAGCTGCTCCCCGAAAGGACTC
CTTAGTCAACGCTCATGTGTAATTTCTTTTTCACTGGGTAGGGCTTTCAGACGTAGAAGG
AGTAATTCATACCAGAAAAAACCAAATCAACTGCATTAGTCGTAGCGCGCATACTCTTCC
TCCTATCGTACTATACTATTATAATAAGTAATTGCAAGCTTTGCTAACAGGGATACTGAT
ATGAGCAAAAGAAAAGCAAGTGATACTCAGGCTCGAAGAACAAAGGTCTGCACGAGAGCT
ATTCATAGAAGTTCTGCTTGTTCTCTCTTTTCCCGAGTAAGAAAGCATGAAAAAAAAAAT
CATTCTTTGAAATGTCAGCCTTGGTTGTCGTCACACCACTCGCTGATGCACTGGGTCGGC
TTACGCATTGAATACGAATAAGCTCTTTTTCATTCTGAATCCTGACTTGGCAATTACCTT
ATTGGTTGCCTAAAGGTGCTTTATAAGCTTCAATCTCGACCTCTGAAAAAATCTTCTACT
TCAAAAAGAGAGGAGATTCGTTCAATCGGAGATGGATGATTGGAACCGCATTAATGCACC
TCACTCTTTCTTTGAGTTTATCAGCTCCTTGAAAGATAATAAGGATCAGGATCAGGATCC
TCATCCGAATAATGATCTGATGCGGGAGAGGGGGATGCTTTACTAATATAATAGGGTTTT
AAGCGAACCAAATTCTCTTAAGAGGAGGAAAGCTAGCAGCTATCGGAAAGGTAGGGTTTA
GCTCTTACGGAGTTGAGTTAATGCTCTTTCAAGGGCGATGGGATAAATAGAGAAGGTTGG
AGTTGAGGTTGTTCCCGCCCTTTTCTTTGGGGGTAGCTTCACTTCAAGCCGAAAGCCAGT
CAAGAAAGTCCTCCGCACCCAGAAGACCAGATCAGAAGAATTGAGACCGTCTATGCTTGA
CTAAAGCTAAACTAAGGTAGGACTGCCTCGCTGCTCTATCTACTTTTTCTTTACTTTAGG
AGCGAGATCGAAGGAAGAGGACTTTCGCTAATTGACTAACTATAGAATAAAGGGAAATGC
GCCAATAAGGAGTGGCGGGAAAGGGGGGCATCCCAAAGCCAAAGATAAGAGTAAGGGACT
AACTCGGAAAAAAAGTACTTAAACCGGGAGACTAAACAGATGACGGAACTCGCTCGGCTA
AGTCTGAAGAAGTTGCTGACAGCTGTAAGCCTGGAAAGGTTCGAATCAAGTTCCCTTTTC
ATAACATAATAGGATCCACTTGCAAGAAAAGCACTTTACCCTTCGTTGGTTATTAGGGGC
ATCCCGAAAACGTCCAGGTCGAAATATTTCAAATGTTGTTCTGAATTAGTGGATGCTGCC
AAAGGGAGTGGCGATGCCATACGCAAAAGGAAGAGACTCATAGAATGGCGAAACAAATAG
AGCTTTTGCACATTTTCGTTAATCCATGAACAGGATCTATATAGACACATAGATCCATGG
ATCCATACATCTCGATCGGAAAAAAATCAATAGAAAAAGAAAGAGAAAGAATTGATCGAT
ATATTTCTCGAAACTTTCGAGAAACGAAAAGATGAAAGATAAATCATGGATCAACTAAGC
CCTCTCGGGGACTTGGCAAGAATAGAGAATCTCGTGTATTTACCATGGAATAAGGTTTGA
TCCTATTCTGAGGATTCCGTAACTATTCCATTCAAAAATAGAAAGTTCGAAACAATTGGG
GTTTTTTTTTGGAGATTGGATGCAGTTACTAATTCATGATCCTGGCATGTACAGAATGAA
AACAATTCTCGATTCTACGATCATTTTTATGAAAGCCTTTCATTTGCTTCTCTTCGATGG
AAGTTTGATTTTCCCAGAATGTATCCTAATTTTTGGCCTAATTCTTCTTCTGATGATCGA
TTCAACCTCTGATCAAAAGATATACCTTGGTTCTATTTTCTGTCTCTTCAACAAGTTTAG
TAATGAGCATAACGGCCCTATTGTTCCGATGGGGAGAAGAACCTAGAGGACGCTTTTCCG
GGAAATTTCCAAACGAACAATTTCAACAGAAATGTGAATTTCTTATTTTACTATGTTCAA
CTCTATGTATTCCTCTCTCCGTAGAATACATTGAATGTACAGAAATGGCTATAACAGAGT
TTCTGTTATTCGTATTAATTAAACTCGTTGGGGAATGTTTTTATGCGGTACTAACGATTT
AATAACTATCTTTATAGCTCCAGAATGTTTCAGTTTATGCTCCGGACTATTATCTGGATA
TACCAAAGAATATGGTCTAATGAGGCTACTATGAAATATTGACTCATGATTGGGGCAAGA
CTCTTCTATTCTGGTTCATGCTTTCTCTTGGCTATATGGTTCATCCGGGGGAGAGATCGA
GCTAGAGAAATAGTGAATGGTCTTATCAATACACAAATTTATAACTCCCCGGGAATTTAA
ATTGCGCTTATCTTTATACTGAGAATTGGGTTCAAGCTTTCCCCAGCCCTTTTCATCAAT
GGACTCCCTAGTATACGAAGGAGTGCGGTTCGTTCGAAAAATTCCTACCTCTCTATCTAT
CTCTGAGATGTTTGGATTTTTCAAAACTCCATGGACATGCATAAGAGAAATGCTATCCCC
ACTCGGACCAAGACATAACTTTTACTTGTTCAAATAACAATTAAGGTGAAGCAGGTCAGG
AACAACGGAATCTCTTTATGAGAAAGGTCGTACAGTTCGTTATTACGGGTAGTTCCTACA
AAGGATCGGACTAATGACGTATACAAGACTTTCATTCTCGATGTAGATGCTACATAGTTG
GTTCTCATCCTTCAGAGGCTACGAGTGTAATGGGCATCAAGTGACAAAAGAAAGGATCAC
CCGTCGATGATGTCATCTCATGGCTATTGAGAACGAATCAAATCGGTTCTATTTCATTTT
TATTTCAGCTTGCTCCTACGGAACCAAAAGTGCAAAGAAGATTGAGAAAAATCAGTCATT
CACAACCACTGATGAAGGATTCCTCGAAAAGTTAAGGATTAGTAATTCTTTTTAGAAATC
AGATAAGTTCGGTCTTATACATACGCGAGAAGGTAATCAAAAGGAAAGAAGATTCCTCAC
TTCTTTTCGACTCTGACTCTCCACTCAGTCGTTGCTTTTCTTTCTGTTACTTCGAAAGTG
GCTGCTTCCGCTTCAGCCACTCGAATTTTCGATATTCCTTTTTTTTTCTCATCAAACGAA
TGGCATCTTCTTCTGGAAATCCTATTATTCTTAGCATTCTGTATATGCTCGGTATATATC
TCCATGAATCGCAGAACTTTTGCTTGCATTGTCTTATTGGTCATTGCCGGAACTGATAAC
ATTCGAGATTATGCAGGGATTATACACAAAAGATCCCTTTTTTGGCTCTCTCTTTAGCCC
TATGTCTCTTATCCCGTTGGGGTCTTCCTCCACTAGCAGGCGAATTTAGTATGATTGTAT
GTGTGATAGCATCTACTATACCAGGAATATCAATGAACCTGATTTCCGTAAAAGTTCGTC
CTGGTGTGAACTTCTTCTTCTTGAGCGAGGAAGATCCCACCGCCCACCTAACTTCCCCCT
GCTCCGTTGCTGAAACAGGGCCTCGCCTTCCATCCCAACCGTGTGCTTAATTACCTGACA
GGCATAAGGCAATGGCGACGTAAGACTACTTTTTTATTAGTCAAAATTTCTTTTTCATAT
CATAGGTAAGGCAAAGCGCATTCTTTAGAATGCATCAAAGTTCCATCTTTATTTCGTTAT
TTAACTTAAATGTTTTGATAACAGGATTGTAACAATTGGTTTGCACTATTGAATGGATAC
TACATATGCAGAGAAATTTTATCTAGTGGCATTCGATCGCAGAGTCGTGTATGCGTAAAT
GACTATAATTTGTTTCAATTGGAAGTGGTGCATATTGGTTGTTTCGGTACTTCTGTAAAC
CTTGCACCTCTATTGAGTAATGCCTGAGTCGCAGCATCAAAGGTCTGACTTAAAATTGAG
CAGGCGGCCACTTCGCGATATTGTACCAGTTCCAGTTTGGGACATATAGACTTGTTTCAT
AGCTTTCAACTGAGCGGCAGACCCGACGCGACTGACAGATAAGCCGACGTTAATCGCAGG
TCTAATTCCGCGATAAAAGAGCTCTGTTCCGAACAGATTTGTCCATCAGTAATGGAGATC
ACATTGGTGGGAATATAGGCCGATACGTCTCCAGCTTGTGTTTCAATAGCCGTTAAGGCG
GTCAAGCCCTGCACCTGTCTGGTCCGATCGTTTAGCGGCTCTTTCTAAGAGACGAGAATG
TAAATAGAAAACGTCGCCTGGGAAAGCCTCGCGGCCTGGTGGTCGGCGTAACAATAATGA
CATTTGTCGATATGCCACCGCCTGTTTACTAAGATCATCATATATTATTAATGCGTGCAT
TCCATTATCGCGGAAATATTCTCCTGTACACCAGAATATGGGGCTAGAAATTGAAGAGGA
GCAGGATCCGAAGCGGTAGCTGCTACAGAATGGAGATATTTACACGCGCCTTCGCTTCGG
AAAGAATTTGAACTAATTGTGCCACAGTTGAACGTTTCTGTCCAACCGCTACATAGACAC
AATACAATGTCTCACTCTCAGAGGTGGCCCTTGAGTTCAGTTGCTTTTGGTTTAATATGG
TATCGATAGCTATAGCTGTTTTCCCGTTTGTCGGTCCCCGATTATAAGTTCTCGTTGGCC
ACGGCCTATAGGAACCAGGCTATCTACCGCCTTTAACCCTGTTTGCATAGGCTCGTGCAC
AGATTTACGTTCCAATAATCAGGGGCTTTCACTTCGACACGTCGACGCTCGTGATCTCCA
TAGAGCCCCTCTTCCATCAATAGGTACCCCCAACGCGTCTAAACCACCGCCTAGCATAAT
ACCCCATAGACATCCACAATAGATCCCATTCTTTGCTGGCAAAGATCTCCTTCTTTAATA
GCGGTATCACTACCAAAGACAACAATTCCTACATTCTCATTCTCAAGATTTAAGGCTATT
CCTTTCACACCGCTGTGAATTCCACCCATTCCCCAGCAGATCTCGTTCAATCCATAAACA
CGCGCAATCCCATCTCCAACTGAGACCGCCTCGACCGATCTCATCCACTTGAAAATTCGT
GTAAAGTTAGTAATTCTACTTTCTAATAAGTCGTTAGTTCCGCAGCTCTGGGAGAGAATT
CCATGATTCAAAAATAGGTCTAGACGAAAGGAGAATACCGCTGCTGATGGATCCGCAGAT
CTTCAGCGGTCTCTTAAAGCACCAAGAAAGTGAAAAAGAAGTGGATCTGACGAGAAAATC
TTGGTTTATTAAATCCACAAAGTTGGAGATTTCTTGAATAACCAACTATTCCCACCACGT
AGGATAACATCATAGTAGGTGTCTCGGAGATACTTGGGCATAAAAGCCCGTCTGGAGCCC
ACCAGATATTGCGGAATGTTTGGCTGTCATTCGGGGAACTTCTTTCCCCTGGAGGTGGAG
CAATTTTCGCAATTCTTGGAAATGTTATGCACTAACTCCCCAAGTCCGGTGGACGCTTTG
CGCTTCCGAACTGGTCGAAGAAAGAGAAGAGGCGTTTTCCTGTTGATGAAAGAAAAAAGA
AGAAGATTTTCCTCCATCAATTTCAGGCCCGCGGGTTCGGGATTGCCGTACAGCACTACT
GAGTGTGCGTCCTTAAGAAATGGATTATTCTCCATTATTCACATAAAATAGAAGACTCTT
TGGATAGACACATCGGAAAGCGGCCCGGTGTCCTCTTAACTAAACGGGGTTTTCCCCCTT
TGTTGCTGTGAGTGAGGCTTTGCCCCCACAAGGATAAAGAGAGATTCAAGGAGAGATTGG
ACCTCTCTCTTTCTGTCGTGATAGAAGTGGTCGAACCTCGTGAACCGTAGTACTACTGGA
CAACCTTTCTTCTCTTATGATGGCTTCGTTTTAGATAGAGAGATCCTTCCTCAAAGCGGC
CCTTCTCTTATATACGATACCATTCGCCATGGACAAGTACTCTTCAAAGAGAGACAATAA
CCTATTTTCTTGCAGCCTATTCTCCATGACGTGTTCTGGCTCTAAACAGTTATATCACTC
TTTTCAGTCCTTTCAGTCAGTTCCGATTCGATTTAGCTACTTAGGGTGAACCACACAGAG
GCGATCTCGAACATCACTTGCAGAAACTCCAAAACGGGAGTTCAAGTTCACTTGACAATT
TTGTAGCTTAGATAGAGGAAAGTAGCTGTGATAGAAGAATGGATTTAATTCGATTGAGGA
AGGTTAGTAGTAGAAGCTGAGATATGGTTTGTACGAGCATCGTGATAATTGACTCTTAGT
CAACTATTGAATATCAACCCGGCCCTTCAATCATTTCGCCACGAGCCCCGGCCTTCAAAG
GCTAAGAACTGAGATATAGTAGGGGCCTCTGTGAATAGTTGGGCTTTCTTCCCGCTTCTC
ACGAACTCTGATCCCTACCTGTCAACTATAAGAAAGAGAATTTGCTCCCTAATGAGAAAA
AGCCCTTCCCTTTGAAGTGTGGTAAATCTTCTCCCGTTCTGGCTCTCTTCCCAACCCGGA
CTCGGAAATGAAGCCTTACCCGTCGCTTTCCTCCCTCTTTAGTTTGGTACGCTGCTTCCC
CTTTCGTTCAAGCGGCTTTTAGCTCTATGCTTAACCTAAACAAGTCAAGTTTGGTTGTTT
CAGACAGTCATCCAGTCTTTTACTTTGCTTTTTCGGGCATTCCGGCCGAGACTCCATACA
TGGTGGGCTCTTCATCTCAAGTCTATGGCTATCAGTCCAAAGCTTTTACTTTAACAGACC
TGCTTGCCCTAATCGAATGTTATCCCCGACTCCATCCCCTGTCTGAAAGGTGATCCTTCA
TCTAATGCCATTCTTTTCCAACTCCCTTTCTTCCCATCTCAGTCATCCTCTCTTACCTGA
ACATAGAAGATAAGGGGAGAACTCCTCTCATCGTCCAATAGCGGAGACAAAGCCAATGGC
GGTTCGGATTTGACTTTTATTCATAGGAACGGATCAAACAGTAATAGTGGCTCGTTCCTC
TTTTATTCGATAGTGGGACTTCCTTGCCTGAAACCGGCCTTAGAAGAAGATGAGTCCTTC
GTCTTTTCCCTCAGAACTACGGTTGGTTGGTTAGCAGCTTTGACAAAGACAGCTCTTTCT
CTTGCTTCCTGGGACTTTCCTTCCATACATGCTTTGTTTTGTTGCTGACTCATTTCTGTC
AATGGATTCCAGAAGAAGGGAAGGAAGGCTCTTTGGTCATCTCTCTTCAACTGGCTGTGA
CAAAGAAAAGATCTTATATCAGAGCTGGTTTTCCCAGTCCTAGCCCCTTCTCTTATTAAT
AAAGACGCGCCGACCAGAGTTTTCCCCTCCTTCCTCGAAGGGAAGCTGCTTTCAGCTCCT
CCTTATGTATTCAGACTTCCTTTATCTGACATGACTGATGCTCGATATTCTTTTGTTAGC
TTTTTTGCCCTTACCCCATTTCACCTTCCCTTCCTTCATAGATGATATACATGGTTAAGA
GTCAACCCAACGAAGATTTAAACTACTGGTGATATGGCACCTCGCGCTAGCTAGGGATAT
TCTTTTTTAGTTCCCTGCGGGCTGTCCCACGCCCCAGGTGAGCTACCGTCACATTAAGCG
GCGGAAACGAGGCAATATATAGCCTATAAGAAAATGACGTAAGTAAGGCTCGAAATCACT
GATGTACTCCAGTAGAAACGAATCTCGGAACCAAGCTCAACTTGCATGTTCCGGTACTTT
TAATACAATCTTGTCCAGAAATTCTGAATTAGGACTGTAAGTAAGTGATCAGTAAGGAGA
AGCTATCCTAAAAGAAAGAAAAAGAAAAAAAGCGTTCTGTTGCTTGCAGTTTCTTTCCTC
GAGATTGGAGTTGGTGTTCAGTGTACTATACTAAGGTTAAGGTACTTCATCAGAAAAGAA
ATGCATTGCATGAACATTGAGATGCCCAGAAAAGGAACGGGGAAGAATCGACGAGAACAT
AAAATCGTGAATTATCCAAAGCGTGACAGAGAATTTGAAATTGAGATCTACAAAAAGGTC
AGGAAAGGTTTTTGGTCACAAACAAGATCATGGATGCTTCTGTAAAGGTGAGAAAGGACA
AAAGGGGCGAGAGCTAAGATAGGGCCACAAGGGCCAAAGCTATGGCAATATGGCTGTATT
CCTTAGTCATCATATTGGATTGATTACAAAGAAGAAAGGTGACGAATCCTGACCTCTTAT
CTCACCTTTCCCCCATCTCCCTACAGGCAATGGAGCCAGGAAGAGATATGTACATTATCC
GCATTCAATTTCATCACTCAGAAGTAGTCAACATATCCACGAATCTACATCCAGTCCGTA
GGATGGCAAGCTAGTCAACGAGGACACGTCCATGACAGAAGGAATGGAATCAACCCACAG
CCGAAGTAAAAGGTCTTCGTAGATGCCAACATTCTTCCAAATCTCCACAATCTTGTGTCC
TCTCCATACGCTCTACCCAGTTAAGCCATTGAACGGTTTGGCCATCTTCTCACAGAATTC
TACTGCGACACTTGGTCCAATCTGGCTGGAGGTTTAGGCGCAGGTAAAGGTATTCGTCAC
GAGCAACCGGCTAGCTCTGCTGTGAAATATAAATAAATGAGAAAATCATCGATTGAACTC
ATTTGAATTCGAGGATTAATGCCCCGGTGTAAAGTGCATGTATGAAAGACTTTCTGGGGG
GAGAAAGATATGTGAATATAGTGCGAGTTCTTACTGAAACTTCTTTATCTCATTTTTTCT
TATCTCTAAAGATAGGATGCCCTAACCACCCAACCAGTTGTTATTGGGACCATTGCCGTC
TGTCTTTGCCAATGGTTGATTAAGGTTATAAGTACGAGTCTGTCCCCATGCGCCTATCAT
TTTAGTCAGCGGCAGTGCCTTTCTGACCTTTGCCGCTTCCAGTGATCTTTATATCGGTGG
TAAGGTGCCTTCCCCGTGAGAGTAACTGTATGATTTTCCTTCGTAAGGCCCCTGATAAGG
AAAGATCATCCTCCTTTTTGATAGATAGACTGAATCAAGCACGAAAGGTCTGAACATGGA
TTCTTCAGTCTTCAAAGCACGCACTTGCTGGGCTTGTAGACACCCCTGAGTCATTATTGT
GACAAGAGGATGTTCTCACTGATCCTTCTTCCTTCGACAAAAGCTGACTTTTGCTTACAA
GGTGTGGAAGAATAGGCTTCATTCTATCCCTTAATAACTGCAATGCACTTTTTTCTTGTG
TTGCTTAAGATGTAGGCTAACATCTCTGACTTTGGTGGATTTTTCTACTTTGGAAATGGA
AGTGATTGAGTTCTTTTAATACTTTTCAGAAAGATTTGACTTCAAAACATTTTACCCATT
TTGTATCTCAAGTCCTGCCAGCATTGAATCCATCCGGGCCAGGCTTTCTTGCTTTTCAAA
GAAGAGGTAGCTGGGTTTATCAGTTGTCTTATTGCCCTTGTATAACCTTTTCTTTCTCTT
TCCTTGGTGGGGGCTATGAAGATTAAGGCATTTAAGCAAAGCATGAACGCAGCCGCCCTT
ACATGTCGTTTGAAGTTGGGTGCCAGGAGGCTGGGAATACGATCAGCCGAATGTTCGTCT
CCTCAAGTTTTCGCAAGGAAAAAGGCCTATTTCAATGTAAGTTTTTGGCATGCGCAAGAA
AAGTCGGCCGTTAGTCTATGATCTAAGAAATATATTTGTGAGAATAGTCTTTTTTTTTTT
TCCAGGTAAGACTTTCGTCGCATTAGAGCTTTCAACCGAGTTTGAACTTCATAAGTGCAG
ACAGTCAGTCTTTCTTAAATAGTAAAGATCTTCTAATGCTATGCCTAAAAGTAGCCCAAA
ATCGGTCTTTTTTTAAAAAAAAAAAGTGACGGAAGAAGATGAATAGAAAGGAAAGAGAAG
ATGCGGAGCAAGGTGAAGAATCTTTAACCTCTGTTGGTCGAGGCGTGGTTGTGTATTGGT
GGAGCCTTTGGGTTAAACTGGCATAGGTGAACTATTGGGAGGCCTTACAAAGACTAATTT
CCATTACTTGACCGCCTAACGAATGTGCTAGCACTATCAGTAGTAAAGATGAATAAGTCA
GGCTAACGACTCTTTACCCTCGATTCGACATCTCGAAGACGATCCCTCCCAACAATGAGT
TCACTCAGAAGTCTATCTCTTCCAAAATGAATGCTATCGCACAAAGCCTTCACTGCCTTA
TGCCATTTACCTGAACAAGCAAAGGAAGACTTCAAAGAAGGTAGAGCTTTAACTTCCTCC
TATTCTCCTTCGATACGTGCCTGCTACTGCAGCAGCGTCAGATAATGGCCTAAAAGCAGT
ACGGATTCGGACATGGGAGCATTAGGAAAATTTTTTGACACTTATCTTATGTGATTCACC
TTTGAATCATGTAGGTCACTCGCCAAATAAAAGTAGTTGGCTTACTTTGTGCTATTGACG
CTTAGAGGACAGGTAGTTAACTAATTTCTCTTCTTTAGGAAGGGTCACTGCTTGAACAAC
CTATTCTCAAACAACTTATTGACTTTCCTATTCGTTAAAGAGCTGGCAGCCTGAAGCCTG
CTTCCACCGTCGTAGTAAGCCGGGAGAAAGACATATATATTCTTTAGGCACGGGATAAAG
GGAAAAAGAGAGAGCCGGAGGCCGGAACGCAATAAAAGACACCAGAGCGGGAATCTTCTT
CTTTATAATACGTACGAGACTACCAAAGCAAATGAAACTTCTTTCCCCGGAGCTGCAACT
GAAGAGAAACGCTTTATTCATCTGCACCGGAAAAGGCAAGCCGGAAGTCACGGAGCTCTC
TTCTCTTTCAATGGCAGCAGCTAGTTTAGGAATTCAATGTGAGCCGGTTGCTACAAGCAC
TAGTCTTTCCTTCTCACTAAAAACTCATAGAAAGAAAGAGAGTCAACCCATGTGCTTCGC
CAGGGTGAGCAAAAAGCCTTTCCCTGGATCCTGGTATGAACTCACAAAAAAGCATTTACC
CGTCGCCTGCTTCATCTGCAGAGCTTTACTAAGTTCACAGCAAAGAGAGCGGATTCAATT
CAGCAAGCTAATCACATTCCCTTTCGCAGACCTGATGTTAAGTTCAGCTTGAAAGCGGTT
ATTAATGCTTGTAACTGCATCTCTAGATCATATTCTGTTTGCGGTGAAAGACCCCTGTCT
TACTTATTCTTTTATCTAGGCTCATTCTCCAGTATTTGGTAAAAGAAACTGGCTTTTAAG
TCAAGTCTTTATTTTGCAGTTGCAGTGACAAGTGGAAAACAGATCAATCAGCTTTAGCGG
CTAAAAGAAAGATCGTATTGTGCTGGCACCTTGGATGAAATCCGTGTTCTTTCTTTGTTT
GGGACGGGAGGAATTAAAATAAGAACTGCGCCTCACCCCTATTTCTTTGAATGCCTTATA
CCATAACATAACATAAAGGAACTGGAACTTCTTAAGAAACCTCTGCTCCGGTATTGGCCG
GCCCTTTTTCGGCGTTTTGCTTGGAAAGTGACTTTCTTCGCATGCTTTAGCGCTTTCAAA
GACCGGAATGCTACTCTTTGCTCCTTGGACAAAGCTAGCGAACTTACTGGATTTACTTAC
TGGATGAGAGATTTCCTATACTATATAAGGTCTCTTGCTTAAGCTGCTTACTACTTCTGC
CTGTCTTCCTGACTTTGCTTGAGCATAGTCTTAGCTCTTCACACCCAACATATGATAGAG
ACGGATGTGTGAACGCTTGCCTCTTCTATGAACCTATTGCCTGTGCTCCCTTAGTATTGA
TGTTAATTGTTCTCGATGAGAGGAGCGGAAGTAAGTGAAACGAACGGGCAAGGAGCGGAG
GATCCAAAGAAAGAAGGAAGAAATTCCAGTAAACTTTGAGAATTATGTTAAATAAGTAAA
TAAAAAATGGGATTTAGGAGAAGGGAGGGCTTCGATCCATTGTGATTCGGTTCCTTGGTG
TGGAGGTCTGCACCGAAAACCGGGAAACCATGCGGCCTTATTCTGTAGATCAAAGAGCGA
CGTAATTCTCTATTCATTCAAAGTACTTACCATTTTAATATAGAACAGAATAATTCTGGG
CCGACTTCGTAGACTACATGCGCATCTAGTGCAGTGGCTTGGAAGTAAGCTTCATGGTAC
TCTTCAAGTTCTAAATAATCTACTGATCAAACGCTGTAAGAGCGGACTGCTCTACATTCA
GTCCGCCACAAATGATCACAAAATGATCATACGAAAAAGACGAAATCTGGCAGCCAATTC
TTTGGCTCTGAATAGCCATGGCCAAAACTCCAGTTCTTCCATAACGCCAAGGGGCGAGGT
TGCGCGCGAGCCAGTGGCCAGTGCACTTCAGTACTTCGCGCTACAACCATCTCTTTTTTA
TAGGTTCTACGGACCGATGCCTGCTGCTTCATCTGAGAGAAAAGAATCATAGATATGCCG
GTCATTAGAAGGAAGAACCTCCATAAGATTCCTCGTGTATCATCTGTAGCAAAACTATGA
ACGGGAGCTAGCAATCCGGACCGTATGGAAAAAGGTTCCTGAACACAGCATAGAAAAGTC
ACAATATTAAGAAGCAAAGTCCAAGAATGAAGAGAGTCAAATTACTGAATGAATGCAGAG
CGAAGGCATGTCTAGGCGCAAAGAAGCATTTTCTACGGGATCCGAAACCACCAGCCACTG
ACTAAGTCATGATGACCCACAACTTCGGCAAGATGCCTACAGTTAGCCCTTGGCTTGTCA
GATCCAAATTCAGGTGGTTCCAAGTTATAATTAGAGATACCTGTTCCTTTTCAGCGGTCT
GCCAAAGAGGCAGTAGTGGGTATCTTTCTTTCCATTACGAAGAAAGGCTTCGCCGCTCCC
TCCCATTCATAATAACGCCGAGAGCGAAGGAAGAACGAAAAAGCGCCGTAGAAGCAGCAT
GAGCAGGCTTCTATTGCTGCAATAGAGCAGGATAGCATTTGGCGCCCACATGTTTGAATT
GTTGGGTAAAAAAGGCTCAGAAGTTATACGGGATCCGACGCATCCAGCAGGCAAAGCGGC
GTTCCATTCTTTTCGGCGACATCCCTTCCACATTGGCGGCGAGTAGATTACCACAATCCC
ATTCATCATTTTTGATCTACATAAAATAAAGCCCATAGCACTGGCGACATCTCCGGCATA
AATGCAAGGAGGATGTAAGCTGATATAGGATCTTGTGGAACAGGATTTGATTCTGCAAGC
GGTTCGGTACGAACGAAGAAATTTAAAACAAAGGTCGTTCCGCTGATAGGAAGAAGAAAA
ACAAGCAATCCAAAAGGCTCCGTCAATCCGCTGCTGTCGATAGACCTGAAGCTCTCTCTT
TATGTCTCGTGCCAGATGCAACAAAGGATGAGTCCTTTTTCCTTCTCGCGAACCACGAGA
GCGCCTAGCACCCAGAAGAGCAAAGCTCATTTTCCTTTCAGAATTGGCTTGGCGCATCAA
AAAAAGTAGCTGTCAAAGTCGGTTCCTTCTTGACAAAGTTAGAATCAACTTCTAGGTTCG
TAGAACGAAGAGTGTACAACTAGGGTTCGTGAAGAACTCTACTTTTGCTCGCTTCAACGG
AAGAGTGCGAATGGAGTTCGTGAAGAGATTTAAGACAAAGGAAAAAAGAAGACTTTCTCT
ACATAGCCTCCTCGTTTGAACGTGTAGCTTTGGGATGTTGGTAACAAAGAAGAGTCCATA
AAAGAAAGGATCCGACACCATAATAAAATACTACCTTCATGATTAGACCATGTCCCTGAG
ATTTGATAAAGAAAGGTGCATTAGCGGTTAATACGTTTATAATTGGATAAGTTATTAGGA
ATATGACAGAACAAAAGACCAAGGAAAGAAGAAGAATACACCAAAATGCGGGTGCTGCAC
CAAACGCTGGTGGTTGTTTTGTTGTAAGTGAATGCAATGAAAAAGACCCGGAAATAACGA
ATAATGAAACAATTCATATATTGACATTTCGTGCTCATTTCCAAATTTCTGCTTTGTTAT
TCCCATCATCCGGTAACCACAGGATGATGGGAATAACAAAGCAGAAATTTGGAAATGAAG
ATTGTTTTCATTATTCGATTATTTCAGGTCTTCATTGCATTCACTACAACAAAACAACCA
CCAGCGTTTGTTTCCTTGGTCTTTGTTCTGTCATATTCTAATGCTTATCCAATTACAACG
TGACTGCTCTTGTAAATCTCAGGGACATGTCTAATCATGAAGGTGAGTATTTTATTATGG
TGTCGAATCCTTTCTTTTTATGGATTCCTTCTTTGTTGCGAGTCGATCCCAAAACCATAA
AAGAAAAGGATCCGACACCATAATAAAATACTACCTTCATGATTAGACCATGTCCCTGAG
ATTTGATAAAGAAAAGGTGCATTAGCGGTTAATACGTTGTAATTGGATAAGTTGTGGGAA
TATGACAGAACAAAGACCAAGGAAAGAAGAATACACCAAAATGCGGGTGCTGCACCAAAC
AACGTTGGTTGTTTTTGTTGTAAGTAGATACAATGAAAAGACCGGAAATAACGAATAATG
AAACAATTCATATATTGACATTTCGTGCTGTTCCAAATTTCTGCTTTGTTATTCCCATCA
TCCGGTAACCACAGGATGATCCACAAAAAGGTGGCAGGATTCGGAACTTCACCGGCGGCC
GCCCTGACCTTACTGGGTTGGGTGGCGGGTTAGCACCCCCTCGTCGCCTCTGTACTCGAA
ACAGATGCGCTTCGCTACCCAGCGCGTAACCTTGTCTCCTCTACAGTTGTACCATTGTAA
TCAATCGCGGGTAACCTCCGGTCCGGCCGCCCCTGACCTAATAAGAAAAATTATCCCTTT
GTAGGCAAACAAGGACCAGCTTACTTACTTCTCGAGCGATAGTTCCACAATTCCAACCAG
CAACTTGTTGGGAGTAAGGAAGCCAAGGGCTACCAACCGTTTAAAAAGCGGCTTGGAGAT
AGAAGGTTTCTGGAGGAGATAGAGTTTCCCAGGTTGGATTTTTCAAATAGGACTAGTTGG
TAGAAGAGGTGGTGAAATCTAACCTTTACATCGATGTTTGGCAGGGCGGGTCATTTGAGT
GTCAAAACCAAAGCGGTGGTTGTTTTCCTGGCTTATTGAATCAGCCTAACTTGCCCATGG
ATTTTTTGATGATTCCCAGTGAAAGCTGCAGCCGATGTGGATTGAAGAGTTGGGGGTGGA
CATAAAGATCCTTCCGCTATCCAAGTGTTGGAAATAAAGCAATAGATCTTACAAGAATTT
TCCAAGTCACTGGAAGCAATCTTCACTTTGTTTTGATCTCCTCACAGCAGCCTCAACAAG
AAACCGACGTTTACGAAGGCTTCGAATATTGCAATCCAAGGCTAATCACCAGACTGCTCT
GGAATAGATTCATCCGCCGGAGACAAGAACGAGTGAATGACGTTTCGAAGCCTTTTTAAA
ATAATAATAGAGCGCACGTAGACTTTAACAGTGAAGGCAAGCGCAATTATCCATTTTATA
TCCTTCCTGTCAGCAAGGCAGGCCCGCTATAAAGCCTACCGGCCAGAAAGTCCTCAAGAA
CGGGAAAGCCAACCAAAAATGTGACGTTTTCGACTTTTGTTGCCGAATCGAGAGGGCAGC
TTGTACCGGAAACTGTAAAGACTTTTCTTCGAGCAGGCGGTCTTTTGAAGTAGCGTAGCA
CCATCAGAGAATTTTCGCTTTTCAATAGACCGGCTAACATCAGTGTACCACGGCTCTTCA
TCTTCCTTTTCTTCTTCTTGAAGGCCTTAATAAAAGACGCTTTTCTCTTTCCTTGATTGA
TTATCAAGGGTTCATTCGAGTTTGAATGGTGACCTACCTTACGCAAGCGTGTTAGTAAGG
ATGCGAAATAGCGTTCAAAGATCACTCTTTGGCCTTGCTACTGGATTCTGAAGCTTTCTT
TCGGCTTTCACTAAACTGCCTCAAAAGTAGTATCCTATATTCAGTGGATAAGAAATTCGT
ATGCTATGTATGATTCAGTGGATGAAAGATCGGATTTTTCTTTATAAACATATCTTTCAT
CCGCTCTCGTTAAGATTTGACTTTTGCTTTCTTCAAAGAGCATCCTCACTCAAAGAAACT
TGGATCGAGGATCCACGCCTTCCCTTCGGAAATCTCACGTTGCATTGGGCCCCTTCGAAC
TCTGGAAATATCTCCCTTATGTTGCGTGCCGCGGTCTTTAACACGGGCGCGCTTTCATTC
TTGGCTACAGCGTGATAGTGGAACCCGCCATTCTCATGCATTTCCCTTGAAACCACTACG
GTTTTACACCTGAAAGTAGCTACCAATCTTTGCAAAACTTCCTCCCTGAAAGATCCGCGT
GAGATAGTGTTACTGACACATAAAAACTGCAGCGTGCTTTTCGCCAGTTGCTTCTCTTTT
CTTTTCGCTTTGATTCTATATAAATACATACACAACGAATATCTATTCATAGGAGTGAGT
GACCCATGGGGAGGAGGGTAGTGAATTCATTGTCTGAAAGTGGGAGTGAAAGGGGCTGCT
TTTGCTTTGAATGCTTACCCAAGCTCTTTGACAGACTCGCGGGGTACCGATTTCCTCCTG
CTTCGTGCGTCGGGCCGGGCCTGTACATCCCAGATTGTCTTCTACTCCTCTTTTCCAGAT
TTCCCATACTATGATATTAGCCGGCCTGTATACCAACAAGAGCAACAGCTTTATTCCAAA
GAGCCACATGTACCGCGCGCGCCGCAAGGGGCCCCAACAGCTTCTTTGCTTGATTTACAT
ACTGCATGGGAACATGTCCGCCTCTAACTCCTCATGAACCTAACGAAGAACTTAACCAAT
TGAGCGCAGGTTCTTATTCCAAGCACCAACAGCCGATGATCGTACAAGCGAAAGACAGAC
CAACTAGACCGAAAAGCCCTCTTTGACTTTAAAGTTATTTTTCCAGATACATGGCTTACA
TACCCGGCTCAACAAACATTGAAGGAAAACAATCGAATCGAGGGTCCGGAGGAGGGTGGC
CATTCAATCTTGTGAACTAATCGGACAAAAATTGGAAAAAAGAGATACGAACGAAGAGAA
AAATAACCAATCGATGAAAAGAACATGAAACCATTCTACTTTTAATGAGGGTACGAGAAA
CGGTTGAGGGCAATGAAGTAGGTGAAGTGGTTAAATTTTGCGAGCTGTTCCAACCACTGC
TGGATCATGATTCCAAGAGCCAAACGAGAATAGATACTACACAAGAAAAATTCGAAGACT
AGACTCCCTAATAGAATGTTTAACCGATCCATTCCGGATTGACCGAATTAATTTTGAAGT
TGTAACATGGAAAACTACAGAAAACACGACTTATTTGAATAACCCGGTGACCCACCAATT
GTAGAAGTAGGATCTTTGGCAAACAATAAGCACTTAAATAATACAATTCAGTGTACCATC
TTCTTTATCATTTCGAAGAAAAGGTGCGGGAGGAAAAGGAAACAGCAGGGGATCCGAGGA
ATCGGACCTAAATGGAAATGACATGAAAAGTCTTTTTCAAAACCTAGCATTAAGGGCGTT
ACGACAATATACGAGAGGAATGGAGAAAAACAAGCGATTGGTGTGGAGAAGAATCTGTTT
ATGATATAGTTCAAAAAAGAGTCGTCTCTCATTTTCTTACTTCTTCCTTCGTCTTCATTC
ACTTCAAGGCTGGTTCTGAACGCTGCGTAACATCGAAGTAAACCTGAAGTGTTGCGAAAG
ACTGGGATGGGAAACAAACAAAGTATCATATGGTACGTCGTCCTTCACTGAAATGGAACT
TTAGGGAGTGTTCTACTTTCTCTCCTTGTACTGCTTACGCATTAGATAATGAGGTCTCCC
CATGGCAAGCAGACTTCTTCTTGCCATTGACGCCTTGCCCGTATATCCCTTTTTGTCTGG
GCAAATATTTCCCGTTGAAAGAAGACTACGAACTATAAAGCGCAAAGGCTTTCTTTCCCA
AACCAACCAGTCAAGTTGGAGGAGTCGAAAGAACCACGAAAAACAAAGGAGGCTTGGCTA
TCAAGTCACGATTATTGGGCTGGAAAACAAAGCGAATAAGGAAGTATAGGGACGAGAAGA
AAGAAGAGGAATAGATTTCTTCATCAAAACAAGGTAAAATTCTAACATAATGAACATTTT
TTTTATAAGATTCCTCAGACAGAAGTTTTTCCTGATAGGAGTAGTGAAGAATGTTAGTGA
GTTGTGTAGTTGTTGACCAATGTAAAGCATGGGACGTTTGGGGCCTTTTCTCTCTATATT
ATATATACAGAAGCTAGAGAAGAAAATTAAATATGCTCCTTTCATGGGAAAATGGACTGA
TTTAGCGTCTGAAAAAGCTATCTTTAGCTATGATTTTCGTAAGAAACAGCATTTTGTTCT
CTTCCGCGGACTCGGAACTGTATTCATTTCTTAGTTATAGCCTCCATACTGATTCCCAGG
TTGACGGTTCAGCTCCTTTCGAAGGCGTTGCTATCCCATTTTTCTTTTCTTTGTTTGGTA
GCTTTTTGTTGTTAAGCTACACCAGTGCTCTCGTTCGCTCCTCCGTTAAAGGCTAGCAGC
TCCTTTGCTTTTTTCTTTCCTTATTTTTGTCTTTTTCACTTTTTCTCTTACACTTGCAGT
ACTGATTGATGTTATATAAGGTAGATCCCGTACTGCGGGATTGATTCGTGAGTGCAATAC
AACAGTAATCAATACAACAAAAACGGAGAGAATGCCAACACTTTTCTGTGTGTTGCTCTT
TTTTCCCCCAAGGGATCGAGGTGGCTCTTGTCTCGAAGAGCTCCAACGCCATTTTGTGCA
TTTTCGCATTTCACATGGGCTACTGATTTTAGAATGAGCGCTACAAATCCTGTCAATCCA
GCTTTCCCTGACTACTTTTAGGAGGTACTCTATATCTACCTTTTTCATCGGTATCTGGCT
TTTTGAGCATTGAATTGGAATTACTCATTCAAAAGACAATCCAATCAAAAAAGTGCAAGG
ACAATATTTCTTTTCAATATGAATAGACGATAGCTTCTTTTAGTCCAAAAGAAAGTGACC
TTTAGGTTTATGATATTCGCCAATTGTTTCTGGGCTCTGGAAAGTCGAGTGAGAAGGTAA
AAAAAACTGCATATTTTTCATCCTGGGGAATCTCTGAGCACGTGGGCTTTTTCTCGAGAA
CATCAAAAAAAAGAGACCAAGACGTTGTATAGTTGGATTTTCTGGACCATAACAGCCTTG
GAGCTGATAGTGGTTTATAGTTACGCCTAGGCGCACCGCCATAATCCGCCCGTTGCCGGG
CTCCTGATGGACTCCTTCCTGTTGAGGAGCCACCAATGATCCGTGCTCTTTGTCACTACA
GACCTCTTCCAAATTTATGGTAAAGGGTCTACAAAAGATAGAGTGTTGCTGCAGTCTACC
TCTCATACGGAAAAAGGGAATAAGGCTTTCCAGATCTAGCAAGACACAAATCAAAACAAA
TTTCCCCTTGTAATTCCCGCCGTTCGAGCATCCATCTTCTTCTTTCTTAGATCTGTGAAA
ACCAGATTAGAAGCCTTTCTACTGGCATCCCCGAAAACCTCAACCAAACAAGATCTTTTG
CAAATCCGATCGTCGCCTCCATGAAGTCCGGTACCCATTTTATGTACTGTGAGATAATGG
CCGGCGATTATCAGGGGCCGCCAGAGTACTTTGACATAATTTTCTTTTCATTCAGAAAAA
ATAGGACTAAATAATAGCCACACTCAAAAGAAATAATGCATAAACCCCTTACCCAGATCA
GTTTCATCTTATCCTGTAAATAAAGCGATAGATTTGCCAAGTAATTTGACGATACCCAAG
GGGCACGTATTCTGCGCAGTTGCACCCTCTCTGGTCGTCATACTCCAATGCTGCACTTTA
TGAAAAAGTTGTTCTTCTTGTCTTAAATCTCATTGTACTGCCCCCATGAGATCCTTTTTC
AA
>4d6d98b3-e7a1-415d-b9d0-8882d1c17028
AATGCTTCGTTCAGTTACGTATTGCTAAGGTTAAGACTACTTTCTGCCTTTGCGAACAGC
ACCTGCAAGCAAATACCCGTGTAAAGATAGGAGTACTTTTAAGTAAGGCTGGCTTTCTTC
TACTCCGCACTTTACTTTAGTTCTTTTCTTTTAGAAGAAAGGATATAACAGTACTTACCT
TCTCCTTGGTGAGTCGAAGTTTTATGCATCGCCTTGCCTTGCGATCTAGGTATTATGTTT
TAAGCTTTCCGTCACTTTTTCGTTCGGGCCTCAGTCAGGAGTTTTTCAGCTTTTTAAGAA
ACTCCTGCTCAGGCGCTCGGCTAACTCTGGTTTCGAAGAAGACTTTGATTTGAAAAGAAA
AATCAACACCTTGCTTGATCCATTGAATTTTCTTTCTTTTTTTTTACTCGGGGGATTTGA
AGGACCGGCGAGGCGGGAGGGAAGGGCGATCGCAAATCTCACAAAGAAATTCAAAAAGAG
TAAACGTATGCGGTGGCTTCTAAACTTCTCTCCTACATCTGATCGAAACCAGGTACGTTT
GGTCATTTTTTTTACAGTAATGGCTATATACTTAAAGGGGGCAGGTTTTAGGGAAAAATT
TATCCTCGATGATATCTCTTTGGGGAGCTCAATGGAAAAGGGCGGAAGGAAAGAAGAAAG
AGAAAGCGAGTCGTAGATCAAACTCTTCATCTGAAGGATGGTTTATTTCGAGTCTGGTAA
GAGAGTCTCTTTTTTTTTTTTTTAAAATACCGAGTCGGGTTCTTCTCCTACCTATATCGA
ATAGAACATGCCGAGCCAAATCTTCTTCATGTAAAACCTGCTTGATTTAGATCGGGAAAA
TCGTACGCTTTTATGAAAGCATGTGCTATGGCCCAAATCCGTAGTCAATCCGATTTCCGA
TAGGAGCAGTTGACAATTGAATCAAATTTTCCCATTATTTCGTATCCGTAATAGTGCGAA
AAGAAGTCCCGGCTCCAAGTTGTTCAAGACAAGAATATCCGAATAGTGGTGTTGAGTTTC
TCGACCCTTTGCCTGCAAGATTAGTCAGTGATCTTTCTCGATGGGGGCAGGAAGGGATAT
AACTCAGCGGTAGAGTGTCACCTTGACGTGGTGGAAGTCATCAGTTCGAGCCTGATTATC
CTAAACCCAATGTGACTTTTTCTATTTGACTTGCTTCCCGCCCGTGATTGAATGAGAATG
GATAAGAGGCTCGTGGGATTGACGTGAGGGGGTAGGGATGGCTATATTTCTGGGAGCGAA
CTCCAGGCGAATCTGGAAGCGCATGGATACAAGTTATGCCTTGGAATGAAAATTCCGAAT
CCGCTTTGTCTACGAACTTTGAAGCTATAAGTAATGCAACTATGAATCTCATGGAGAGTT
CGATCCTGGCTCAGGATGAACGCTGGCAGCATGCTTAACACATGCAAGTCGGACGGGAAG
TGGTGTTTCCAGTGGCGGACGGGTATAATTAACGCGTAAGAACCTGCCCTTGGGAGGGGA
ACAACAGCTTGGGAAACGGCTGCTAATACCCCGTAGGCTGAGGAGCAAAAGGAGGGAATC
CGCCCGAGGAGGGGCTCGCGTCCTGATTAGCTAGTTGGTGAGGCAATAGCTTACCAAGGC
GATGATCAGTAGCTGGTCTTTTCGGATGATCAGCCACACTGGGACTGAGACACGGCCCGG
ACTCCCTGTTGGACCAATTCAATATTTTTGTAGGGAATAGCTCCACTTCCCCTTTTCACT
TAGCTAAGCGCGTTATCTCGCGTTGAACTCAAAGTAAAGAATTCTCCAACCAAAAAGGGA
CTTCTCTCTTTCTACATCCAAATGATGCGGGAATTGCGACTGATCTTCATTTCGCCTTGA
AGTGCAAACGAATTGCGCGTCTATTCGGACTTCTCTTGTGGTAAGCGGGCCCATGGTTTC
GACCCTATCCGGGACAACAAAACTTTACAGATTCGTCAGTTTGAGCGTATTAGCTCAGGT
TAAGCGTTTAGCTCCGTATATTTATATATATAATATGTTTCTTCCCTCCTATTATCATGT
CTCTTTCAGGATTCGTCCACTTGGACTCGTCCCAAATAGGCAGGTCGCACGGCCGAGGTT
GGTAATAAGCTATACCACCTATAAAATGAAGGTTAACTGTAGTAGAGGCTGAGAATTTAT
CTGGAGCCTGGGATCCGGCTGACGTAGGCCTCCTGAACTTTTTAAATAAATATTTTTTTT
AATTAAATATTTATAACAAGGGCTGCTACAAGCGAGAAAGGAAAGAAGACTTCATCTTTC
TTTAACTCAGACGTCGCTCGCTTCTTTTTGGGTGTGAAGCAGTGTCAAAGCAAAATACCC
AACAAGCATTAGCTCTCCCTGAAAAGGGGGGTGACCGCACCTTCAGTACGGCTACCTTGC
CTCACGAAAGGGATCAATGACGGAAGTTTGAAAGAGAATAGTTGGCCTCTACTATTTTGT
TAGCCCTTAAGGCCGCTATTCCTGACAACTTTGTAGGTGGTCTCCTGAAGTCGATACGTC
GACTGGGGGTCTGAGTAGCTATCTCGTACTCTGGGAATGTTCTTCCTATTCGTTAAGATA
CTTGCCCCACCACTGAAGTCGATTACCGAGACTGATATCTGCATAACGCTTCTCTTATGA
TCTTTTCTTTGACGTTACCCTAAGCTAATATCCGCATCTATGAGGACAAGCAAGGCTCGG
AGAGAATGACATTTTCACCTAAGGCCGCCGCCCTTAATGCAAGCAAACAGTAAAGGCCCC
TTCAAGGAAAATTCCATCTTTTTTACGCTTTGGACGACTGTGTCACTGCGGTCTGATTCA
CTCACCATGCGTCACGAGTCGCCCTGAAGGCCTAGCCGTCTTTATGCTTTTGGCTCCTTT
CTGAGGAAGATGACGGCTATTTCTGTTATGCTTCCGAAGCCGTTACCCACCTTTCTTTCA
CCTTGGCTTGGCTACAGGTTCTTTTCAATCCTTTTTTTTTTTTTTTTTTTTTTTAACTTT
CTGCACTTCCTTTCTTCGAACCTTTTGGTATGTATTGTCCCCTAACTATAGATCAGATCC
ACGGACGAGAAACTCAATTCCGCACTGCTGCTGAGTCGTCGGACTTATCCAAAAAGGGAT
TCGTAGAATTTCTTGTTATTGCGTTGAGGGAAATCTACCAAAGCTAGGCAGATAGATAGA
CTCCTTTCCCGCTGCTGCTAAGAGAGAGCAAGAAACAAAAGAAAATGGAAGTTTTTAACC
AGCGCTCTCTTTTGAGTATGCAGGTACTAAGAATCCTCTCACTACCAACCAGCAGACATC
ATCTGGCTGGGTCTTGCCATTATCAACAACGAAAAAAAACAACCAAATAAGGAAACAGCA
ACTAACTATGGCTCTTGGCCCAGACAAGGCCAACGGCGTAGGAGATCCGGGCTTCGGGAA
CGCCGTCACGATGTTTTTTATTCTGGGCTGCAGTAAGTAGATCAGGAGTCGTTCCGCCCC
TTGTCCACGAATATGGGTAATATGTTCTCATACAATGTTGCTCCCGAAATCTGACCTAGC
TGGCGAGCGATCCCAGTTCGCGGCAGAGAACAAGACAACAAGCGAGCGTACCTTTGTTCG
CTTCTTCTCCACCAAGCACGGAAGTTTAAGGATAACTGTAGGTCGGTGGCTACCTAAGGA
AACTCCGATTCGATCCGCCCCCGGCTGGGGCTATCTACCTT
>f01063e9-b8f3-4675-9b73-196635ded74b
ATGCTTCGTTCAGTTACGTATTGCAAAGGTTAAGACTACTTTCTGCCTTTGCGAGAACAG
CACCTAGGGAACCGCTTCTTCAAGCTCTGCCCAACCGCGAGTGCTGCTCCGCGTTCCTCT
CAGCCACGTTTGGCTTATGTAGTGGTCGGCATTCTTACGTGCTCTTCCTTGTCCCCTACT
TAAGAATCAAAAGGTTACCTTTGGATGTTGTCATTGACCGCTTAGCTTGGTTGATTTGCA
TCAAGAAAAAGAAAAAGTAGGTTTCGAAAGTTCATTGATTAGTACCTTCGGTGCTGGTAA
GGTAGGGACCGTGGTCGTCCGTCTCCGGTTTGCCGGCCGATAAGATCTCTGAGATTGACC
AGCCAGCTGGGTTGGTTTTGGTTATTCTTTTCTATTGAAAAGGAAGTCAGCTGGCTGCGC
GGAGTCACCTTCTGCAGCTCCGCTGAACGACACGGCATTAAAGTTTAAATATAGGCCGGC
CGTAGAAGTGATGGTTCCCAAGGATCCAATATGACCACTTAAGTCTACGTTGCCACGATA
TTGTTCTATGGAAGCGGGCAGAGCTCTTATTCGGCCCGGTTTTTTTGGTGTCGTAGGGAG
GGGATTGACCTTTCCTAACGCATATTCAGTCGTACCGGCATGGCCCCGCTGATTTGTTTT
TCGATCAGACATCCAGGCGAAAGCGCAACCCGGTTCTACTTGACTAAGCCCGTGCTCGTT
TAAGGGGGGGAGTTTTACTTTCTACCTTTTGATAACAAGGCAGAAACCCTCATTTGACAT
TCATTGGTTCCGAATGAGAATGAAGAGTGCCCTGCCCCAGCAGCACCTACTCTGCACAAA
ATGAAAAGCGTGACTTTACTAAACAAGCTTCAAAGCAAGAGTCATTTTATGTTTTCAGTA
TCTGACGATACCCTGCAATCAAGTAAAATAGCTTCGAGCCTATCTATAAAGCAGGGCCCT
TTCTCGAAGGTTCGCGCGTTGCGCTCACGTTTTGGCTTTCAACAAATCGAATATTTTGAA
GTTGGTAAAGACCCACCCCTGTTTCAGTCGAATGAGTCCCCGGGACGGGACATTGGCTTC
CGCCAACAGTGAACTATTAAGGATCGCATCCCGCGCATATTCTACATTATAGCCTGCAAC
CCCAGAATTCAGCTTCCGCTTCTGGGAGATCAAGCAGACTCGATTGGTTTCTGCTAAACT
CTGAAATAATAAAGAACATAACCAATACAGGGAACAAGGGAATACCGGACCATATCTGCT
TTTGCGCCATGACAATCTCACTCGAATTACGAGGACCTACATATTAGGCACAGTATACCG
GGATCCCGGCCAGAACCACACGTTGCAAGTTTCCTGCATGTGGCTCGTCCGTGCTTTCCG
AGACGCTGCCTCTGTGCACCAGCATGGGATAAGAGGGCGGAACTGCACACTTTCGTGTTC
AGAGCATTGTCCGAGTGAGTAGGCAGCGCCTACCAAACAAAACTCCCTTGAAGAGGCTGG
GCTGCTTCCTTTTCGCTCAGCCCCTTATGACGATGTTGGGGCCCAGGAAAGTATGGGTGG
CCCAGGCCGGCATCCTGCTCTCGACCCAACCCCAACCGTCAGCGAACTACTCATTGCTGT
GTTGTCCCAACCCCAACCCAAGGCGCGTCTCGTCGCGTGAAGAGCATTGTTTTGAGGGAA
GGAAAGCGTGGTTGACAAAGCAATCATCAGGAGGCGACACGAGTGCTTTCATCAAATGAT
GCATGTGGGCCTGACCATTCCCATCCCAAGTGGCGGCCCAATTCGGCTAGTCGAGAAGAA
TTCACATAGAGACTACTGCTATCCGGGAATATCTTTCCTATGTTAGCCCAGCGGGGGCGG
GCTTTCCTATGGTAGTCCCGCTGCGGCCTCCTGTTGCATCCGTCCTGTTTCATCTTGATT
TGGCTATACTTGTATGTAGCCAGCCATGTTAGCTCCACATGAAATTGAGGCCTTTATCTA
AGGCGTCTCGCACTCATCAGTCAACTCGGCCCCTTTCCGTTTTAGCTTTTCCGCCTATTA
AGAGAATAGGTGTCCCGTTCAAGCGGCCCGCCTTTCTTCTGATATACCAGCTGCCACGTG
CAACAAGACGATTTCAGCGCCCCTCTAGCGATAAACAGAATGCGCTATCACCTACAGCCC
TTTCCTCTGCCGGGGACTTCCACGAAATGAAAACGGGCGGCATCGTCGTATGCTCTACAT
TTGTTGCCCTGGTTTTTTCCCGGAGTACTCCTATGATTCGATCTGTCACCCAACCTGTAA
ACAACCCGTCAGGCTTGGCCCTGTCCCGTTGGAGAATGACCTCTTATGGCGCACTTTTGG
CAGTCAGTTATTCTCACTTAATTTAGATAAGAATCGCCACTTTTCTGAAAGCATGGTTCT
TGCCTCCTCCTTGGAGCTCGTCCATTCGTTGGGTGATCCCTTGCTCTCACGTTCAGTGTT
TGCTCGTCGTTTAGGCCGGTGAGTGAGATTTCTGCTCATTGCAGTCACCTCCGGGGTTCT
TCGCACCTGGATAGTACCAGGACCCCTTGTACTTCGGCAACTGATCCAGATAAAGAGCTG
CCCGCTCGAAGCCCGCCCTATGACCCAAAACGAAAAATGAGCCTTGCGACGAGACGCGGA
CATTCTCCATGCTGCGGTTCCCTCCGGTCCGTTCCCAGGTTGGGTTAGGGGAACATCCGA
GCAATTGCCTTCGCGGATCAAACGCGCTCACAAGGCGCACAATAAGAATAAGACCAATAG
AGACTTCATAAGGGACCATTTGAGCTGCAGATCGTAATGCTCCTAGAAAGGTACCTTCCG
AATATAGAGGTAGAAGTTCCCAAAAATCAACGAGTTGATCATATCCTTCTATGAACCGTA
CGAGCACGTCCTCTGTCACCCCCACCGCGCTTACGGCTCTATACCCCAACCCAACGCTGC
TCTGGCCCCAGGTCCTACCTTTCTATTCCTCGGTAAGCGGACCGTAGGGGGACGGTATCC
GCTTTTGACTGATAAGAAAGCATCTCTCTTTTGTCCCTCCTGACCAAACCCGAAAAAAAA
AGAACAATAGAAAGTTGTTCTCGCCGGGAGAGTCGCATCGGAAACATCTTTATCTAGGCT
TCGTCGTCCGGCTCCTCCTCGAAATCCGAAAAGAAAACAAAGCCAGAACGGAAGTCAAGC
TGTTTCAGTGACATATCTAATCAGACTGAATAGGATTTGAGGAGCTGTCACGATCATTCA
CATCAATTTCAGCAGGCAGGAAGGGCGCGGAAGCTACCGTTTAACGAATGCAAGCAAGGT
AACGCCTCTCCGTTAGCGTACGTTGGCGGCGAGGAAGGAGGCATTGGAGAAAGACTAGAC
TATATACTAAAGTAAAGACATTCGGGAAGCGACTAGTCGCTTCTGGCGAAACTGCGAGCC
GACCACTAAAAAAATTAATATACCTTTCATGAGCTACCGCTCATGCCGTCGAAGGCAACG
TGGCTTTGCCGGACAAAGCCGAGCCGATACGATGGCGGGCGAAGCCTACTATACGTATAA
ACGATTGGTAACCGGTGAAATACCAAAAAAAACGAAATCAAAATTTCAGTGAACTATTGA
AGCTATCAGTGTGATTGATCAGACAAGTACCAAGGGCTTCCAGTAGACTTCTTTCATTCC
GAATTAGCTTACGACAAGTCCTTGCATTAGTATGACTTCGTTGACCGCGTAAGGGCAATC
CATCTTGATGACGAATTCACGATAACAAGAAATAGAATTAATCGTTCGATGTCTGCTCGT
TCTCCCCTCTTCAATTCCCAATGAACAACATGATCTTGACCTATCATTTGTTCAATTTGG
TCGATCTGATATTTAGTTAACTCTTTTATCTTAATGTTCTCACTGATACCTAATCGATAA
CAAAGCTGAATGGCTTTTTTAGGTCCAATTCCATCAATTTTGGTTGAGGCTATTTTTACT
TGTTTCTCGTCAACTAATCTAGCTCTAGAAATATATGACATTGAAGATCCTTCTAATAGA
CGTCTTCTGGGCTGGAATCACCGTAAACTGTCTCCTCTCATCAGATCGACGAACTACTGT
GAGCGGGGAAAAAGAGGGCTACTCGTATATAGTTTTCTATTGCTATAAGGGCTGCTCGCC
TTTATACGGCTTAGCTTCGCTATCCCTCCTATGTGGTGGTCGGCCTAAAAAAGTAGTCTT
CCTACCATACCAGAATGCCTATTCTGACGTGCAGGAAGCTTCGCCAGAAGCAAGCAAGAC
TTGAGTCGCTGAAGTAGACAAGAGCTCGTTCCGTACTTTACTTACGAGCTCGTGTAGTAC
TCGCCTCTATCTCGTCAGGGGCTTATGCACTCTACTTGCTGTCTACTAAACGAGCGTTAG
AGCAGCGAGCGAGCGAAGCCTTCTGTTGCTTCTCTTTTTCCTCACCCTATTCTTTCATTT
CCGCTTAAGCTTCTCCGGTTTGGGGGATTAATTGATTAGATACCCGAGAACCATAATCTT
CCTAGAAACAGCTTCTACGACGATAGATAGGGGTCAGATTTGTTGGCATCTGTACCTCCT
GCCCTCCAAACAGTATGGGAGCCTTTCAGCTCGTACTGCTCCTCCTAGATCTTCACGGCA
CCTCCTCCACCCTTAGTGTAGCTGGGAGCAGCTCCGAAAAGCAGACCTACTTAAAAATTC
GCTTTCAACAACGTCAACAACACCACGAAAAAGTAAACTATGGTTGCCCACTGATCTGAG
ATCATAGGTGAAATCAATCCCTTCGCTTCGCAGGCTTGGAACCCGTAAGTCAGGCTCCCT
TCGCCTCTCGGAAGCGAAAGCGGGCAACTTTGTGCCAAGCCTTTCCCCCTTTTATAATAG
AAAAGCTTCCACACTTAGCTCCAACCGCGACTTTGTTCTGGAAGAAACCAGCTGAAGGAA
GTAGGCCCCACCCTGTGAAACAAAAGTGCGCGTACATAAATAAGAGAGGCTGGATTTATG
GCCTGACGAAGTGCAGGCTCACTCCATCTATCTTGACCGGGAAGGAGGGAGGCTCTTGCG
GAAGCGCTACCCTACTTTTTATTTTGAGAGATCCCAACTTCTTGAGATTCGGAAGCACCG
GACTCGCTAACAGACGGCTATAGGAAGAAGAAGAAGCGGCTGAAGCCGTTGCAGGTCCTT
CTCCTTCACGAAACAGCCCTCTTTTTGTTTCTTTGTTCACCACGGCACGAAATCATGAAG
AAGCTGGAATAACTCAAGAGAAGGTGGCGCCTAGCCGTTGAGAGCGTCTGTTGTCTTTGT
AGAGGAACAGTACGATCTTGGACTGGCCCCCTTCGCACGTCGTCAAAGAAAAGAAGTCCG
TGCTACTACAAGGCCTCTAAACTCCTCCCTCAGGACACTGTTGCGTTGTCCATGGGGACG
GGGTAGCCCCGACTTCCATGGGTCCTTGGTTCAAGTCTCTAATGAAATTGAGGTCCTTGC
GCGGGCGTCTCATCCTAACTTTTTGACTTGCTTGCTCTGTATGGAGTGCCCCGTGGTTTC
TCAAGTGCCGTGCAGGGGAATGCCGTCAGCTAGGGCGCTATTGGCCACTAACCACTCGCT
CGCCGGCCGCTCGAGCTCCGCGTTTCAAGTTCGTTATCCTAACCGTCTTCTCTGCTTCAC
CGGGAGCCTGGCCCCTTTTTCGCACTTTATCTACTGCCTTGCTCCTCGGCTCCCTACTGC
TCAGCCGCTCGCTGTAAGCTTGCTTTTCGGGTGGCTCGCACGCTGGGTGGTGCGGCTGAG
CCAGGTGGGCTCAGCAGTCGGCCTATGTTTTCGGGCGCACGCATAAGCATGATTAGTTCA
CAAATTTCACTGCACTGACCATAGTAAACTCCTTCTCGTTGTACCAAAATAGAGTCTGAT
TTAAACGACCAGGTACAGCATCATTTGACACCTGAGGAAGGTACAGCCCAACTATGAAGT
ACATCAGCGGAATGTTACAATAATACGTATATGAGTTTTTTGCTGGTACAACCACTCTAT
TGTCCACTTCTAATAAACGTGATTGACCCAATTCTGGATCATCTTCTGGAATCGTATAAC
TGTCAAAAGTGAGTGACTGTTCATCGGAACTGTGGTATTATCGTCGAAATACTCATAAGG
TTGGGTCGACGCCCGCCTCCCCAAACTGTACTTGCAAGTTTCCCGCAAAAAAAAGCTCTC
CACGCCTACTTGACGAAAGAGCACTATTTTTCTTTAGTTTTAGGTAGTTCTCCGACTGTA
AGACCCTTTACTTTATGAGTAAGAGGAATCGAAGGCCGCGAAAAGTTTATTGGCAACAGG
GACCCTTTCTTGCCAGCCTACCTACCCTATGTATTCGAGGGGAGGCTGTAACCGAAAAAG
ACCTGGTTCCACACAGGACAGGCAGAAGGTATGGGACGACCAGTTCACCACGGCAATTCG
CACTTATGGTCGTCTTCTTTGTTCGAAAATGCGCAGTGGAAAAGGATATAGTCCGGCTCG
GCGAAGTTGTGGGCTCTAGAAAGAAGATCCAGAGTGATTCCTCACCTATCCTGTCAGGGC
CCAGTTGAACGGCTCGGTATCGTTTCTATGCTCATGTGAACGCTCCGGGGCATAAAAAGC
TCGTAGATCTAAAGGATCCATCCATAGACCTGACCGGATATCGTGAACAAAACACAAAAA
CAAAGTTGGTTTTTAGTAGTCGTTCATGAGACCGATCATTCCGCGTTCCAGCGTGCATTA
TGCTGTAGGTCCCATCCCCAACTGACGCTGAGAAGTTGAGTCACCTTCTTTTTTTTTTCT
ATAAAAAAAAAAGAGAGATATAATATATATATCCTGTGATCTTAAGTCACTCTGCTGAAG
GTCAATTCTCTGTGACCTCCCGTTCACGACATCCCTTGCTTCTCGCTGCGAGCGGCTCTT
CGGTTCCAGAGTAGAAGCGCTGGTCACTCTTCGGTTTTGAAGCTTGTGCCTGCTCTTACC
TGCAATAGGACCTCCGTCCCCGAAGCGAAGAAAGAGGAGCAGGCAATAAGGTTGTGTCCT
CTCCGGCCCAGTAGTTCCGAAACTACTACCGTGGTTGTTACCAGCAGGGATCCCATTCGA
AAGGTTACTGGGCCGGCCGTTAGGTTGCGAAGTTGTATGCCATTGCTATGGTACCGTAGA
TTCACTACTTCAGCGCCGTTATCGGACATTGCAGGCTGAGCATCTATTTCTCGTATATCC
TTCTACACCGAGAAAGGGGATGTACCTCCAACAACAACAAGAATGGAACCATAGGCTCCT
ATGCTGAAAGCATTTCAGGGTATAGGTCTAACCACCTCAATCAACTCCCCGTTTCTGGCA
TGCTATAGTTATAAAAGTCTCTCGACGGCAGAGATAGGAGATTACCAGTAAACCAGATGC
TTTGCACGAACTATATTCTTCTTTAAGGCATTTCGATTCATAAATCACCTTCGTGAAGAG
GCGCACTCCGATACCATTGATGTCAATAGCTTTGATAGTAATGGCTGGATCTACTACTAC
CTCGTCCATTGAGTATAACAGAGCAAATGATGGTATAGCAATGAACATCAGGATGATAGA
CGGAAATATGGTCCGAATAATCTCGATAGTAGTTCCATGAACAATCCTTTGCGGGATTGG
ATTTTTTATGATGGAAATGCCATAAAGCGCGAACCAAGATCCATGATACGAAAACCAAAA
TCAGAATGAGGAAGAAAAGATATCATGATGTAGTCTATTATTCCTTGCATCATAGGTGTT
GCTGCGTCTTGAAATCCCTAATTGCCATGGTTCCGCTGCATCACAAGGAGCAATTGGGAA
GAATAGCCATTCTCGAACAATCATTTGGTTCATTCTTTGACTGCTCTAACTCTCTCGAAA
AATGAAGAAAAGACTCTCCCGAATTCAGAACGGAAATTGCCGGTTGGTTGTTAATAATGA
TCCGGAAAGCATGGGAGTTTTGGGCATAAGAATTGCTTTCTTCTCTTATTAAATTCGTCT
TGGATGAACAGTTCTAAAATGAAGTCGTAATTTTATATACGATGCCACCGGACCTTTTCT
CCTCACAGTCAAAACTATCCTCTCCATCTCAAGTTTCAATCCAGCCACGGGTTTCCCTAT
GACTACAAAGTGCATACTCTTATTGAAAACCCACCTTTCTTCTTCTTCACTTTCGGCAGC
TCGTAGCAATTGTATGCGTGGGGGTGAATTAAAATTGCATTGTAGTTAGGAGCGAGGACT
TAGATCAAGGGAAGGGTAGCGAAGTGAATGAAGGTCTTTCTGAAAGCCAGTTCCAAGAGT
GGAAAGCTCAGTAGAATATGCAGAAGCTGGCAGGCCCGCATCACGTCAGCACTAGCGGGC
CTTTATTAGAATGAAAATTGGCACGCACAAGCAAAAAAATTTCTAACACGCAAGAGCCTT
CTTCTTTGGTCTTTTCACACGAGAAAAAGCCATTCCATTCTTTGAGCGGCTAATTGAAAT
AAAAATGAAAAGTGAGGACGTAGCTGGCGCACAAGACGAAGGAGAACAGAGGGTTCAGGG
GAGGAGCTCTCGGCACATGGTCGGCGGTCGGTGGTTGACGAGTCAAGGCGCTTCCTCTTC
TTTATAGACATAGATGCGAATGGAGAAGATTCTGATCTGCTTGGCTCTTTATTTATTATT
AAAAAGTAATGAAGAAATGTATTCCCGCTTGTGGGAGTTGCAGAAGCTAATACAAATTAT
TAGAAATACCAGATTAAATATGCATCCAAATCCGTATGGGAATGCGGAATAAGGCAAAGG
GGCGTTGGGCCAGCCAAAGAGGATCAGTAGGGCACGGTGCTGTTCAAGAAAAAAGCATGA
CACCGGCCGCCTCCGTCTATGTTGTTGTATCGACTCAAAAAGCTTTAGCAATTGCGCGAA
AGAAGACAAGACCTAAGCGTTGGGAGGGAGATTCTTTCACATCTTGTAGGCCGAGCCGTG
AAGATTTGATTAGGAAAACCATTGAGGATTTCGACCCTGATCTGTCTACGCCATGAATTA
ATGGAATTGATTCAGGTATAACAGCAGATGGGCACAGCAACCCTAACCTGATCTCCTTAG
GAAGCACTCGGAGTTCGAGACGGAACCCTTCGACGAAGATTCTTTCTCCCCGGGAAGCGC
ACTGAAATAGCGTAAGGAAAAAGCAATTACCACTAGAGCGTTTGAAACCTTGTAGACGAG
ATTTTCAGATGCCAGTCAGTCCGTTCGGGCTCATGCCCCGGTCAGGGAAGACAGAAGAAA
GGGGGCTAAAAACCCTTACCGATCGGCTCAGGATCGATAGGCCAGATGACTAGTGCAGGA
ACGAGTGGGCCCTGCTCTTCCAAGAGCAGAAGTAGGCGCGTAGCCACTTCATCTTCATTT
ACAGATTACGGAACATAAAAACTCTCTAATCGTGACGGGGGATGAAAGGGAAGTCGGGGT
CTAAGACAGCCAGTGCTACTATATTGGATCGGGCAATCAGTGACGCTGCTAAAACGGAAA
TCCGACAGCAACTATCGATTATCAAACAGCTGGGCCAAAGGCATAAGATGCAGGTGAAAC
TCAAACACTTTCCTAAGTAAGATTAGCGTCACGCCAGGCAACTCTCAAACCATCGGCGAG
GAGAGGGAAGACCAACTCTCATCTTTCCCAACCCAGAAGAAGAAGATGAGCCGATTACCA
AACCGTTGAGGGAATGGAAAGGAGTAGCCGACCCAACCTGAAGAAAACTACTGAATCAGG
GGCATAGGCATACGTAGAATCAGACGGGAATGAAAAAGACAGGGTTTGTCCCAGCCGGTA
TAATAAGAAGACAAAAAGAGAGGGAAGTCTGCTCCAGATAAGCCCGACATTAGACTTAAC
CTTTCTTTATGCATTCATACAGGATGGAACTCTTCTTCCTCCCCCTCTCTCTTAAATAAA
AGGGAAAGGGAGGAGTGAAAAACACCTATCCCTCGGATGCCAAAAAACTCACCATATCTG
CCGGTTTGCAGATGCTTTCACACCGTCTATAAAATACCCTCGACAAAAAGGGTTAAAAGG
ACACTTTTTTGGTTTAACCGGGAAACTGTAACGCCATAACGAACAGCCCTCGACTAAACA
CAATAAAGAAGGTGGAAAAAAGTAAGCCTTACCGGGGGTCAGACAAAGAGAAATGCTCTT
CCTGCGGCCAAGGGTTGTGGCTCTTCATCATAGGCACGAGAGACGTCGCATGTAGCATGA
TTTTACCTTCGGACGTATAGAAAGCTCATTTCAGAAGCAAGGAAAAGAACATGAATTGGG
GCTTAATCTTCAGCTGCTAATCGGTTCCGCATAAGCCACTAAAAGGTGGGGGCAGGAGGA
CATAGATAATCAAAATGCAGGGGTGGTGGATAAGCAACAACAATCAATTCATTCCGTCCA
GAATGTAGTGTAGCAAGCAAAATCTTTCCTGCTTCAGAGCTATTCAGAGCGTGACGGATG
CAGGTATTATATTTGAAATAAGGGCTACCCTTTAATTAAGGTGGGATAGTGTCCCAGTAA
AGACGCAGTGGTTAAGGGCATAGACCTAACGACAAGACAGAAACAATTGTAAGGTTCCAC
CCGCTTCCAGTCGAGTTTTATAGATTCCGATAGGAGTCTTTTGCTTTTGACAAGATGCCA
TAGTCCTTTTGGTAAGCGTAAGCATTTCGTAGCAGAAAAAACGTTATATTTAACTCCCGG
TATCAGTTACAATGCTCACTATTACGGATCTCACGACGACGCTCCACTTCAGAAGCAATT
GTTGCTGCGGAGGTAGCTAAATTACTATCCGCCTTCTCGTATCAGGCATGTTGTGGCGGA
CTTAAATAAACCTTAGTTGAAATTCAAAATTCTTGGTGAACCAGAAAGGAATTATTGACC
TTGATATAACCTTTTTTTATGCAGATGAAAATGAAGACTCAACGAATGGCACGCACGAAG
AAGCCTACTCAAGTAGGAATCCCGCACACATTCTAAAAAAAGGAAAATGGACCTGCAACT
ACCTGTTACTTTCTTTAGGAAGATTGCAAATAAAGCTGATCCTACTGGTGTATGTAAGGT
GGATCAACTCATCTGTAAATATAAGGCATATCATATAAGGTAAATACATAGATCTAGGTA
AACTTACGTATACTATACCTATACGGCTATCCTTTTCTCTAACAGGAAAACTACGGGATA
GCTATGCCGCATCAAAAGTCAAAAGGCATATTTATGGATATGTACCAAGCCAGCTCTTTA
TACTAAGGCATATCAAGAATGGGGTTTGATATAGGGAGTCTTTGCTCTTTACTCTTCTAT
TTACCTTTTACCAACATAAAGAACTGTGCCATAAATTCATAAGAACTGTATTTCTTTTCT
TCTATAGCTTCGAGCCCTTTAGTTCGTTATCAAGCGTATAGCTGCAGGGGTGATCCGCTG
GCCACAAACTTGCAAGAGTCAGCTATTTGTTCACTGGAAAGCATTCGTTCCCCACGTTCG
AGCTAGTCGAATCAGTACTTCTTGTTATACCGTTCGTGCCCCGTTAAGCCCACTTAACTC
GCTTTCAATAAAAAAAAATCCTGCTTCCAATTAAGAAGACTGAAATGAAAACTTTTAAAG
ATGTTATGGAGGGTTTAAAGTCATCGGTGCTGGAACTGCTACAATTGCTTTAGCTGGAGC
TGCTGTCGGTATTGGAAAGATAGACAGTTCGTTGATCCATTCGGTAAGCACGAGTCCGGA
ATTGGATACGTCATTGTTTGGTTATGCTATTTTAGGCTTTGCTCTAACAAAGAAGCTATT
GCCTTGTTTGCCTAATGATGGCCTTTTTGATTTCATTCGTATTCCGATCATCAAAGTAAA
GTTCTTACCAGCCTTAGTCAAATAGGGGGGTAGAGCACAGTTCTTAAACAGAAGAATGGC
AATAAAGAGGAAATAATGAAAATGGATTATTCTTCAGTCGAGAAAAAGTCAATACAGAAG
GAGGCTAGTCCCCGAAAATGCCCGTTCGCTTGTCGTTGGGGATAAAAATCTGACTTTCTC
GTTCCGTTGTTCTTTTTCTCTGTGCTGCATCAACTAGGACTGCTAAAAGACTCCTTAATT
TACTGAAAGCTCTTAGGTTAGTTGCTTCTTCTATTGATGTGATTCCAATAAGATAGGAGT
TGAAGCAGCTAGAGTGCAGAAAAGTAACCGGACGTTAGAAAATGTCCCGATGAACTTTTA
TTCGCACTTTATGTCGCTAACATAACACGTGTCGGACAGAGCGTCGAGGTGACGGGAAGG
TCCCTCCCACATTTGACACCTCGGGAGAGGACGTTGATCAGCTTTTCCATGCCTAGTCCC
AGTTTCGGTTAAAGACCCAGAGCGGGCTACGGATCTATACCAAGCCCGTTACGCCATAAT
TCATTGAGGTTGATCCCAGTTACGGTCTATCCCGTAGCAGTAGTCTCTATTTATTCACCC
CAAGAATGAACTATCCTTTGTTTCACGGGATGGATTTTATTAACACGGATAGACCAAAAA
GGTCTTCGCAAGCATACCGCTTTCTGTTCAAGAATCGGTAGCGGTTTTAAAGGCTTACCG
GAAACCACGGCGATATAAGCACCTCTCATCTCTATGCTCTGACCTTAGCTTTTCGTCTTT
GATTAGTATTAGCGAAAGCTTGCTCGGCTTAATAATAGCTGTCTTACTCGACTTGCTTAC
TAGCTGCCTTTCTTACTAATATAAGAATTTTACTTGTGAATTTAGAGGAAATAAACTGAG
TACACTAGGAGACAATTAGTTTCCCTTTTGTTTCCTTTTTATGAACACACGGAATGATCA
GCATTCCTTCTCTGGAAACCCATCTATCTTCGTCATAACCAAACTTCATATCTCGAACCA
AGCCCGAGGAGACTGCTGAGACCATATATCGCCTTTTTCACCTGAAAACTTTCCCTTCCT
ACCCCTGAGCTCGAAAACCCGGTGGAGGACTCATATAAACCTATTCGTGGAGGTCTCCAT
GAAGAAAGGCCTTTTTTTTTTGACATCGAGCTGATGCAGTAACCAAGATCTCTTAGCTGC
AACTGACAGAATGAAAAGTATGGAATTGAGTGACGTTTGGCCACAGAAGACAAACGTCTC
CGAGATAATCGATGCCATACCTGCAGTTTGTGTGAGGCTGCTCGCCACAATGCGAGCCCT
CTCGATAGAGCCATCAGCTTTGTGTTTCAGGGTATATGCACCACCTGCAGCCAACCATGC
GTTGCCTCTTGGTAACGTGATCAGTTCCCAAGTGTCGTTTCTCTTTAGAGCCTCCATTTC
TTCTATCATAGCTTTCTTCCAATGTTGCCCAAAGCTCATAGCAGAATTTTCTTATTCAGA
TCCGTTGAGCAGAGGTAGAGGATGCCCTTTTCGGACAGTGGCATCGTGCGGTACTCAAGA
AAGACAAGCGCAGTCGATAATTACCTTTCATAAACGGTGCCTATGGGAAGAACGAGAGGG
GTACTGATCACTATCTGAATCTGCTACTGAAGAAGAAAGACTTATTCACGGTGCTCCTGG
GTTAGAGTTAGCTAGCCCTCCTTCTGAGCCCAGGATCAAACCTTCTTTTGTTTGGCCCCG
GAACACTAACACAATCACGCTTCCTTGCTTGCTATAAGAAATGATGTCGCATATCCACTC
CGCTTTTCTTAGTACCTATTAGTCGCGGATGAGTTGTGTTGGAAGAGCGGAAACTGCTCC
TCTTTCTACTGGTACAAGGAGAACCTATCAACTCCTCTTACAATAGCAGCATTACATGGT
ATGGTTGAGAACTCCAGAAAGTCCAACGGGGCTTAAAGCAACACTTTGAATTCAATGAGT
ATTGGCAGGGCGAATGAACGAAGCTCCAACTTCCAATCAAACTCAAACCCCGGGTCAGGA
AAAAGCAACTGAAACTGAATCAATAGCTAGGGTTGAAAGACGAAAGGAAGCACTACAGCA
GCGGAGGCTCGCCTAGAAAAGTACAACCTAAGAGAAAGCAAGAAAGAATCTAAGACTTAA
TAAGGTAGAAGGAAAACTGACAGCTCAATCCGTCACCTTAACCTCTCATCAACGAATGAG
ATTAGGTTCCTATTGCTACAAAAGAAGGGTCTATTGAGACAACTACTTAGACTGAGACTA
CTATTACTTAGACTGTAACTATCGGAGCTGAAGCGCAAAGGTTTGACTACTGAACTCGCT
AAGGATAAACCTTTCAATGACTTAATCAGAGCAGAGTAAACCGCTGTAATTGGATGGGCG
TCAAACTGGCTACAGTGGTTGGGCCCACGACTCAAACTTGATCTCCCATTGCCTAGCCGA
GAAACTTCCTCGCCGTCTTCACTGTCAGGCTTAGAGATACTGCCCTATCCACTACTCCTT
ATCCAATAGACTACAGGAGCTTAGAAAAAGGGGCTTATCTTTGTCCTGGTACTGGCTCTG
CAAGAGAAAATAGAAACGCCACCATATTCAGTCGTATGAACAGGCCCCTCGTATGCAACC
TATTCTCCTTCCAGGATAGGATATATTAAGAATCAATTAGGCACTTCATATAGGAGAAGG
CTCACACCTACCTTTGGCAGAGTATCTCCTCCCTGGAAACGACTTTTCCTTTGAATCAAC
AAGAGTGCTCCTCTTCACAAGGTGAAGAAAGAAAAGAGGTTCGATTTTTCGATCAAGTTC
ATTCGAACTGAGCCCACTCAGTCCGTGACTGCAAAGTGGCGACTTGGCTTAATCTGGTAC
ACCTATGGAATAGAGAACGGTATATTTACTGGAGTCTATTTAAGACATTCTATGTGCTCG
TATGGAAGCAAGTCACTCCGCCTCCGTCCCTCGGGACCAACAAAGGGTAGTACAGATATT
CACCTGTTGTCCATCGACACCACGCCTTTCGGCCTGATCTTAGGCCCTGGCTCACCCTCC
GTGGACGAACCTTGCAGGAGGAACCCTGCTGTTTTCGGGGCATTGGATTCTCTGTGTTTG
CCTTACTCAGCCGACATTCTCACTTCCGCTTCGTCTATTACGGCTCGCGCCGATTCTTCC
CTAGCCGGCGGAACGCTCCCCTACCGATGCTTTTTACATCCCACAGCTTCGGCAGATCGC
TTAGCCCCGTTCATCTTCGGCGCAAGAGCACTCGATCAGTGAGCTATTACGCACTCTTTC
CTTGGTAGCTGCTTCTAGGCCGACCTCCTGGCTGTCTCTACTACCTCCTTTATCCCCTGA
GCGGTCATTTAGGGGCCTTAGCTGGTGATCGGGCTGTTTCCCTCTCGACGAGTGACTTAT
CCCCATCGTCTCACTGGCGGCCTTGACCTTTATTATTTGGAGGTCATATATGACGTATTC
AGAGTTTGCCTCGATTTGGTACCGCTCTCTCGCGGCCGCACCGAAACAGTGCTTTACCCC
GCAATGTCCAGTCAGCTGCCGCCTCAACGCATTTCGGGGAGAACCAGCTAGCTCTGGGTT
CGAGTGGCATTTCACCCTAACCACAACTCATCCGCTGATTCTTCAACGTCGATCAGTTCG
GAGCCTCCACTTGGTTTCACCCCAAGCTTCATCCTGGTCATGGATAGATCACCCAGGTTC
GGGTCCGCAAGCAGTGACAATTTGCCCTATGAAGACTCCTTTCGCTACGGCTCCGGCCCA
ACGCCAAGCCACTGCCTATGAGTCGCCAGCTCATTCTTCAACAGGCACGCGGTCAGAGCC
ACTCATGCTCCTCCACTGCTTGAGAGCTGGTTTCACTCCCCCGATGGGGGTTCTTTCACC
CTTCCCTCACGGTACTACTTCGCTATCGGTCACTCAGGAGTATGACGCATTGCAAGGTGG
TCTCACTGATTCACACAGGATTCCACGTGCCCCATGCTACTCGGGTCAAGGCGTAAGCTG
ATGATGCTTTCGGCTACAGGGCTGACGCCATCTAGGGTGCGGTACTCCACCGCTTCGCCT
AGCAGCACGACGCTTGTATTGCTCACCCCTGGCCCGTTTTCACGGTTTAAACGCTCAACT
TTCTCCTTCCCCGTATTTCTTTACCTGGACAACTGTCGTCACTTTGGAATTCTCTTCTTT
TTCTCTTTTCTTGACTGCCTATTATTTTATTATTTAACCTTGCCATCCTTATTGGTTAGA
CAATCAGTATCCTCTTCCAGACGTTCTCGCTTGAACAAGGGCATTATCTCCATCAAAAAG
CCCGCAATCTTGGGATTCTTCTTCTAACATGATTCTTCCCTTATTCTTCCAGAAACAATA
GAAGCAAAGGATTGCGGTAAATCGAAGTCGTTGACCTATCGATGTTTTGCTTGGAAAGGG
CACTGGAGGAAGTCTTCTATTCCCGTAACGAAGTGAAAGACGGATGACCCGGGCTATAAG
CCATATGTTGCTTTTACTCCGCCAGGATCTCTCCACTAAGTCTGTATTGTTCCGTAGTAA
AGTTCCTTATGGCACTCGAAATGAAAAGGTCGACCAAAACGCGATGCAACTAAGGATATA
TACCACCACTCTCATTGTTGTTTGTTCGGTAACTTCTTGGGATCCTTTCCCAGGAAGCTC
TTTCTCAACTTTCTATCATTTTTTACTCTATGAGAACTCAAAGAGGAAGTCCTTTTGGTA
GGAGATCGCTTTTCCGTACCATAGGTGGCATCTTTAGTTTCCTAGGTTTCTAATAGTTCC
CATAAACGAGTAAATGGGCGAAAGGCGCTATTGAGCTGATCCTAGTCCCATTTGAAGCAA
CTATGCAGAGTCAAGCTTAATGGCTATGAGTGAGTTGGTCTATGACCATTTAACTACGTC
CTTCTCAATCTCTGAATCCTACGCGGTAAAACCAAGCGTGCAAGTAGCTAATGATAGTTA
CATCTTGATCTCTCTATAAACTCCTTCAATAGCCATATAAATAACTAGGCAGAGGTAGCC
TTAGCTTACAGTACTCTTTGAGTTCCCAGAGGGGATGTATTCATGAAGGAAGAGCCAATC
ATCATATCTTTGATCTTCCCCTTCCAGTATCTCAAGAAATAGAACAGTACCACAGGACCA
CCGTAAAAAGACTATAAGATAAGTAGCAAGAGTTACGGCATTGCGCATACTCCACCCCAA
TAGCTGTCTAACGAGGGTCTACCCCATTCATGAACAACGAAATAAAAGAAAATCTTTAGG
ACAGAAGCGAACTCTTTTGTCCCATTTAATAAAGGAAATATATAGGTCATTAGCCGAGTT
CGTAGGTGGCCCAGGTTAGTAACAGGTATGACGCCAAGTCACGGAGTTCACCGATTCAGA
TTACATCGAACGTATTTTGGCGGGAAATCCCAATAGGAGATGTAGAGTCAGTCGATTCAC
TTATCTACTTAAGTTGTGTAGGGACTTCCTTTTCAGAACATCAGAACAGAAGACGATGGA
TAGTTGGGGTCGTCAGAAACCTTGCAGAGGAGACATGGTAGGCGATTGGTAAGGTAAGCC
GATGTTCTTACTACCAGTTTTATAGTTTGCGACACTGAGAATGGTAGACCAGCGACCAGT
GAAGCCTTAGAGGAAGTGTTGAAGGCAGAAGATACCCATTGAGTTTAGTTTAGCATCCAC
TTTTGCGCTCTGACGGCTGTGCTTACGAGACGCTACAGGGAAAACCAGACGCTACAGGCA
GCCAGAAGTCTGGAAAGGATTGGGCGGCAAACACAATCGATAGAGGTATAGATCCAGCCG
CAGTTACCCTGCACTTGCAAGGCAGATCGAAGGAGGAAGCCGAGACGTGAGTTAGATTCC
AGTGGAGATGAAGACCATCAGACACTGATTCTGAATTCGAGACGAGTCCAAGAGAGAGAT
GGAGTCATCTGGTTGAAACACGACTTGGGAGACATTTTAAGATGAGCAGCTCTACAGGTG
TACGAAAATTCTTTCCTAAATTAAAGACTTTTAGCGCTGGAAGAACACTTCAGGCAGGTC
ATCGATAGTTGACGACGGTGGACCCGTAGGGGAACACTTCGTATTTTAAGACGTGCCCCG
GCATTACCAGCATCTAGTCTGACGACAAGCAATTATTGGAGCCGGCGTATGAGGCGCAAA
AGGACCAGATAGCATTACCAAGAGCCGGAATGGTGTAGCTGAACCTCAGAACGGACACGA
AGGAGCGTCTTCAATGAGACCTAGGGCAGTGAGGGCGATCGGAGTGAAGGTTCAGATTGG
CATATCACAAAGAAAAACAAAAAGTTTAAGGAAATCCCCAATTTTGAACTAACCAACAAC
TATGGACATTTTTCGAGGTAACCCGCTGGATTTGATACTCAATACGGCAATTCCTCGCAC
ATAATTAAGGGAGCCATTGAAGGTGACTAAAACACCAGAAACGGCGACTACCGGAAAGAA
AACAATGATAGAGGCAAGAGACACTTTCCGGCCAAGTCCCATTAATTGATCATAACGATA
TCATTGGAAATGCTGCACGGACCCATATATATAGAAAGAGAAAGAAGATCACCTTGATAC
TAAACAGATTGAGGCCCGGGATCCTTTTGGAAATGGGAAGATCTAGGATAGGCGGCCAAC
CTCCTGGAGAAAGCAGTATTGCATGAACCAGGTGAGTAAGGATGCAGCTCCGTGGACGCT
CGTCGGGCCTGATAGGTGGTGAGCCTCACCCTTCTCAAAGGAACCGTACGTGACACTCTC
GCGTCATACGGCTCCGTCCCGGAATCAGGGCCCCCTCTTTCCTTTGACCAAGGAGCGTAG
CGGCCTGTCGGTATTTGGTATTTGGTAAGCGATTTCTTTTCATTCATTCATTGATGAAAG
GTACAAATCGCTTTCTTTTCATCAAGCGCTAGCGATAGAGAATGACGTCGCCAGAAGAAA
ACCTCCGGCCCACTTTTCCCACTACCCCTGGATACGTTAGGACCACTGAACAAACTTGGT
TGACGAACATGGTTTATGCGCCGCTAATGTAGCGGCTTGTCGTTTTGGAACCAAGTCACA
CCATCCATTTCAAATGGGATTTGTCCCGTGGACACACGAGCAATCCAACCCATTAAGTTC
CTTTCCTCTTCCCATTCCTGACTTCTGTACCAGGTTTCCCGGTAATAGGAGATCTGCGAG
AACTCATACCCATATCTTACCATTTCTTCGAAATTGTCCGCTCCATAGCACGATAAATGT
CCGATTATAGCCCGGCGCGCTGCTTCAATGGCTCGATATGAAAGACGACCAGCTCGTAAA
CTTTTAGTGCCATATCTTCCAAAACCAAGTTGTGTACCGTCAGTTTGCAACCTCTGCACA
TCTGCCCTTACGATATTTACTATATTTCGTACGTTTCGGATATAACGTCCTTTTCATTTT
TTTTGACTATAAGAAATCCACACTTTGACACCTAAGATTCCGTAACGAGTAGATACTTCA
CGCAGAAGCATAATCGATTTTCTGGTCTAATACATTACAAGATGTTTTCCATACTTTCCG
CATTCAGTTCTTGCAATTTTTCTGCACCTTCTAATCGACCTGAACAAAATATACGGATCC
CTCTACGCCCTTTTTCATTACTAATGGAATATTCTTGACAATTTGACTAAAATTTTTCGA
AATGATCTTCTTTTGTTTTTTCGGTTGAAAGATATGTCTTGAGCAATCGGAAGCACTTTG
ATAAACAGATTTGATCTTTTTTCGATTCAATTAAGGTAGACGTCTTTGTTCTATTAGCTA
AGAAAGATCTCATTTTTTTTACTTCGTTCAAATACGAGTTGTACCCGTAGGGAATTCTTC
TGTTTTTGAGTATGATCTCTATCATCATCTCTATTCTTTATCAATTCTCTTATCCCCGTT
ATCTATGAATTTTTCTATCAATTTCATTACCTTATCCTTTCCCATGAGGTTCCAACTTAT
TTCTCCTTAATTTTCTTAGTATTCGTTCCCTTGCATTTTTGGAAATTCTTTCTTATTTAC
TCTTACTCCATCCTTGGAAAGAAGAAGGTAGCACCGAAGAAAGGAAAGAGTTGTATGTTG
TTTTTTCTGTCCCCCTCGAATCGCAGATCATTTTATTTCGAATGAAGTGTGTCAGCTCTT
TTTTCTTCTGTCAAATCCTTTTTCTCGCTGTTCGATCTTTCGACAAAAAAAGCGATGCGA
ACGTATTCTCTTATGACAGTTTCTTTCCTTTAAACGTATTCTATTCATCTGCGATGTTTC
AAGCACTCCCGGTTCGACGAAATGATTTAGAACGTTTACTGGATCGAAATGTATTTTGTT
CTTTGTATTGAATAAGTATTGCATGACCAAATAATTGAAGGAAGGTCTGACTGCTGCGAG
TGTCCTTTTAAGTGGATGACTTTCTGTTTTTTTGTAGCTGTACTTCGTTTTTGAAAAAGA
ACTTGAATAACTTCGTTTTTGAAGGATTCTTTTTTCTATCAGAAATTCTATGTTATTTAG
AACCTCCGCGTATTTCGGCTGCTTTAATTCCCCGCTTCCCCGAAGTGATTTAGAAAGATG
ATTCTTTATGGATGTTGATCGGTCATGGTATCCATAGCCTTTAGCTATTTTTTTCCAAAT
CCTGATTTCGTTTTTCTTTTTCTGGTCGTCGAGCATGATCGACTCAACCACTTTCCCATG
CAAAAGCCTCTCCCTTTCTTTCCACTTCTTCTTTTCGACTGGAAAAGAAGTTGAAGAAAT
ACATTCGATCTTCCCTACTTTCCCAAATTCCCACCACTGGGCAATCTTCATTACGTACTT
CTTCTTCCTTTCGCGTCTGGATTTTTCCCCTTTTTTCTTTTTCGTCGTGGACTACGGGGA
ATAAAGAAATGAATGAAAGTTTCTCTTTTGAAAATGAATAATAATAGACCTACCGAGTCG
AAAGCCAAGGTGAGTCTCGTGGGTTGGCGTATCGAAGCGAAATAAGATCTGAGATTGATA
TCTTGATATACTAATTTACCATAATAATAAATAGAGTCAATGTTGACATTTTAGAAGTAG
AAGTGGGAAGAACTCAAAGATAGGTCTTCTTCCATTCACCAATGCAGACTATAAGTGCTC
TCCGAACCGAGCAGGATAGTGACCCATCACACGGCTCTTAAACCCAACCTATGGTGATTC
CCTGGAGACAAAGTAAAAACCCTTGATTAACACACTGCTTTGAGATGTTCTACCCGCAGA
TCTTTGAGCAGCCTTTGCTCTACATAGGCGACGCTTCTTGCCGCCTATCTTCGGTTCTGA
TAAGTCAAGTCCCTTCTGACGGTTCGCTCACGTCATCTTCCCTTATCTTCCCTAACGTTC
CAAGAGAGTTCATCTGCTTTGATGAAGGAGTACTCTTGGAGCACACTGAATGAATAAATG
GACAGCAGAGGAAAGAGATTCATTCTTTTTCCCTTGCCAAAAGTGGAAGCTAGCTTCATG
TCGATTACACACCTGGATGTTATTCAGAACTGAGGAAGAATGCACTCTTAACCTAAGTCG
ACCTACCAGGGAGGAACTGGTAGAAGATCGTTCGGGAGGCTGTTTTGCAAAACCATCGCA
GCGGGAAGAGGAGTTCTCATTTGAAAGGAAAGGGAAGGGTTCCAAACCTGCGCACACTTA
TTGTGGCATATGATATTCTATTATTAAAGCTTTTGCCTTTATTGATGCGCTCTAAGCGTC
TTGCCACTAATAAAGCGTCCGTCAGAAAGGACCTTCTTTCTCAAAGTGAAGTTTCTCCTT
AAAATGACGAAGATTGAGACCGACGCTCTTTACTAAACTAAGAGAATCAGATCTTCTAAA
GGAAAGGGATCTCTATCATGATCTTACGAATTGAGAACTCTCTTTACTGAGTTTACTGAG
AGAGACTCAATCCATATCCCTATTAGTGATTATTCCTTTTTTCTCTTCTATCAGTTCTTT
GACAGCTGAGCCTGAATACATTGACGATAGGCTTTCAGTCAACATCTTCATAGAGATGGT
ATGCGTCGGAACAGCAGGTAGCTGCTTTGTCTCATCCGAGAGTCCTAATCTCTTCGTACT
GCTTTTTTCTTTCAAAGAAGAAAAAGGGATCATCGTTGGGCTCCTTCCTTCCACTGAATA
CCAACTAGCACGGAAGTACCGCAGGCCTCTAATCGCATCCTAACTTGGAGCGTGGTTCAC
CGGTTTCCACCGAAAACTCTCATTTGAAGAAGCGGAGCAGAGTGCGCTTTAGGTGCAGAG
CGATAAGTCTCTTCTTGGATTTACCTTTATTCACCGATCTGGGAAAATTAAAGTGCTATT
GATTCCACAGGGGGAGGCCAAGGTTCTTGAATAAGTCTATCCGGAACAGAAGACGGAGCT
TCTCAGATCCAGGCTAGGCCTCTCCAGCTGAAGGCTGGGCGACGAAAACCAGGATGCAGC
AGCGATCGGCACATAGGACAGTGAAATGTAGCCTTCTCGGCATGGTATACACGCACCTTG
CGTTCATGATATATACATTCAACTCTGCCTCGGAGAAAGGGTCAAAGCACACCCACACAG
TGTTCTTCTCTCACGACATGCTATGGTCAACATCTTCGGTGGTCTTCGTCACTTAGAAGA
AGTCGTGTCCCTTCTGGACATCTGCAAAGTACTTCCACACCCATTCCTCTTTAAATATGG
GGAAAAAACTATGGGAAAAAGACGAAGATTCGGCCATTGCGCGGTCGCCCTCACTGAACC
AAGAAGAATCTGAACTACGATTCAGCCCAGTCTTACCGAAATCGGATTTCCTTTTCGTGC
CATATATTTATTATATTATATAAAAAGAAAAATATGCTTTTATATATAAAAAAGATTTCC
CCTTTTTCTTCCCAGTCCAATATGTGAATCGAAGGTCTTCCAAACAAAGAAAGAGACTTT
GGATAGGACCATATGGAACGCTAGGGTCTGTACCTACTTTTTCCATAAAGTCTTCATACT
TCCTCTTGGCAATCTCTGAGAAAGCGAAAAAATCACAGAGATACTACGATTACATAGACT
CACCTATAAAGGTACCATGAAATGATCATACTTCAGAGACGAAAAGGTTACAAAATAACA
CAAGAATTCTCAGTCGTCAGTTCACCACAAGGCATGCGTCAAAGGAAGCTATCCTATTAG
CTATTGACACCAAGGAATCAATCTTTCTTCTTTTATGAGATTTTAGTTGACGCATAGGAT
TACTTTTTCTCTTACGATATTCCTATGCTCCTATTTCAGATCTTCTGAAGCTTGAATTAC
ACTTTCTTCTAGGCCTTGGAAAGTACTTCTCAGGTGAGGTAGAACCAAAAGGGGGAGTAG
ATTTGGCTCTCTTTCTTCCAGCTTAGCTTTCTCTTCTCCTGTCTGATCCACCTAGCCCTT
TCTCTAGCTTTGAGCCTGGTTGGATGAAACCCGAGGGACGGAGGAGGCTAGGTTAGCCGA
AGAATGGTTATCAGTTCCAAGGACGCAAGGTGACCCTGTTTTTCAAGGGTAAGAAGAGGG
TAGAGAAAATGCGAGCCAATGTTCGAGTACCAGGCGCTACGGCGCTGAGTAACCCATGTC
ATACTCCCAGGAAAGCTCGACGACCTTCAACAAAGGCTACCTGTACCGAAACCGACACAG
GTAGGTGAGGAATACCTGGGGGTGCGAGACAACTCTCTGACAGGAAAAAGGCAAAATAGC
CCCGTAACTTCGGGAGAAGGGGTGCCCCGGTCGAAGTGACCAGGCCCGGGCGACTGTTTA
CCAAAACACAGGTCTCCGCAAAGTCGTAAGACCATGTATGGGGGCTGACGCCTGCCCAGT
GCCGGAAGGTCAAGGAAGTTGGTGACCTGATGACAGGGGAGCCGGCGACCGAAGCCCAGT
GAACGGCGGCCCGTAATATAACGGTCCTAAGGTAGCGAAATTCCTTGTCGGGTAAAGTTC
CAGGCCGCACGAAAGGCGTAACGATCTGGGCACTGTCTCGGGGGAGAGAGGCTCGGTAGA
ATAGACATGTCTGTGAAGATGCGGACTACCTGCACCTGGACAGAAAGACCCTATGAAGGC
TTTACCTGTTCCCTGGGATTGCCTTTGGGCCTTTCCTGCGCTGCTTAGGTGGAAGGCGAA
GAAAAGCCCCCTTCGAGCGGGGCCCGAGCCATCAGTGAGATACCACTCTGGAAGGGCTAG
AATTCTAACCTTGTGTCAGGACCTACGGGCCAAGGGACGATCTCAGGTAGACCCAGTTCC
TATGGGGCGTAGGCCTCCCAAAAGGTAACGGAGGCGTGCAAAGGTTTCCTCGGGCCGGAC
GGAGATTGGCCCTCGAGTGCAAGGCAGAAGGAGAAGCTGACTGCAAGGCCACCCGTCGAG
CAGGGACGAAAGTCGGCCTTAGTGATCCGACGGTGCCGAGTGGAAGGGCCGTCGCTCAGC
GGATAAAAGTGACTAACGGGATAACAGTACAGTCTTCCCCAGAGTTCACATCGACAGGAA
GGTTTGGCACCTCGATGTCGGCTCTTCTCACCTGGGGCTGTAGTATGTTCCAAGGTTGGG
CTGTTCGCCCATTAAAAACGGTACGTGAGCTGGGTTCAGAACGTCGTGAGACAGTTCGGT
CCCGGTGTGGGCGTTAGAGCATTGAGAGGACCTTTCCTAGTACGAGAGGACCGGGAAGGA
CGCACCTCTGGTGTACCAGTTATCGTGCCACGATGGCAGCTGGGTAGCCAAGTGCGGAGC
GGATAACTGCAAACATCGTCATAGTAAGCCCCAAGATGAGTGCTCTCCTATTCCGACTTC
CCCGGAGCCGTCGATAGCACAGCCGAGACAGCGACGGGTTCTCTGCCCCTGCGAGATGGA
GCGACAGAAGTTTTGAGAATGAAAGAAGGCACAGCTCACAAGCCTTGTGATGAGCCATG
>af1d8c2f-fef3-44fc-91db-d60828957db6
GTACTTCGTTCAGTTACGTATTGCTAAGGTTAAGACTACTTTCTGCCTTTGCGAGAACAG
CACCTGGATGCCTTGTCTGATACTTTCGAAGCTCAGCTGCTCTACTTTCGACGTGCCAAA
ATGAATGACGCCTGACAGTCAGGAAAAAAAGAAAAAAATAAGATAAGGCGATTGATAAAG
CAATCAGACTCATAGGTGCGGAAAACAAGCTATATATTGCTAAAGGCCTTCACACCAAAC
AAGGCTATGTACTCTGTTAGGATTCCCTCTGGGAACTTTATCAGGGAGGACTCATTGGTC
ATTACCCCACCTGCTTATTCATCTTGAAACCTATCACTATGCCGCCTACCAATTGCCTTG
CTTGAACGGCGTTAAAGAAGCCCCTTTCTTCCCTATCGAGACAAGAATAAGACTCTTATC
TTTCCAACCTCCGAATAAACTCGGGGAACTTGATTTAAATCATTTTGGTCTTTCAATCTT
GCTTTTTTTATGACCTCCTTGGAAAGAATAGAAAGACAATTCTATTTAATATAGCTATTT
GCATAGTATTTTACGATTAAGAAGCGACTGTCTCTTGTGCAGATCATGTATAAATTTACT
ATAACTATAGTATACCCCCTTTTACGAATTACTGCGTTTATCCGACTTTTTTCGACGAAA
ATCTCTCTTTTTCCTATCTCTATCCCGCTGAGCCGAAACCAATTTGGTGCTTCAATATAA
TTCCCGGGAGTAAGCGTTATCGCCTGTTTCCAATACTCTGGCGGCTTGATCGAACCAAGC
CTCCGTTCAGAATCTCCCTGTTGAATGGCCTGTTTCTCCCCGGTCGGAATAGGTGGGTCA
ATTCCTTTCCTTAGAACCGTAGAAGAGGTTTCTACCTCATACGGCTCCACCAGTCAATTC
TTTTGGTGTCCTTTTTTTACCTATCAAATCAAAGGGAAAAACGGAATGAGATTTCTTATA
GATCTATCCCACTGTTCGGGGTAACCAAAAGGAGTTAATGCATAGTTTTCAAACTTTCAT
TTTTGATTAATAATGAGTTTTATCTTTTCTCCCACCTGCGGAAGAATAAAGCATACATAG
GTATTTACTCCTATCGTTAGTATTTTCCGCAAGGTAACTATCTCGGTTTCATATCGAAAC
TTATATAGAATCTTTGAAAAGGCTTTCCATAAGTAAGAAAGAAAAGACTGACTATCTTTG
GGATCTGATCCTACACCGCCGCTCAATACAGCCGTGGATCGACTCTATTACATAAGTTAA
TTCCTAACTTCTATCTATCTTATATATAGGCATAAGTAAGCGATTCTTTTATTAATGTAT
TGGCCCAAAACCTCGTTACGTTATCTTTACGGTGCTTCCTCTCTATCAATTCTCGATTTT
TTTTTATCCATAGACATTGAAAAAAGGTATGACGGCATATCTTATTTCTTCATATTTTCT
ACTTCTATGAAGTTTCTTTCTTTGCTTACAGTGAAGTCTTCTTGGTTCCTTAATCTATCA
TCGGGACTCGTGTAGTAGTAGCTAGCCTCTGCTGGTCTTCTTTTGAAATGAATAACAAAG
TACCTAATCCCTTCACTTGGATCACCCTACGGCACAGTCAAGTGTATCGATTTCCTTCTT
AAAAGAGTCTGAAAAGGCTTTTCCTCCGAATCAATCACCATAGGGAAAAGGTCTTCGGTG
TGCAGAAGTGAGGAATTATGAAAGAAAGAAGAATTCTGATTGGGAATTGGATGTGCTGTA
GCGCAAGCTATTGGAAGAATTCCCCTACGGAAAGAAGAATCTTCTATGGTAGAAGTCTTC
TTCTAAGAGGTGAATTCTATTGTTGAATAAAGAACCTACGGGGAAGGATTCATAAGTAGA
AGAGGCTTCGTCTTCCCGAATAAAGAACCTACGCCAATAGCTTTCTAATAGCAATGGGAA
TCTTATTATATGAGTTTCAATTTTCTCGTCTTTGCATTCTGGTTATTAGAGAAAACCTAA
ATCAGAACTTTGCCAGCTTGATGAAGGTAAACACATTGGCCTTCGCTTCAGCCAGGTTGA
ATGGTTTGAGGTGCAACTAAACTGGCTGTTCTGAGAAGTGGAAAAAGGCAGAGTATCCGG
GCTCATAGGGAAATAAATTTTACTGAAAGTGCAGGCTTCATGAGGCCTCTAAAAGTACTT
TCGGCCCCCTGGGTAACCTCACCCGGGTCACTTGCTTGGGCAAAAGCTTCCTTCTTTCCT
TGCCTGCGGAAATGGGGATTCTATCAAAAAGAGAAGAAGAACGACAGTAAGCCCTTCGCC
TCCATTTCTCCTACCGCCGTCCGCCTTGCTTGGCTCTTCTGAAAAGGGGTTGTTGTAACA
AGTGCATAATGTCCACTCGAACGTCCATGGATTTTATCATCAACTTGATGAATTATTTCA
ATATATAAGGATTTTCCTATTATAACAGGTTGTTCAAAAGGCCGTTCTTCCATCAAATAT
TCGAGCTCTTTCCCGGATACTCGGGTTCAAATACCCACGGATTCGCTGTTTGCTTACTGG
CTTCATATAATTCAGAAAAGACTAGTTTTTCTCCGAAGCCTGAAGTTCATATCTCTCATC
AAAAGGTGCTATTCGATAATGTCTATCTAGCAGACTCCCCGCTAGCCCGAGCGACATTCA
AATGTCTGTCCTACATTCATTCGTGAAGGTACTCCTAATGGGTTAAGACCATATCAACGG
GTCTTCCATGAAACAAATAGGGCATATCTTGTCTAGGCAAAATTTTTGAAATGAGACCTT
TATTTCCATGTCTTCCGGCTACTTTATCGCCTACTTTGATTTCTTCTTTCTGTGAAATAT
ATACATGAATCGTTTCCGGATTATAATTAGAGCCCCTCTTTTTCTGGATCCATCTCACAT
CAATAACTCGACCCACTACCTCCTATAGGTAGTTTTAGACAAGTTCCTTTGATGTGGATA
CCTGAATGCCAAGTATGGCTCGTAATAATCTATATTCTGGAGCATACGATGATTCTTTTT
TTGCCATCTGGGGCGTTAATTTACCTACCAAAATCTCACCTGCTTCTACCCATGATCCAA
CCTCACAATTCCATTTTTGTCTAAATTGCGGGGTAAATGGGCTTCTAAATGCGGTATTTC
GTTAGTGACCCTTTCGGGGCCTTGACTTGTCACATAAGTCTGAATTTTTCCGTATGTGAA
AAGAAGTATAAATATCTTCATATACAAGACGCTCACTAATAAGTACCGCATCCTCAAAAT
TGTAACCTACCCATGGCATATAGCGACTAATACGTTTTCCCAAAGCTAGTTCGCCACCAA
CTGTAGCAGCACCATCCGCTATAATTTGTCCCTTTTTTAATGCATTTACCCCGCGGAATC
CGGGGTTTTTGGGGCATACAAGTCTTTTGTTGGAACGTTGATACATAACTAATGGAATGC
TTAGAGTATCCCATTACCTGATAAAATGATCTTGTCAGTATCGGTATAAATGATCTTTCC
CTCATGCTCGGCTATAGCGAGAACCCGCGATTGCGGGCCTTGGCGTTCAATCCAGTTCCA
ACAATGCACTTCTCGGACCAGAAAGCTGGTGACGTTGCATATTAGAACTCATTAAAGCTC
GATTTGCATCATTATGCTCGATAAAGGGAATGAGGGAAGCTCCAATAGAAAAATATTGGA
AAGGAAAAAGACTTCGAAGATGAACCTGTTCCCATGCAATAGTCAGGAATTCTTGACGGT
ATCGAGCTGGAACAACCTGTTCTTCCTGAATACAAGGATTCAGGGCCAAGAATTTCCCGC
TGCTACCATATAGTATTCATCTCTGCTTGGTGATAAATAAAACATCTGTACCCTTTTTGA
TCTCTCAGAAATTTCATAAAGGGCTTTCGTCAGACCCCCAAGGACCAATCCTCGCATGAA
TTGCTAAGGATCCAATAAGTCCAACATTGATTCCTTCAGACGCGTCAATTGGACAAATAC
GCCCGTAGTGACTAGGATGGATATCTCGTATCCGAAAACTAGCAGTTCGCCCTGTCAATC
CCCCAGGGCCCAAATAACTCAATTTTATCCATGAACTATTTGTGTCAGTAGTTAGTTCGA
TCCAAAACTTGAGATAATGGGTGTAACCCCAAAGATTCATAAGTCGTTGTTAATGGAGTT
GAAGTTGCAAATTCTGGGAGTCGGTATTAATTTATGCCTAATTGCTCCACATAGTTCCTC
GAACCACGTTTTCTAAACGAACCAGAGCCAATCGAATTGATCCTGTAAGAGGTCTGCTAC
AGAACGAATACGTTTCTTTTCAAATGATTCATATCATCAAGTGTACCCATTCCAAATTTC
ATTCCAATCAAAAGATCCGCAGCTGCCAATATATCTCTCGGAAAATGTATTGTTTTGGTA
TATCAAGGTTCAGTCTCGATTCATATTTCGTCGACCAATCCGTCTAATTCGCATCTTTGT
TGAAAGAATTTTTTGTAATTCCTTACATAAGGATTCCGAAAATACCGGGTCCCCGCCCAC
ACAAGCAAATTGTTGATAAAACTCCAAAATGGCATTTTCTTTTATTATAGACGAGAATAT
AAAAGAACAAATTCTCGGGCCTAGATAAAAGATATTTGGATCTCATTAGTAATGGCACGG
GCAGTAGCAACTTTGTTTACATTCAGGATACGTATGGCCATATTGTAGGTATGTAGTTAG
GACTTTGGCTCGCAACCGCTTGTCAGAGGACGCTTCACTATGGCAGGTTCCACTATGGAA
GGACCAAAGAAAATAAAGTAGGTCGGTGGAATAAAGCGGGGTAAGGGGAGGGCGGCTCCC
TCTTGCCGATCTTGTTGTAGTAGAGAAGTGAGAGGGTCTTTATACACTCGACTGAAAGGA
ACGAAGTAACTCGATTTCAAAGGAATAAAGAAATAGAGCTTTCCCATCACCCGTTGGTAA
CCTTATGGGTAGGTTTGGCCATTCGCACTATATGTTATGTTGATTTCTCCTCCATATATA
GCACAGTAAAACCGGTCTGAGAGGGTAAAAATAGGCCATCGCCGACTGCTGTGGCCTTTG
TCTAGAGTAAGACAACCGACGCAGGGTGCGTAATTACTACCTTGGTCATGACTTTCTTTG
GGCTTGGAACGCCGTACGTTGAGCATGCTTAACAGCATGCTATGACCTAGATTCAAACAT
CATGCCATGGGTCCCTTCCGGTCACGGCTTCAAAGCTGGGGTCTTCCGTCCTATCACACA
CTTTCTACCTATCTCTCTCTTGCTCGGCAAGCAAACTAAATAGTAATTTGTATTCTTCAG
TACTTTCTAAGCTAGGTGACCCTACTTAGGGATTGAGTTCAGTTAGTAAGGGAGTTGTTG
GGGAGGTCTAGGGTTTGTTTTTAATTTAACATTCGAATTTCTCTTACATTCCAGCTAAGT
ATTTCACCTTGATCCCTTTGTTTTCTAAATTGACGTCACGGACTCCAGTAGAAAGATTCC
CTCCTGAGGATAATGAAAGTCAAATTCAAATATGGTCAATCGTAATGTGGAGAACTTTCG
TAATAGCACTATGGCCAATCCTTTAAGACTACCTGTATGGGTCACAAATTTAGGCCTCGA
ACTCACATCGAGGTAGGAGAACAAATAAGACAGCCGCTGGCACAACTACTGCAGCAGGAG
CTGAGATTTTAAATTTCATTAATTATATGCCGGCGTGCATTGCTTTGTCTCTCCTAAATA
CGATTTTCCGCTTTTTTAACTTTGCTATATTTTTTAATCGACCGGACTTTATGCCGACAA
TTCTAATATATTTATATTCTTTTGCTTCTGCAGGAGTATCTACTCGTTATGGAATCTTAG
GTGTCAAAGTATGGATTTCTTATAGTCAAAAATGAAAATGAGCAATGGAAAATGCGCTAC
CACTCTGCGAATATATCTAATTTCTTCAGGAAAGCACAAGAACATACAGGATATTTTTTT
ACGACTGCAAACTTACAACTATTAATGCTATTCTTATTAAAAATGAGCGAATAGCAAACG
GCTACTCATTGAAAATAGGAATTTTCCTAATGTTCCAAGCACATTTTGGAAAAAAAAGTA
AGGACGGATTTTCCAGAATTTAGCGGTCAACGACTGCATTTATCATGTAGGAAAGGATGG
GGAGCTATTTGCGCTCTATTTGATTCCGAAGAAGGAATATAAGGGAGGAATCCTTTTTTG
TTGGGGTAAGCATTCTTTGGATCATACGGCTGTGGTGGGACCTATGCCACTATCTGTTCG
GGAGTGATAAAAAGAAGACAAAGACAGGGAACTTTCTGCAGTAGGCTTTCTTTCTGATCT
CTTCCTCATAGTGATATATAGGTTCAGGAACTAGGGCTGATTCGGACCTTTAGGAGAGAG
AGAGAGGGTCTACAAGTTGCACCTCTCCTACCCTTGATTACCTTTCGGCTTGTGGATCTC
CGTACCATGAGCCGGGAACGAACACACGCAAGTGGAATACGCAGGAACCCGAAGTGTAAT
ACATGGAACGTGCGCTATAGAAGGGCTACCTTAGAATGATACCTATTAAAGAGCCCTTGT
CGGGCAGGAAGTCTTGCTTTTTTTTTATTCCTATCTCCCCCTCCGAAAAGAGGAATCTGA
TCCTGCATCAATAGAGCCAACCCTATAGTTTAGTTGCCATCAAACTTTTTTATATTGGGA
TTTTTATAACTTGAATCATAATCTCTATCTCGAACCACAGAAAGCACAGTCACAGGCAAT
GAAATTGTAGACATTCCTGAATTTACATTTACTAAGCTAACCATCCGTTCAAAGTGGGCG
AGAACTCATTGACGCCTATATTTTGCTTTTTCTTATTTCGTTTTACCGCTCGTGGAACAT
TATTTATTATACGATCATTTAAGATTACGATGGCACTTGCTTTGATCATTCATAAATCCG
TTTACCCGGAGCCAGGATCAACTGCTTATTTAGTTACGCTAGCACATCAGCAAGGAAAGA
AGAAAGTAAGACCCTCATGGGAATCCTCGCTTCCTGGAAAGCTAACTGCATGGGATATTC
TCTTTTTCACTGCAAGCAATCAATCATTCTATAGTAGAGAGAAAAAGCCTTTCCATAGGC
CAGGCCTTACTCCTAATGCCCAAAAGGCTAAGACCGGATTGGATTCTATAACAGCCTACC
TCTGGGTTTTAAATCACTGCTTATATGCCTGGTATTGGCCATAATTCACAAGAACATTCT
GTAGTCTTATTAAGAGGGGAAGGGTTAAGGATTTAATAAGTGTGAGATTGTTTGAGGAAC
CATAGATGCTGTCAGGTAAAGGATCGTCAGCAGGAGCGTTCACGTTTGCGTTGTAGATTC
TTATCCTTCATTTGTATCACCATGTGAATCGCGTTAAAGATGTGAAGTGTATGGCTAACC
CAATAACGAAAGTTTCGTAAGGGAGCAGGCTACCATGAGAATAAGATCGTCTTTCGTCAT
AGATTCGGAACTCTTATATGTCCAAGGTCCAATATTTAAATAATTTAAGGGCACCATCCA
GGGTTTCATTCCCTGGGTGCCTTAGCTCTTCTAAGCTAAAGGGCACGGTGTATTGCTGAG
CACATAGTACCGGTATTACTCCGTGAGTTGCTCACAACCAGTTACTGGTTAGTCCGTAAG
GATTAATATAGTAACCCTTACTTCATCTCTATTAATGATTGCGAATCGGTAATATCTGCT
CAAAGTTATCGTATTGTAGTTCTTGCAATAGCTTTACTTCAGTTCTCCTTTCCTTTCCCG
GTAATCGGGTTTTAGAAGGTAGGCACTTCTTACAGGTACTGGGCGGTCATGAGTGGAAGG
CATTGAAAGATGAAAAGAAGAGTAGTAAGCGGAAAAGAAAGAGGTAAGAGGATAACTCAT
CAAGGCCTCCACTTCTTCTTCTCATGGTTCTCGAGCCTTTCCTTTATAACTAGACTAAAG
TAAAGATGTTGAAGGGAAGCATCTTCTTTCCTAACTACGAGTCTGTTTTCAAGCTAACTA
GACGAAAAATGATAAGACGAAAACTGATTTACTTGTAAAACTCGCACTTTCTTTCTTCAG
TCTTTTGATAGAAGAATAGGCAGCTGCCAAGCCTTTTACCAAAACCCTAAAGAGCTTACT
CACTCAACGAAAGCCCTTCAAAATAGCTGAAGTGGGATGGGGCGATCAGTCCTATCTAAG
CGCTTTGCTCTGTCCCCATTGTTCTGAGTCTTGCTCGGTCATTGGATTCTTGGCCCACCT
CACACTATCTTAACCCGCTCTTTGTGATGGTGTGAAGGTACTTCCTTTCGAATAAGGACG
GACGTCAGTGCTACTGATATAGGAAATGCTTACGGCTATCTTACTTCGCTTGCTTAAGCT
TTAAAAGCTATTACACTTCTCTCAGATAAGAGCGTCAGAACGAACTAGCTGAGTGGGATT
GACTCATCCTTTGACAGCCGCAAAGAGCTTGCAGTCTTTCTTCATTCTTATCTTACTTCC
ATTCCAGTGGCTCGACCAGTAACCAATAGCGAAAACTAAAATCCACGGCTCCCGGTAGAA
CCCCATTTCGCCCAAGTTGCTGAAACCGGTTTCAAAGAAGCGGTTTTTCGCACAGCTTGC
TCATAGTGCTGGTCCCACTTGTATATCGTATTTGGCCGAAGAAGCATCGGACAGGTTTGG
AGTTCTTACCCTCTTGGGACTCCATGGACCAAGATCTGCTGTTAGCCAAGCATAAGGAAA
GTATTCTTTGTCCGTCTGTTCATAGTTGAACACTTGGCTTCTACCATCCCCCCGTCTCCA
AGGGATGTTTTTTGCTTGCTCTTTTTTGAACTTTCTCCGCTTATTGAGTCTAGGGCCAGC
ATTCATGGACGTAAGCACTTTTTCTGATATTGAGATTACGTCAAGTAAGAATTCCTATTC
TTGAAGTTCCGAAGAAAGCTAAGCGATTCCTTCTCAACCTGGGCGATGCTAACCCGAGAA
GTGCTCCTCGACAGATTCCATCTCCGCTCCTGGGATCGAGCTAATCTTTCTTTCTTTCGC
TTGTAAGAAGCATTATGCTTTGTCTACCAATTCCTGTAAGAGTTCGACGAGGAGAGCCTT
AACTCCAGCTGAAAGATGAGACGAGATACTTATTCTCACTCCCGCCCATATACCAGACCA
AAATGTTCGAATTATAAAAAGAGCTTTCTCACGTCCATCTATCAGTCTTATTTCCTCCAG
CTCCCGCTTTTGCTATTGCTTCGCAGCTCCGGCCTTTGCCTCATCTAATGGGTCAGGTTT
TGAAGAGTAAAGTTATGCGTTATGCCTTTTAGGCAGAGAAAAAGCAATCGATCGTAGGAC
CCCTTCAAAGATCTATCTATCTCTATTTTCTTTTGTAGAAGAAGAAAACTGTCAAGCAAG
GAAGGCGCAGTAAAGAAAGCCTTATGCTGGGCTTAAGCAAGCGTCTACGCCTAGTAGCAT
AGAGAGCGATGTGTCTTGAAGGAGGCAAAGCCCCACTGACGCACACAATCTATATGCTTT
CTAATCCCACGCTTAGTTTTGTTTTCTCTTTTTTTTCCTCAGGGTTTCGATCAATGCCGA
ATTACCTATTCTATTAACTTGGATTTCCCAGTTACCTTTTTGACCTAGGTTTCCTCAAAA
TCAATCTATTGTGCAGACTCGTCGGTCGCTTTTAGGACTCCTCACCACTAAAGACCAGCT
TCACAGGTAAGTTTCCCACGCCCCACATAGGGAGTAAAAAGGTTTCGAAGCTCTGCTTTC
CTTCTTTCTTATGCCGAAAAGAGCTCTTTCATTGAGAAGTTGGTCCTGGAGCTGAAAGAA
TTTCTTTAGTTGACCCCGCAGCTAGAGCTAAGGCAGTCGCAGAAGAACTTCTTTCATAAT
CAGATCAAGGAATTGGGACAACCCAAGCCAAGGATGATGCAAAACCTTTGGCGCCAGCTA
AGGAGACCTTCACATGATAAAAGACACTCACGATTAGGATTGGATTTGGTGACTACTCTA
TCTATAGTTAGGGATGAGCCAAATACCATGCTACACACGTAGGTCTGCTTTGAGAATGAC
CTACTGAGCCCGCCTTAGTATAATTCCCCTTCAGGTTGGAGAAAGTACGACGTGTGTCTC
GATCTTGACAACTGAATCAGAGCCGGACGCTATATTCATCCGGGGTCGTTCATGCGGCGA
TGATATTTTAAGAAAGACCAATGAAGAATCCCAACCCACCAGATTCGTTCGTCAGCTTTC
CTATGCCCCGGTTAGTGAATATGACTCACGTCGAATACGAAGGCCTCTCTCGACAAACTA
GCCCACGTCTTTCTATCGGACTAGACCGAACGAAGTAGCTTGTTCCGTGATACAAAGCAT
AGGCTTCCAAAGATGGGAGTCAGTACGTATGAATTTCTTTATGTCTTTCGAAGGAATGTT
AATTTACTTATTTAGGGTTGACAGCCTCAACTTGAGGTAGTCCTTGGACCTAGCTTCCCC
GCACTGGACCAAGGAACAGATTGCGTCAACTAGTAGGGCTGTTGAAAGAGTGTCTTGTCT
GCGATTCCGTTTACAATTCAGGATAAACGGGAGATGTTGGTTCGACATCCGCAGATTTGA
TTGGTGGAGTCAGTTTTGAAGTCTCTGTCTCATGACGAACGGACCTAGGGCTAGGTCTGA
AGGAGCTCCGCTCATTGCTTTGAAACTACTCTTATCTTTCTTGAGTACCGGTAAGGGAGT
CTTCTGTGTGTTATAATCTTTACGAGAATGAATCGCAGATGTTGGTTGAGAATTGTTCAG
GGAATTCATTGATAATGACTTTGCCAGGTTCTAGGGGGCTACTCTTCTTTTTTGTCGATC
GAGCCGCTCCCCTCATTCCCACGTCAGCCTTCTTCACGAACTTGTACAATCGATGCCACA
AGATAGCGCTCTATTATCGAAGAAATAAGGAAACGGGCGACGATTTATCACCAGATATCC
GGAGGTGTGGAAAGAGCAGCTGTGAAGCGGAAAAACCATCAAAAAACGACGATTGTTCGT
GAAGGTTTCCACAAGAAAGACCCCTCGGTTCTAGCAAACGGATCACAGAACACAGGTACC
TGGGAGCATACCGATGGAATGAACGAAATACGAACAGTTAACATAATATAGTCATAGATC
TTAGGTTGTAACTTGATCATGAGCGAATTTGTTGATGTTGCACCCACGAAGTATGGAAAG
TGCCAAACATTGGGAACTACCCGGGAAAGAGTTAAGAACAGGAACAGAAGAAGCAAAAAC
CACTTAAATGGAAAAATCGATTGTATTTCGTCCTTTGTTCCCCATAACAACTGGGGATCA
AAAGGACCAAATTTGGTGACTTAGAAAAGGAAAGACGAAGTAAGAGAGCATGCTATTGAA
GACGTTGCAAAGATATGTCGGTAAGGCCTCCGTTGATTGTGTACGAACAAAATACGAGTC
CAAAGGCAGGCTAAGAAAGGGTTTAGCTAATGGGAATATTAACTCTTCCGGGAACCAATA
ACGCGTAAACCATGTCAAACCAAGACCGATCAATATCCGAACGAAACAGTTGAACTTCTC
TGCAAATAGTTTCAGTGCGAAATAAAATTCGAATTGATATGAGCAATTCAAAGATAAATG
AAAACAACCTTCACTATGTCTCCGAGTGCGCATCTGAATCATGTCGCCGGAAGACTCTTG
CAAAAGCAACTGGGAAACAAAACGGAATGTACCGGATTTTAGCACGTACAACCATCAAAC
CAGAGACCAAAGCCGGGAAGGTTACCCCCTACGCCTAGCAGCCCGGTCTCTCTCATACTG
CTCCCGCGGTGAGGGAGGCTGCCCTGCAAGACCAAGAGATTTATGGCAGCCCGCCGTTCC
TCGGCCATTCTTTTTACTCTTCCTCCCTTCTTTGAAGGTCAATTAGCTGGCGGAAAGACG
GATCCGCTAACATTTGGGCTGTTTCCGCCTCAGCTTGCATCCTCTTCTGAGAATAGAGAG
CGAAGAGAATCTTGCCTTTCCTCGATGAGTTGAAGGTTTGTGACTCCTTCTCTTCGACCG
TACCTTCTTTCTTAAAGAGCATATTTCCTGCTGTTAGCAACTGTCTTTTTCTTGGTCAAT
CCAGCGTCTCTCTTGGAGTTCTGGAGTTCTATCGTTGGTGAAGTCATTTTCTGAATTCCT
GTCAATCATTGTCCTCTTGTGCCTGAACTCCCTTTCGCGGGTTGTAGGTTGTAAGAAGTG
TGCCCTGAGCTGCTATACTATAGATTTGCTTTCTTTGTGGTTCTAGTTCAGCCTGAAGGC
AATGCCTCTTCGTTCTTTGTTTTCGATTTGCTTGTAAGCCTGAAGGATTCATTTTCACGT
GAAGGGAGTGGTCTCCTTAGTCCGCACTATCTTTTTCGAATATCCCTTTTCCGAGCTCTA
TTCGAACGTTGGTCTGACCTATTAGTATAGTACTTTTTTATCCTAGTCTTGACTTGGTTC
ACGGCCTATCTTTAGACAAAGGAATGTGCAGCTCACGTACCTTCCGGCAAAGAATATAGC
AGTTGTAACAGTTCTGTGTGGAGCACGATCGGCATAAAGGACACCGGTTTACGGAACGTA
GCTAAAGGTGCTGTCTTAAATAGAATTTCTTCTTTTCTGATAGCAGCTACTGCAAGTAGT
AAGCTATTTCCTGAGTTGATTGAGTCAAATCAAGAATAGCGGACTTTTCATTGTTGGTCA
GTTGGTATTAACAACTGAGTCAAAGTCCAAACATTCCTTCTTGGACTGGCGTGAAATCTC
ATCATTCATTGTATCAAAAGGAAAGCGAGTTACGGAAATTTTCTTCTAATCAGAGCACCC
CAAAAGAACTCACGGGACAAATTCGCAAATATCGAAGATGCCCGTGTAGCCATTAGACGG
GACAGCTTTCAACGAAGGAACCTATTTAATCCTTGACACATAGTTTAAATAATGAGGTTC
GCTCACTGAGGTCGAGCGGGTTGGGGCCGATTGTTTTGTATTGATAGAATGGGATCAATC
TTGAGAATGCCAATGTAGCACTGACCGATACCATTACCGTAGACAGCCCCTCTTCAGTAT
AGGCAGGTCTTTCTTTAGAACGGATTCATTCCAGAACAGAAAACAAAATTTAGAATCAGA
ATCGCGCTTGGAGCCTATCGCTAGAACGAACAACACACCAGCGACCAGACTTGCTACGCT
AGTAGGGCTTGTGGGCAAAGCAAGAGATCTTATTTTATCCTTAAGGATAGGGGAAGTCTA
ACTCACCCTCGGGGGGAGATATCGGAATAAAAGTACCCTGCCGCTGGATTCCTTGAGATC
TTGTCTTATGAATGATAGGAAAGTCTGATCAATGACGGCAATCTTGTCGAAAGAATCACA
AAGTCCCGTAACACGCGCGTGTGAGTCACAGACTTTGTACACCTTCGCTCGTCACTTCAC
TTACTGAACTTACCGAAACTCGCTACCGTAAGATCACAGAAAGATGTATTCACCTTAAAA
GTCTAGGCCTACCTTCTATCTATAGGCTCAAGGGACGGTATGAGTTCTCTGCGATTAGAC
TCTGAACTCTTCTGGCCTGAACAAGATCACATCCAAAACATCCATCAAGGACAGGGGGAA
AAGCCATTGCCAAGGGTGGTGATGGAAAGCCAAACGATGGTAGGCCGGACTACGAGGAGA
AGAAGAAAGCATATGTGCCCAGAGGTGGGTGCTAAATAAATATGCAAGGGGCCACGTACC
ATGAGGGAATGCCATAATAATTATGACCCATCCCTTTTGCCAATTTAGCCCTTAATACAG
GATCATTCAAGTCAGGTTTTTTGTTATTAGGATAGGTGAATTCTTATAGATTCGATTCAT
CCCCCGAAAGGGCTCGGACATGGGTAAATTTTCATCATCCGGCTCGAGCAAGAATCAAAA
GAGCAAATGGATCCAATATCCCAATGTAATATATATCTTATCCATATCCAAATGTCCGTA
AAACCAATTTCTGTTATATTCCTTTCAGAGTTTTCATTTTCCATGGAAGGAATTCCGCTC
TTAAAAATAAATGCTCAACACCCAAGTAGTACAGGTTGATCATGATCAAATGCTTTCTGG
GTCGTCTCATACCTTGTGTTTGGTGTTTTATCTCCAAAATATATAGATTTATACTTTACA
TAAAATAAAAATTTATATATATTTCCATAGCATAGGGTTTACTTGTTACTAATATAGTGA
CGCCTCTATTGTTCTTTAGATCCCTTGTTTCACTCCGATAGTATTATAGATCAAGGTCGA
TGCATGAAATGAAGGCATTTGAATACTACTCGAAAAACTATTAATAATAAAAAAATGATA
AAACAAAACCTGGATTATATATTATATTATGCAAAATCACACATTCGACTGGATCTTACG
GAGCCTGTTCATGCATGACATGATCCAGGGTTGATCATAGAATAGATTCTCTTCAAACGA
ACCAGCCGCATACTCTCTGTATGTATAGGACTTACTTATACGGTGGTTGGACAAAAGACA
CATTAAGTTATTAATTTCAATGTGGCAGAAACAGACATATACCTGCACGGCCTAATCAAT
AGTTCAAGTCACACACTCCCATAATCCATTTTCTTTTCGGAGAATTACCTTTTCTAGTGA
TGTTATGTTAAATAACATCATACAATATTATATTGTGGAGTTGAATTTAATGTCAAATAA
ATGGATTATTCTTTCAATAATCCATACTTGTATAATGAAATACTATTCTTCTTCCCCCAA
GTGATAAATGATTGATTACAAATATCTATGATATACCTTTTTCCTATTCTATAAAGGACC
TGAAATACAAAGTTTACGTATCATTAGAAAGTGCATTAACATAAATACGGCAGTAAGAAG
AGGCAATACAAAGAGTCATTATAAACTATAAAAACGAGTCAAAGTGGATTGTCCCACACT
AGCACTTCCACGTAATAACTCTACCAAGGTGATCTATTACAGGAATAAGCACCGGGTACG
CCTGTTACAATTTTAACTGCCCAATAACCAATTTCTTGGTCTGTCAAAGAAAGAGTACTT
TGCCCCTTTACTTTCAATAACTCATTATACACTAAACTAAGAACGAAATTTTATCCATTT
GTAGATGGAGCTTCGATAGCTGCTAGGTCTGAGGAAGTTATGAGCATTACGTTCATGCAT
AACTTCCATACCAAGATTAGCACGGTTAATGATATCAGCCCAGGTATTAATTACACGACC
TTGACTATCAACTACGGACTGGTTGAAATTGAAACCGTTTAGGTTGAACGCCATAGTACT
AATACCTAAAGCAGTAAACCAGATACCCACTACAGGCCAAGCAGCTAAGAAGAAGTGTAA
AGAACGAGAATTGTTGAAAGACGCATATTGGAAGATCAATCGGCCAAAATAATATGAGCA
GCTACGATATTACTTAAGTTTCTTCCTCTTGACCGAATCTGTAACCCTCATTAGCAGATT
CATTCTCTGTGGTTTCCCTGATCAAACTAGAAGTTACCAAGGAACCATGCATAGCACTAA
ATAAGGAATTACCGAATACACCCGCAACACCTAACATATGAAATGGGTGCATAAGGATGT
TGTGCTCAGCCTGGAATACAATCATGAAGTTGAAAGTACCAGAAATTCCTAAGGCATACC
ATCAAGAAAAGCTTCCTTGACCAATTGGGTAGATCAAGAAAACAGCATTAGCCGCTGCAA
CCGGAGCTGAATATGCAGCAGCAATCCAAGGGCGCATACCCAGACGGAAACTAAGTTCCC
TCACGACCCATATAACAAGCTACACCAAGTAAGAAGTGTAGAACAATTAGAAAATTACAA
AAATGAAACCATTCATTTTGAACAACAAAACGAATTAATCAAGTCCGACAACGGGTCTTC
CAACGAAGCCTTGCTGAGCTTGCAGAACTCTGAATAGTTGTTTGAACAGCGGGTTACATT
TACGGTACCATCAATGCGGCTATTGGCATGTTTGGTGCCATGAAAGAAATAACTGATTAG
TCCTTCTCTTCGACTGTAGGTATTCTTTTTTTTTGTTTCCAAAAGAATTGCGCTAGAAAG
ACTCATGGCAACCCTTCGAGCAGACTGAAAGACGCCAATATTATCCGTGAACGTATTGAA
CAATATAAACAGTAAAGATTGTAAATACTGGTACCGTACTTCTTCTAGGTGACGGCATTG
TTCGTATTCACGGTGAAGATGAAGTAATGGCAGGTGAATTAGTAGAATTTGAAGAGGGGA
CAATAGGCATTGCTCTGAACTTGGAATCCAATAATGTTGGTGTTGTATTAATGGGTGACG
GTTTGATGATACTTCAAGGAAGTTCTGTAAAAGCAACAGGAAAGAATTGCTCAGATACCC
GTGAGTGAGGCTTATTTGGGTCATTATAAATGCCCTAGCTAAACCTATTGATGGTAGGTG
AAATTTCAGCTTCTGAATCTCGGTTAATTGAATCTCCTGCTCCCGGTATTATTTCGAGAC
GTTCCGTATATGAGCCTCTTCAAACCGGGCTTATTGCTATTATTCGATGATCCCTATAGG
ACGTGGTCAGCGAGAATTAATTATTGGGGACAGACAGACTGGTAAAACAGCGGTAGCCAC
AGATACGATTCTCAATCAACAAGGCCAAAATGTAATATGTGTTTATATGGCTATTGGTAG
CATCTTCTGTAGCGCAGGTAGTTACTACCTTCCGGGAAAGGGCAATGGAATACACTATTG
TGGTAGCCGAAACGGCGGATTCCCCGCTACGTACAGTACCTTGCCCCTTATACCGGTGCG
GCGCTGGCTGAATATTTTATGTACCGTGAACGACACACTTTAATCATTTATGATGATCTT
TCCAAACAAGCACAAGCTTATCGACAAATGTCTCTTCTATTACGAAGACCGCCGGGCCGT
GGCTTATCCCGGAGATGTTACTATTTGCATTCACGACTTTTGGAAAGAGCCGCTAAATCA
AGTTCTCGTTTAGGTGAAGGAAGTACTCTGCTTTACCAATGAACAAGGGACCCAATCGGG
AGATGTTTCGGCTTATATCCCTACTAATGTAATTTCCATTACAGATGGACAAATATTCTT
GTCATGATCTATTCCCCACATCCCAACAAGAATGAAGACAGCCTTATAAGGCGTGCTTAC
TACGGTGGTCATACAGACGTATATATACCACACGGCAAGAACTTATACTACTACGATGTG
AACTCTCTCTATCCCTTTGTAATGAAGGAATTTACTATGCCTGGTGGTGTACCAGTCTGG
CATAGAAATCTTGAAGACTATGATTTAAATAGTTTGTTTGGCTTTATTGAGGCATATGGT
ATGCTAATACTATCAAGAGACCATTTCTTCCTTATCGGAACCAAAGAATAAGACTCTTTC
CAATAGTGAATTTATAGGAGTATACTATAGCGAGGAGTTAAAGTATGCAAGAGATCACAA
GATTTTACTGTGATACCAATCTCGGGCTACCTCTTTGAAGATGGAAAGCCCTTTCAAGGA
CTTTGTTAGCACTCTCTATGAGAGCAGGTTGAAGGCAAGGAAGAAAGATAAGAAGCACTT
GCATATGTGTACAAGATCCTTATGAATTCACTATAAAGAAGAGTTGGTTCAACTCCTTGT
AAGATGTTCTTTAAGGATGTCGACAAGCTTCAAAGGAGGGCTATTAGAAGAGATAATCTA
CGACTACCGGCAACAATCCTATCAATCCTATCTACGATAATCGGTAACAATCTCTATGAT
TCAGATTCAGAAAATCGTCAGCAGCGCGCCAATGAAACCAATACACGACTTAGCGAGAGC
GGAGGATGTTAGCTTTCAACGAACTATGGAATAGTTGTAGATAACAAATTGTGATGTGAA
CAGACAGCTACTTATAAGTATTCCCATGAAATTCAAGAAATAAGGAAGATCCAAAAGTGC
GAAGGAATGAAGAACGACAGCTTACAAATAAATAGTCAAATTTGCTTAGATAGAAACACC
ACCCCTTAACTCTGAGATAAAAGGAGGTAAGACAGAGAACGCAAGAACCATGTCCCTCGT
TAGCGGGAAACTGAAGCTTAGCGAGTTCTTCTTTCTTTTATTGCAACCGCCGGTATTTAG
TCCTGCAAACAAGAATCGGTAAATAGGTTCTTTCTCAGAGAAGGGCTTGTTAGCGACTAG
CAGTAGCAGGCAATGGTGCTGACGCATCTATTAGCTGAAGAGGCTAAGGCAGGTCTTTTC
GTTTCCTCGTACCATGCCTATTTAAAGTTCTTTGCCTTAGACTCAACCTTGACGTGTTGA
CAAGGGCATTCGGAATAGTTGAAAGATATGCACGAACAGAAAGTTGCTATTGATCTGGTC
TTTCGAGTTACTACATATGACTCGTCGCTGCCTTTGTTACAAATATATCAAGGAGATACA
GAAACGAAGTGCTAAGGTAAAGGTGTCTTACCACTCAGCTCTTCCACCTTGCTTTCCCGA
TGTAGATTATCAAGTGGATGAGAGCGTCTGTGATCCCCCAGTTATTCCATTACCGTCCAC
TGACGTGGTACTTCGTCTCACTCAGAAGAGAAGGGATATATCTAAGGAAATACCTCCACT
TGCTCTTTTTGCTTGCTTCTTTAATAAGAATAAGAGATAGTCAGACATCAAGATCCGCTT
TGATTTCCCCTTTCTTTGATGATTTCAGAGACGGAATTCTTCGCACTGTATACTCTATCG
CATACGTACTGGGCATTCCACTCACCTACCCCAAAAGCTGAAGTGGTTGGTCCTGTAGAA
ATGGTCTTGCCTTAAGAAGAAGGACCACTAGTTCGCCAAGAAGCAGGATCCATCGGCTGA
CACTTGACCCCGGGTTCGGGACTTCCCAAGTCACGGAGTCTTTGACAAAGTTGTAAAAAT
GTACCTAATTAATATAGATTCTCTATATTTTCCAAAGGCTTATAGTTAGTAAGGCAGATT
GTCAGTACCAAATACTTAATAAGTAGTGGACTACTAGTTAACGCACTACTAAAGCGGGGT
AGCCAGCATGCGCACATCATGATTTGCCAGAAGAGCTCAGAGCTCAGCGAATGGAAGAAG
CAAGCATGGATAGTGCGAATTTGGTTGGTAAGGAAAAGTGCTTTGTTGGACTTGTTCCCA
GGGTGAAAATCAAAGATCTTTGCTTGCAACGCGTTGATTGCAACGAAGAGACTGGGCATC
TATCACAGGCCGGTCAGAAACATGAAGCAAAAGACAATAGGTTGAAGATGGGAAATAGAG
ACGTTAGGAAGGCCGAAAAGGACTCAAGAGAAAGCGATCGACTGAATACTTGACACGTGA
GGAGCGACGTACCTCCAAGAAGGTGTGAGGCATCTGGTGGAGGGTAGGGAAGTGACTCCG
CTGCTTCCACGCTTGGTGCACTGCATCATCAGACGATTTGTCGAGTTCTCTCTTCCTTAG
AAGAATGGGATGGGAGGGCCAAAAGGCAGAGAAATTTTGAAGAGATGGTGAACCTCAGTC
AGACTCGGAGGGACTCTGCAAAGAGGATACGGGAAGAGGAAGAACACAACCTTTATCATT
GCTCTCCCACACCCGCGAGCTTGAGGTTGGAGACTTCTGAAGTCCTTCAGAGTCAGATCT
TTCAAACGTTATACTCTTATCGAACTGAGTTTTGATCATAGCATGGAATTTCTTTAAAAA
ATAAGGGAAAAGACTAAGAATTTTGCTTTCAGCAAATAGACCCATGTGCCTAACGAAAAA
GAGAAAATTAAATGTAACAAAGAACACGTATCCAGATATCGAATTCACTGGTGCAGGTCA
CCACACATCAGAAGATGGACAATATGGAAAGGAAATGAACTCATCTTTATTGAATTCAAA
GGTAAGGAACAGTGCTTGGCAAGCTCACAGCTTTAACATTTATTCAACTCAAAAGAATCA
CTCGTCCTTTCGTTTAGACAATGGGGAAGAAGCCCTGCTTTATTCAAACGGTAGATAACG
CTGCGTATTCGTATGCCAAAGACGCTTGCTTGTGCCACCGTCATAGGGTTCATGGGATGC
AGATGGGGATGCTGTTCTATATCTTGATTCTGTTCGTCACCCATAGGACCATGTTTCAAA
AGCTAGCCTATATACCTTACCCCGAGGAGCCACCAAAGTAAGCAATACCTTTAGTTTAGG
GCAGCAAGCCCTTTCTGTTAATTAGTCGGGCAGCGTTAACCATTATCTTTTAAGGCGGTT
TCTTTAAGAACTCTTAATCCCCATCCACCACAACTTTTTGCTGCTGGTGACGGCTTAAAC
GACCGTTACTTGCTCATTGGGCTAGTTTGGCATATGCGACTACTGCTTGGTCAAAGCCCT
GCTTTGCTGTTATGGCCTAAGCAACCATGGCTTCTACCTTGCTGGTTACAGCTTTACTTG
ACTAGCAACTTGATATTCAAAACAAGCAATTTGAGTAGTGAATCGCCCAGTGTAGGCTTG
CTTCGCGTAGGCTACACAAGCGTTGCTCCGAAAAGAAAGAAAAAGGTGCGTGCCGCACTC
ACGGACTGCCTCTCTGAGTTAGATTCCGAACAAAGTTTTTGAGTGGATCCATTCTCTTCC
TTTTGCAACCTCTTTCTATTAAGTAAAAATGGAACCGGAATTTAGATCTCATTCATTCTC
TTTTCCAGTTCAGTGCTACCCTTCCTTTAGGGGCAACCTTAACTCGCTTCGTCGTCATGA
TCGGAGAGCTTTACAATGTCCAATCAAAGAGAGCGAGATCAACTCACTTCCACACCGACT
CAATAACTTCATCCTCTCGAAGAAGGGAATCACCTTGAGAAGAGGAAGAGTGGAAAGCAT
CATAAGAGGGAGGTTGCTGGTTTCGCGCTACGGCTTGATGTCTACGCGCCTTAGCACGCG
CGATATCGCTTTCAACAGCTAAGCGCTAAGCTAGCTCACTTTCTTTGTGAGTCACGACTT
CAAGGTCTTTAGTTAATGACCCGTAAGCGAAGGTCGCTTCAATCCAAAAAAAGCCGGTTT
ATTTGGTAGGCCAACAAGGCAAGGCCCTGAAAAATGAGCAAAGATTGACGATGAGAGGGC
AGAGGCAAAGCAGGCACATCAACAGGTTGATTCGGTTAGTTAAAACTCAGAGGATGACCT
GTGACTATGAAGTTGAATCCTCGGTAGAATACCGAAAATCTTTCATGATGAGCGTCAAAG
ACTCAAAGCTCGCACGATCTACTGTTGAAATAGCATAATCGCGTTCAGGGACAGGCTTTC
TCCCCCAAAGCATGCTTTTGCTGGCTCGGCATAGCACAAGCTGATCACACTGTGACTTCG
AGCACTTCGGAGGAGCGCGGTTAACAAATTCCTCAGCGCTTAAAGCAAGATTCGGAACTT
TAGTTTAGTTAGGGTCCTCGTTTCATCCGCCCTTTATCTTTCGACAGATGAGTGAAGGTC
TGTGTTGGTGGTATCATGAGCTTAGCTAGGCGGGCAGTATGCCGGGCCATCGAAAGGGCG
AAAGCGTGGAAGAGAGGGGAGTCTTGCCATGAGCTCATTTATCCAATCATCCAGCAGCCA
AGATCAGATATCGAGATTGAAAGCCTTCCTTTCCAGACCAAGGCTTTGGTCTCTTTTCTG
ATGCAGTTCCTCTTTTTAATCTTTCTTTCTTCCTGGAACTAGAAAAGAACCTATACAGGC
TACCCAGCCTTGTCAGTCTATTCAGGATCACTTTTTCCGAATGAGACCAGAATCTCAGAA
ACCCAATTCGAAAGGAAATCCAAAGAGCATAAGCAAGCGCGACTACTCTTTTGTTTGCCT
TAGGAGTTATGTTCTTGTCGTTTAGTTTAGCTTTGATTAGTTTTTGGTAGTAGTCGCTGC
TTGCACCTCTCAGTTTAAGGTCGCGTAAAACTGCAAGGTGCTCTGCTCTTTCATCTTCAA
AATGGATGAAAACCCTTTTTGTCATACGAGAGAAGCCCTCTGGGTCTTCGACCTTTGGGA
CGCTTATTGCTCTCCGACAAGTAGATGGCTTTTATCCATCTTTCTATCGTTTTTCGTGTG
TTCATCTTAGAATTAAAAATTTTGATCTCACTATACCGCCCAACTTCCCGGGAGCTCCGA
CAGGTTTTCCGGAGGCAGAGGACGGTCTGGCAGCATGGAAGACCACCCTTTTTTTTTTAA
AAGAAGAGGAAAAAAGGATAATTCGAAGGAAACCCCAAAAAAGCACTACGGAGTAGTAAA
CAAAAGAATCTGGTGCAGGAGAGGGGGCATTGGCGAGGCTACCAGGATCGGAATGGAACT
TCTTCACTGAACTATCTCCAACTAGCGGAAACTGACTGCGCATCTTTTGAAAGCAGGCCA
TGGATCAATTGAACCTAAACACAAACTAAATAAATAGCAAACAGCGATCAAAAGAAAACG
ATCGAAATTCTTACAAGAGGAAAGGCATCGATTTCTTAAAAATGTTAATTACTATGTTTG
CCCAATAAGAAGAAAGTCTTCCTCAATCTTCCAGGTACTTGATAATACTTTCTCAGCCGA
GATTGTTCCAAAACTCTCTGCCCTATTATTCTAAGTAATATGCTAAACAATCGTTAGTTC
ATCTTAGAATTGTTAAGCTGTGCTTCCACCGGTTGATAGACCATCCCCATCATTACCGGC
AACCAGACATTTCGACCTCGGCAATCCTAGGACGGGATTTGGTACCCTAGATACACCGGC
CTTGTAGAATTCTGAATTTAAAAAATTATTGAATTCCCGCTTCCGCATCTTAGAATTTAC
TAAACAAACTCATCCGGGACTTAGTTTGTTTTCACATTACTTTGTCGAGAGGGAGTCGCT
AGTTCTTCTTTCTGGCAGTTAAGTTAGCTCGAAAGGTATCAAGCCCTTCAACTAACCCTA
AAAGAAATAGCCATTGACGCATCGCCTATTCCTCCAACTCCAACAATGGATTCTTCTTAT
TCTTCAACGATTCTTCTTGGCTTGGACACTCTTCATGGAGTCGTTTTGCCTTGACCTTCC
AAAGACGAGCCCCCAGCACAAAAGGTACCACCGAAGAAGGTCGACCTGCCCTCGGTAAAC
CGAACCGAACCTGAGAAAGAAAGAAGAAAAGCTAGGCCATTCCATTGAGTCAATGGTACT
AACATGAATAAGGAATAGCTTTTTCTTTTTCTCTAGCCCCGAGCCGGCGTCCACTTCTTC
TATTTCATTTCTATAGGGATTCACTCAACATAGAAAAGCAACTAGAGCAGAGCGGCCTAA
AGCTCTTGAACTAGAGGAGGGTAACGCATACTGAAACATAAATGTAGCTATAAAGCCGCA
TCTTCCTTACGGTCTCTAAATCAAAGAACTATTTCACTTTGTTTTAGCTTCGCTTCGCTT
TCCCTTTTCAACTCAGGAAGCACTTACCCTTTCCAATAGCGTAAGCTGATCCAGCTGATG
CAAGAGTTACAGCTCAAGCACCTATTTCTTTGTACCTTCATTCAATTCAAATTTTAAATC
TCAGGCGCCAATTCATTAAAAAAAGATTAGCGCTTGCTAATTATTTAAAATGCTTTCATA
CTCAATCAATTAGGGATAGACTCTCTCTCTCTTCTATACGACAGACTAGTTCCCTATGTT
AACTTGCTTGGGCTCGCCAAAAGGAAGTCTAAGACAAAGAAAGAGTATTGAAGCTTATAT
ATTAAATGAGTCCATCCCGAAGCCCCAACCTTACGCATCACTTTTGAAGCTTCCGCCTCC
CTATTTGTTTATTTATAGAAGAGCTCCTTGTGGCGAGAAAGGGAAGAGGGAGATCAAAAA
CGAAACAAAATAAAGTATAAAATAGAGAAGACACCTGACGTACTTCACTTCCAAACATGA
CAGCCATTGAACACATTTTATTAAAATTATATGCATAGAGACGAACTCCTTAATATTGGA
ATAAACGAATTCAATTCCTTCCTTTACTCCGGGGAAAGGAGATAGACCGATCATTATGAC
CGGGCCGACAGGCACCGTCCCTTAGAGAAGGGAATACATTTAAAAGAACGAAGAAATTGC
GCGCTTCACCCCTACCTATTATGCGAGCTAGTCCTCTACTGATACTGAATTTTGATATTT
CCTTATCCACGCGGGGAAAGAAAGGGTACGAGGGCCTCTCTCTTTCTCTTGCGCCGAAGC
AGCCACATCTCGTTTGGCTGTCTACTCTCGTCCCGCCGAGACCAGAATGGGTCGGAAACC
GGCCTTTGAAGATCACCCACTTTATCAATGCGCGCGATGTTGGAATACCTTTTCCCACTG
GGATTTCCATATGAACTTTTTTCTCCACAAGATCATCCAGGTCTTCCTTCTTGGCCTTGG
AAGTTCCAGGGTCTATCTTTATAGTAAGGCTGGACGTAAGATCCACTTCCCCTTGTGGAG
TGAAGTGGGATGCTAAAGATACAACAGAAAGTGAACCGTAGGATCTCGTCTTACCCCCTT
TAACCAGGAACTCGAGCTCAAGCAGTTGCTGCTGCCGGCCGGAAGCCACTCCTTCTCTGA
GACGGCTCGCGCACGTGTGCATATAAAAAAGGAGAGCTAATGAGAGGAAGGGACGCTAAG
GTGCCGTGGCAAAGTCAGCTTAGCCTTTTCTCGGTCAGCTGATATAGACTCCCCATTGGT
ACTTGTAAGTTAGCACATCAATGAATACGAAGTCTGTTGTCACAAGTGAGCACGTCATAT
GTATGAATTTCCGTTATCCAATTTCCCAGCTCAAGCTTCTTGGGCCCTACAAGCACTTCA
ATAGACGTCATCTGACGCCCTAGTTGCAAATTCTAATTCTATGTATGACCAAGCTATGCC
CGATCTGTTATTTCTTGTAAGACACGAAAGAAAAAATATGTAAGTAAGTAGTTAATCGCC
TGGGGAAGACTATTAATTAATCGAGACGCTCTTTACAGAACAGAGATGGGCGGGGCGAAG
GACCGAGTAGCTAGTTTGGTTGGTATCTATTATGGCCCTTGTCGGCTCATACAGCAAGGC
CATCATTCCTTTAGTTCGCTGCTAAACGAAGACGGGAAGGGATCGGGCGCCTAAATAGCT
GAGGGAGGTCAGCTCGTCGAGCCTATCTCCGATAGTATCTTCTCGAATGAGGCCTAAAGG
GACAATAACTCAGGACAGTCAAGCCTTTGACGCTCATCTACCTTGCTGATAGAGGGCTTA
CTAGCTAACGAAGAACGAACTCTGAACTCGGAATCGAAATGAGGTTTGAGGGAATTGAAT
CTGAAAGCAGGACAGAATAGGCTCTTACTGCTAACGAAAGAAAGCATTACCAACCGCAAT
CTCGTATCATAAAGGACTTTTGACTTCGCCGCCTTCCTTTTTTTAAATATATTATGGTAG
ATCAATTGGTTATACTCTGCCTTCAGTTGCGTCAGCACGATTCACCTCGTCATATGAAAT
TACTGCTTATTATACAACTTAATCTACAAGAACATTGTGTAGTTTTAGTAAGGGGAAAGG
GTTAAAGATTTAATAAGTGTGAGATATCACATTGTTCGAGGATCTGTTATACTCTTTCAG
CGAAAAATCATCGACAAGGCCAATGCGCGGGGGGAAAGGATTTAGTTTACCGAATGCGGA
AACCTATACAGTTTAGTGCCGAGGCCCACGTGGCACACTTGTCCATTTTCCTCGGAAATA
AAAAGGCTTATTAAATTTAATTAATTATAAATCTCCTGACGTTCTTCTACTTTATTCCTG
ACGTTCTTAGGGTCGAGGTATACTGTCTTTTTTTATAGTCCCTCAATTGTCTATCTTTAA
GTTAGTTACACCAACCCTTTTGTCTAGTTAAAACTTAAATATATCATCTTTTCATCGCAT
TATTCGGTTAATCCTTTTTCTTTCATTTGTTAATATTTCCAAGACTTAAGGCTATGAAGA
GAAGTACCTAAAGGCTTTCATCAGCTACCAAGCTGAAGGTAGCTTTCTCTCCTCCATCGC
TCAAGCGTTGGGCATTTTACATCATTAAGGAGTTCATCTCCCCACACCCCTTACTTTCCT
TTCCTGCAATCTGACCTTTAACATGAAGGCGCTGTAAGCGAACAGATTATTACTGGAAAA
CTCTCAAAGTAATAAGATCACTCCATGCTTAATTCAATTCCAGAAAGAAAAGCAGAGATT
GCATTTCGAGAGAAAAAGGAAACTGTGGATTGAGAGGTGAACTATCCACGACCTTTTGAT
TTTGGAAGAAGGACGCTCGAGAGACCCCCGAAGGGCGTTTAGTGCGAGCTTCCCTTCCCA
AGGGAAATGCGTGAAAGAGTGACCGACGACAGGGAGTGAAGTTTTTCTTTTTATAGGATG
ATTTGTCCAAAGAGACCATGCGACCGCTTCCTAATCGACGTTTAATATCATTTTCATTTT
AATAAAGCAGAAGTTTGTAGCCTTATCATCGGAAGGGATGACGGAGACACTCGAATCAGA
CGCAGTGTCAATCTATTCATTGTCATAGGCTGAGGAAAAGGTGGTCTTCCATCGGATGTT
TTTTCTTCCCGACCAGGATGAAGTAAACTTCCCTCGTGAGCAGGTAGAAGAGCTCGAGCA
GCAGATTGGTGTCTTTGTCTCAGGAACTTATACTTCATTCATAGTGTTCAACTATGAACA
GACGGACAAGTACTTTCCTTATGCTTGGCTTCTCGAAAGCCTGAGTTTTTGACCAATTCA
TGACTTAAAATGACCACTCACTCCTTTCATCTCTCTTCGGTGGACGTTGCATCATCTTAA
GAAGATGAAGATAGTGGGGCTTCATATGAAGATTTTATTAGAGGGGGACTCCTTGTACAT
CCTGCGACTAGCAAGGGGAAGGAAGTTGCTCCAATCGGCTTGCTGAAGCTGAAAGCGGCT
TTCAACCATCATCATGCGTCGGCTCTTGCATTTATTATATTATTTATACACTAAATAAAA
AGGGAGATATCTTTCTTCGTCGTCTTTTTCACATGATCGATCTATGTCTTAGACAGAAAG
CAATGCTTTATACCTCACTTTTCCTAGGGTGGGAAAGGCACTGACAAAGCACTGGTTACA
GTTATGACCTAGAACAAAAGGAAATAGGAAAAATCAACAAAATCAAGTCAGCAAGGTAGG
ATTTCGGGTTCACCTTTACCTTTTTGACTTCTTCTTATGATGTAGTTGGAGAGGAACCAG
CAACTACACTTGCGATTGAAACATAAATGAACTTTACCTGGGATTTCTTTACCAAAGAAA
GGGAAGTTCTTTTAGAAAGTCGATCTTACAACGCATCAATCAGGAGACCTAAGAACTCAA
TTTCGTAAGAAAATATGACAGATTTCATGGAAATGCTCTCATTTCCTTTGTTGGAAGCCC
TCTTCGTCTTCATATTTTTCAAATAGCATATGTAATCACTTCTTCTTCTCTTCTGCCAGT
TACTTTCTGTAGAAAATCTCTAAAAGACAATATCACATTTAGGTTAACCGTTGGTATACC
ACTTGAGGGAGAAAATCAGACCTGAAAAGAACTTATAGGCTGACATTTTTTTCGAGTTTT
CTACAATCATGACTCTTTCCTAATAAAAAATGCCTACTCTTTGCCTTCAACGTCAACTTC
TGCCGGAGTTGCTTCCAAAGCCAACAGCTTCCAGGTCCTGTGAAGAACGTCAACTCGGAC
TCAGGGTTCTACCTTGTTAGCTGCAGGCTCTACGTTAGTAGATAGTTTGCATCTGGTCTA
CAAATATTTCTACTGACGCTATAGGGACAGCCAATAAACTGCGGCTGGAATCATATTCCT
CATTTTCTAGTTGCAGAAGAAAGCCTTTGTCGAGTTCAGCGCTAGAAGGTCCCATAAGAC
TGGCTACCTGATCAACGTAAAAGATCCTTTCTCTTTGAAGATGAAAAGCAAGTAGGACAT
AGAAACTCTTTTCTCATATCATACGTTTTAAGATAGCAGGAAATCCTTCGATCTGCGGAG
GTATTTTACCAGCAACTAATTCGACTCAAGGCGGAAGGGATTTCAACCACTTTGCCCTTC
TCGTTCAGGTCCCAGAAAGATTGGAATGGGTTTTGACTCCCGGATAGATCAGCAGGCATA
GCACCCTATGGAGTAGGGGAAGGCCAACACATTATTGAGGACGCTGGTGAACGGGTAGGC
ATCGTAGATGAGGAGTCTGAAATTCCATTTTTTTACTGACGCAGAGTTAATGTTAATCAC
TGCAGCTCAACGCTTTTTCAAAGCATGGGAGAAGAAAGACAGGAACGAGACGCTCTCAGT
CTATAAGTGCAAAAACAGAAGACTTTGTAAATCCGGCTCCAACAGGATCTTTCTCACACT
CGGAAAAGAATGATTACTGCTTCTATTTTTACCATCATAAAAGAAGAATGAGTCAATCTG
CAAGAGCCGCTGATACTTGCTTCTATGTCAACGAAATCAAACTAAAGCGCGTCATGTTTA
CAGCTAGGTTAGCCGGAAGTGGTCCACTATACTCGCCTGGCATGACAGGTAGTGCTGCCC
TTATAGAGTTCTGCAAAAAAGACGCCCTCTCTCACTCCGCACTTCAACATTCTCGTTTTA
CGTTAAGGTGACGATGAAGAGGCCACTCGTATGAAGCATAGTATGATCGTAGTTGGGTTT
TCAAAGAAAATGGTTACGCGGCTTTCTCTTATAGGGGTCTATTTTCTCTGACTTGACTCA
GCTTGACCTACTTGACTCAGCGGTTAGAGTATCGCTTTCATACGGCGAGTCATTGGTTCA
AATCCAATAGTAGGTAAAACAAACCGGCCGAAACCCCTGCTGAAGATCAGATTGACAGCA
AGGAGTCAACTGAATGACCAAAGCATCGGCTGTTATAGATATTTATCGCCTGTCAGAGCA
TATCAGCTGTCTTCGTCAGGCGCATATACGCTGCGAAGAGCCTAATTCTTACGAAATATC
GTAAGTAAGAGAGATGTCGCCAGCTGTTGGTGGCTTAGAGTAGACCCCAAGGGCGAGAAG
TCAGCGTTGATCTGAAGAGGGAGCTTTTGAGTTCGAAGGAGAAGAAGCGGGGTAGAGTGG
TCAACTCATTAGGCTCATGATCTGAAGATCGGGTTCGAATCCCGGCCTCGCCTAGAGAGT
AGAGTGAGCTCTACTCGTCAGGCTGCTCTGCCACTAAAGAAAGAGCTTTTTGGTTAGCAT
TTCTTCATTGGGTTAGTGTTCAGTCTACCTGGATCTTTGGAGAAAGAATGCTTTGCATTC
CTTCTGTGATGCCATAGCTTTAAGAGTCAGAGATAGTCTCAACAACCACAGACGTACTAT
AATAGTGGTTGCACCCCCTGTCAACGAAGAAATTAGTTTCGTAACGTCACTCTCAAAGAT
ATCAATCACTAAACGTCATCAAGTAGCAAAATCATAAAGAAGAAAGGTCCACAGAAGGTT
GTCCAGTAGTACGCCCGGTTCACGGTTCACCACTGCAGGGCCCAATCATAGTCAAAATCA
GAGTTTGATCCTGGCTCAGAAGGAACGCTAGCTATATACTTAACACATGCAAGTCGAACG
TTGTTTTCAGGGAGCTAGGCAGAAAGAAAAGGAGCTCTGCGCGTCAGGTAGCTTGTCTCG
CCCAGGAGGTGAAGAGTTGAGAACAAAGTGGCGAACGGGTGCGTAACGCGTGGGAATCTG
CCGAACAGTTCGGGCCAAATCTGAAGAAAGCTAAAAGCGCTGTTTGATGAGCCTGCGTAG
TATTAGGTAGTTGGTCAGGTAAAGGCTGACCAAACCAATGATGCTTAGCTGGTCTTTTCG
GATGATCAGCCACACTGGGACTGAGACACGGCCCGGACTCCCACGGGGGGCAGCAGTGGG
GAATCTTGGACAATGGGCGAAAGCCCGATCCAGCAATATCGCGTGAGTGAAGGAGTAATG
CCGCTTGTAAGCTCTTTCGTTGAGTGCGCGATCATGACGGACTCGGAGAGAAGCCCCGGC
TAACTCCGTGCCAGCAGCCGCGGTAAGACGGGGGGGCAAGGTTGGCATTTCGGAATGACT
GGGCGTAAAGGGCACGTAGGCGGTGAATCGGGTTGAAAGTGAAAGTCGCCAAAAACTGGC
GGAATGCTCTCGAAACCAATTCACTTGGGTGCTTGAGACAGAGGAGAGTGGAATTTCGTG
TGTAGGGTGAAATCCGGAGATATACGAAGGAACGCCAAAAGCGAGAGCAGCTCTCTGGGT
CCCTACCGACGCTGGGGTGCGAAAGCATGGGAGCGAACAGGATTAGATACCCTGGTAGTC
CATGCCGTAAACGATGAGTGTTCGCCCTTGGTCTACACGGATCAGGGGGCCCAGCTAGCG
CGTGAAACACTCCGCCTGGGGAGTACGGTCGCAAGACCGAAACTCAAAGGAATTGACGGG
GGCCTGCACAAGCGGTGGAGCATGTGGTTTAATTCGATACAACGCGCAAAACCTTACCAG
CCCTTGACGCATATGAACAACAAAACCTGTCCTTAACGGGATGGTACTGACTTTCATACA
GGTGCTGCATGGCTGTCGTCAGCTCGTGTCGTGAGATGTTTGGTCAAGTCCTATAACGAG
CGGCCTCGTTTTGTGTTGCTGAGACATGCCGGCAAGGAGAAAGTCTTTGCAACCGAAAAG
TGAGCCAAGGAGCCGAGTGACGTGCCAGCGCTAATTGAGTGCCAGCACGTAGCTGTGCTG
TCAGTAAGAAGGGAGCCGGCGCCTTTCGAAGTACGGCACGTTTGTGCGCTTTAGTTTTAG
ACTCGGCATTCAGGCGAGCCGCCCGGTGGTGTGGTACGTAGTGGGTTTAGTACGCTCCGC
CAAAACGGCTCCGAAACAAACCAAAAAGGTGCGTGCCGCACTCACGAGGGACTGCCAGTG
ATATACTGGAGGAAGGTGGGATGACGTCAAGTCCGCATGGCCCTTATGGGCTGGGCCACA
CACGTGCTACAATGGCAATTACAATGGGAAGCAAGGCTGTAAGGCGGAGCGAATCCGGAA
AGATTGCCTCAGTTCGGATTGTTCTCTGCAACTCGAGAACATGAAGTTGGAATCGCTAGT
AATCGCGGATCAGCATGCCGCGGTGAATATGTACCGGGCCCTGTACACACCGCCCGTCAC
ACCCTGGGAGTGGTTTCGCCCGAAGCATCGGACCAGTCACCCATGACTTCTGTGTACCAA
ACGTGCCACAAAGGCTTTGGTGGTCTTATTGGCGCATACCACGGTGGGGTCTTCGACTGG
GGTGAAGTCGTAACAAGGTAGCCGTAGGGGAACCTGTGGCTGGATTGAATCCTTCGCGAT
GGAAATGCCCTCTTCCCCCAACCAACTAAGGGCAAGCACCTACTCTGCACAAAATGAAAA
GCAGCGAGAAACCGCAACAAAACAAAGCAGAAGCGAGCCGCGCTAGTAGCGCGCATCCTT
AATGCAAGCAAACAGTAAAGCCCTTTGATGCTGGCTTAAAAGAAATTGAAACGTACAGGG
CCCAACACAGCGGTTAGGGAAAAGCCAAAGATATGATAGACGTAAGTAAACACCCTGCAA
TCTTTCGTCAGCGCTAACGAGCAAGAAAACGGCAGCAACAAGCGAGAAAGGGCGTTAGTT
AGCGCCCCTTATGGAGAACGTCAGTTTCGCGCTTCGATGGAGAACAAAGCGATCGCCCAA
GCCTACGTTGCTTAGTAAGCTTGAGCGCATTACCTCAAAAAACAAAGATTCGTCTCGTCT
ATAAGGCGCCTTATACTATCTATATATAGCTATAGATAGGCTACCTTTGAAGCTGGGCTT
GAATGCTGACCTTATTATGCAAGTCTTAGACGAGAAAGGGGCAACCAACATAGGAGGTGC
GCTTGCTTCCACTGGTGGCGGGCGGGCAGGGGTGGCCTTTGGACACGTAGCCGGAGGCAA
GTCAAAAAATCCAATAGTTCCATTTTCCTTCTTGTTCATCAATCGGAAAGAAAGACAAAC
CGGGCACTACGGTGAGACGTGAAAACACCCGAATCCCATTCCGACCTCGATATGTGGAAT
CGTCTTGCGCCATATGTACTGAGATTGTTCGGGAGACATGGTCCAAGCCCGGTGAAGAAA
TGAAAAAGAAAAGAAGAAATAAATAACAAACAATAGCAATAGCGAAATTCAATTTAAAGT
CATAAGTATAAAAGATCTTTTTTTATGGCAAGCTTTTACGTGGATGGAAATGAACCTTCT
CGTCAGCGCGATAACTTGATAAGTGTTGATTCGACTAGCACTGGTAGACGTTCTCGGTAG
TGCTCTATCGCTTTAAAGAACACGCCTGCCTTCTATTGAAACGCATCAGTCTTGGATTTC
GAATTTCACTTTCCTTTTAAGCACCTCTGACCGTTTATGCATGTCTTAAGCATCACGCTA
TGGCGTAGCATGATTTTGCCGCTATTATTAGGCTACTCTACTTTGAGTTCATCCGTAAAA
GAAGTCACTTCATCTCGAAAGTATCAGGAAACAGCTGAAGGAAGAGGCAAAGACAGAATA
AGAGATGTTGGATTTAGATTCCGCAATGTGATCTAATCCCATTGATTCCTATTCTCGATC
AGACAGTCTCGAATTTCCATTTTCAGATAGATGGTTGGTACATATAGATCGTTAAGGGTA
TACCGTCTCGATACAGAGTGAAATTCACTACCAGCTTTCATACCTTTGAGTCTTTTCCCG
TATAACCTGGTGTTGTGTTCGGCGAACTTTCGTCAAAATCTCGGAATGCGATTGTTTTTA
TCTCCGTTTCGTTCCTGCTTCCTTGAAACCTTTTCCTTTGTCTGGGTTCGGCCGGAACTA
GTGCTGTTCGACCTGCCTTTCCAATATAAGTGGTCCTTGGGCCTAAGCCTTACTCGGCGG
GGTCTTCCCCCTGCCCGCAGGCCCTTGTGCTGACTGTCGGCCCTCGAACGAAGCTGCTCC
GCATATGCGATCATCACACCTCTATGTACCTACAGATGAGGGCTCCAAGGCCTACTGTAC
AATAATGTGGGAAGTGCATCCTGCACACAGAAAGTCAGTGGCGTACGCCACACCCCTACT
ACCTACGCCCATTGGAAACGTATATTGTAATACAATCTCCGACGCGACGCGCAAGGCCCC
ATGCAAATCCCTACGTCGGTCGATCAGTCAAAGTATAGGGGCAGTCGGGCCGTATTAGCA
AGCGTGACGTGCCAGACTGACCCAACACGTCTTCTTCCCGGCAACAGAAGATGCACAAGT
GCTTTCAATTAGCACGGTTAGAGTTCGCATCAGCGATTTTCTCACCAATTCCAGAAATGG
CTTTGGTCTTGGAATTCTGATACCGGCGTCCGCGAATTCATGGTGTGCGAAGATCGTCAG
TACTATCCCCTACTAGCATGCTATAGCTCACGTCTTTAGACAGGGTTCGGCTAGATATGG
CATTGTCAAAGGAAAGGAAGCAATCTATAAAGTAGCCCTCTCTTAGAGCGGCGGACAGTA
CACAAGCATTCTTTAACATTACTAGGAGGAAAGGCGTCCGACTAGGTGCGCGCTGTTCTC
GCAGAAAGTAGTCTTAACCTTAGCAATACGTAACTG
>0bf5e79f-c183-4b05-8d4b-a23781e803ef
GTACTTCGTTCAGTTACGTATTGCTAAGGTTAAGACTACTTTCTGCCTTTTGCGAGAACA
GCACCTTTTACTGTAGGCTTAGACGTTGATACCCATTAACCACTTCACCACCCTTCTATG
ATCATAGCGGTCCCCACTGGAATTAAAATCTTTAGTTGAGTCGCTACCATGTGTGGGGGG
GGGGTCGATACAATACAAAACACCCATGTTATTTGCCGTAGGGTTCATCTTTTTGTTCTG
CATAGGAGGACTCACTGGAATAGTCCTGTTGATTCTGAGCTAGACATTTGCTCTACATGA
TACTTATTATGTGGTTGCACATTTCCATTATGTACTTTCTATAGAACCGTTTTTGCTGTT
GCAGGATTTTACTATTAGGTGGGCAAAATCTTTGGTCGAACATGCCTGAAACTTTAGGCC
AAATCCATTTTTGGATCACTTTTTTCAGGGTTAATCTTACCTTCTTGTCGCATTTTAGGA
GCTTTGGTGTACACGTCGCATTCTCCAGATTATCCAGATGCTTACGCAGAGATGGAATAC
CCTTAGCAGTTTTAGCTCTTATATCTCCGTAGTTGGGATTTGTTGTTTCTTCGTGGTCAT
GTAATCGCACAAGCAGTGGAAGAACAACAAAGGCGAACATTCCTTGGGCTGTTGAAGAAG
AATTCAACCACACTGGAATGGATGGTACAAAGTCCTCCAGCTTTTCACACTTTTGAGGAA
CTTCCAGCTATTAAGGAGACGAAAAGCTAAAGCCCCAGATCTCCACCAGGTTCGGACCTT
TCATTAATTCCCCACAGATGGCGCACTGCCGCGGTCGAACTTTATTGTTGGGGTAGTTAA
AGACAGTGAGACTGGAAGTCCAAAGAAAGAACTTACCGATTTGTTGTTTAGAATCGGAAA
AGCTTCCGGGAAGCCCTCGGAACCGATCGAATAAGAACTTATTTCGAATTTGAGCCTTTC
GGCTGGTTTTTTTTCTGGGATGAGTTAAAAAAAGTTTCCATAGCTTTGACTGGACCCAAT
TCCAATTCCGGGGGGCCCCCCTTTTGAGGAACTAGCTGCCCGGTATCAGTACCTGCTCAT
CAACTTCAAGGGCGTCCGCGATCCTGTGGTTCTTACCTTCTTTCCATGCATTTTTAGGGC
TTTCGGAGACGAAAAGCAGCTAAGAACCTAACAGAACTCTTTTTTCTTTTCTTTTTCTTA
TGAGGTCGTATTACAACAACCTTAACACGGCCTGGGCTGGAGCTACTTCCATCCCGCAAG
GAGCCGTATGTGAGGCGGAAACTCCACGTACGGTTTTGAAGCCGAGCCTTTCCAGCAATG
GGAGCTTGGGGACCGATATGATGATTGGTTTAGGTAAGGGCGGCCGGCCTACACGAGCAC
CTGTAGGGATTGGTGTGTGAGACCGCGATCCACAAACTAAGGCATGGGACTCACCTTACG
AAGAGAATGTGAAAGAGAAACGCCAGCATGTCACACAAGAGCAGGGAGCGAGCAAAGCAC
CTACCCTACTGCGAAAGGGGCGCCTCGCGAGCCGGGCTTTGGGGCCAGGCCTTTTGGCGA
AGCCAAGTCAATTTCAGGCAAGCCCTGCAACTGATGAGAAGGCCCTGGAGTAAGGGTAGC
GTGTGCGTTGTAACATACCTGCCTTCGAAGAATTGCCCTGAAGGACGGGCCAGACGCAGC
AGGCGACGACCCGGAGCGGATTCCCCACCGGCGAGGGGACGCGGAGCAACCATCTCAAGG
CACATAGAACTACCAAACAGCACAAAGCGAGACCAAGGAAAGGCAACCCGATTGGGAGTC
AGAGGATCCGCCGTCCTCAGCCTCCCGGACTTCATATTCATCTGTTTTTGAAAAGGGGAA
GGGATCTCTTTTCTGCAACGGAAAAAAGGGAGCAGATTTGACTCGGCACAACCTAACGAT
ACATCCAATACCTATGATCTGTGCTGCAAATGCGTTGCGTCATCTCTGCTCGCAAAAGCA
AACTATGCAAACTGTCACCCGAACGAATTGGCAACTCGCTTTCTCGCAGATGGTCCGCTT
CGTTGAGGCAGGACCTGGGCCATACTGCGAGAAAGTCCCCTCGTCTGGTTTAAGTAAACT
CCCCAGTACTCTGACCGAAGCGACAGGACATCGTACGCAGATCAATAGCCTGGCGATCCT
TGTGCTTTCAAGTGAACCCGTTCCCAGTTTTCGAAATGTATCGACATGCCTCGTGAACTG
[truncated: 55,791,747 more chars]
