# Supplementary material for: Assembly of the Complete Mitochondrial Genome of Pereskia aculeata Revealed That Two Pairs of Repetitive Elements Mediated the Recombination of the Genome
Source: Int J Mol Sci. 2023 May 6;24(9):8366. doi: 10.3390/ijms24098366 (PMC10179450; doi:10.3390/ijms24098366)
Supplement: Supplementary file 1 [file ijms-24-08366-s001.zip › TableS1.xlsx]

## Sheet: Sheet1
Table S1 Plant list used for phylogenetic analysis in this study
Species	Order	Family	Genus	NC	Commont
Agrostemma githago	Caryophyllales	Caryophyllaceae	Agrostemma	NC_057604.1	study
Alternanthera philoxeroides	Caryophyllales	Amaranthaceae	Alternanthera	MN166292.1
Beta macrocarpa	Caryophyllales	Chenopodiaceae	Beta	NC_015994.1
Beta vulgaris subsp. maritima	Caryophyllales	Chenopodiaceae	Beta	NC_015099.1
Beta vulgaris subsp. vulgaris	Caryophyllales	Chenopodiaceae	Beta	NC_002511.2
Bougainvillea glabra	Caryophyllales	Nyctaginaceae	Bougainvillea	MN432178.1
Bougainvillea spectabilis	Caryophyllales	Nyctaginaceae	Bougainvillea	NC_056281.1
Chenopodium quinoa	Caryophyllales	Chenopodiaceae	Chenopodium	NC_041093.1
Fagopyrum esculentum cultivar Dasha	Caryophyllales	Polygonaceae	Fagopyrum	MT318710.1
Fallopia aubertii	Caryophyllales	Polygonaceae	Fallopia	MW664926.1
Fallopia multiflora	Caryophyllales	Polygonaceae	Fallopia	MF611851.1
Mirabilis himalaica	Caryophyllales	Nyctaginaceae	Mirabilis	NC_048974.1
Mirabilis jalapa	Caryophyllales	Nyctaginaceae	Mirabilis	NC_056991.1
Nepenthes ventricosa x Nepenthes alata	Caryophyllales	Nepenthaceae	Nepenthes	NC_039531.1
Polygonum aviculare	Caryophyllales	Polygonaceae	Polygonum	OW204033.1
Pereskia aculeata	Caryophyllales	Caryophyllales	Pereskia	ON496936
Sesuvium portulacastrum	Caryophyllales	Aizoaceae	Sesuvium	MK922288.1
Silene latifolia	Caryophyllales	Caryophyllaceae	Silene	NC_014487.1
Silene vulgaris	Caryophyllales	Caryophyllaceae	Silene	JF750427.1
Spinacia oleracea	Caryophyllales	Chenopodiaceae	Spinacia	NC_035618.1
Suaeda glauca	Caryophyllales	Chenopodiaceae	Suaeda	NC_060419.1
Tetragonia tetragonoides	Caryophyllales	Aizoaceae	Tetragonia	MW971440.1
Tolypanthus maclurei	Santalales	Loranthaceae	Tolypanthus	NC_056836.1	Outgroups
Malania oleifera	Santalales	Ximeniaceae	Malania	NC_053625.1
