# Supplementary material for: Assembly of the Complete Mitochondrial Genome of Pereskia aculeata Revealed That Two Pairs of Repetitive Elements Mediated the Recombination of the Genome
Source: Int J Mol Sci. 2023 May 6;24(9):8366. doi: 10.3390/ijms24098366 (PMC10179450; doi:10.3390/ijms24098366)
Supplement: Supplementary file 1 [file ijms-24-08366-s001.zip › TableS10.xlsx]

## Sheet: Sheet2
Table S10 Collinearity analysis between five mitochondrial genomes by using Mauve
seq0_leftend	seq0_rightend	seq1_leftend	seq1_rightend	seq2_leftend	seq2_rightend	seq3_leftend	seq3_rightend	seq4_leftend	seq4_rightend	Shared colinear blocks	Length (bp)
112925	114621	-38658	-40345	428141	429838	88358	90043	-7635	-9336	1	1701
92540	92680	-157020	-157160	-197260	-197399	-118444	-118584	19035	19175	2	140
92915	96669	-153119	-156862	-193235	-197015	-114449	-118207	19406	23169	3	3780
96691	97893	-151928	-153116	-192019	-193213	-113264	-114446	23198	24385	4	1202
98211	99676	-150004	-151439	-190284	-191756	-111312	-112770	24829	26289	5	1472
272456	272571	-229590	-229697	-135200	-135315	216756	216871	-32502	-32612	6	115
271472	272455	-229951	-230941	-135324	-136314	215465	216462	-32868	-33863	7	997
337442	337881	-209478	-209884	-166390	-166839	-263817	-264234	64163	64592	8	449
337897	338758	-208643	-209462	-165492	-166374	-262960	-263796	64593	65459	9	882
339503	340475	-207585	-208571	-163459	-164448	-261909	-262907	65539	66515	10	998
340479	340789	-207282	-207581	-163070	-163381	-261600	-261905	66519	66820	11	311
340816	340952	-207133	-207255	-497793	-497930	-261451	-261573	66847	66984	12	137
340960	341434	-206546	-207004	-497344	-497790	-260991	-261443	66992	67461	13	474
341456	341674	-206316	-206535	-497098	-497322	-260749	-260969	67575	67788	14	224
341679	341982	-205988	-206278	-496812	-497093	-260449	-260744	67793	68083	15	303
342003	342147	-205838	-205987	-496652	-496796	-260288	-260433	68104	68248	16	149
342262	342447	-205562	-205747	-496329	-496513	-260010	-260195	68363	68543	17	185
344526	346395	-176487	-178356	355032	356902	-255466	-257315	70610	72450	18	1870
311245	311571	-16533	-16848	48721	49047	-298156	-298482	-73255	-73576	19	326
59870	62339	107235	109716	-223825	-226319	-80188	-82662	80992	83485	20	2494
62343	62569	109720	109937	-223577	-223803	-79958	-80184	83489	83709	21	226
62600	62953	109968	110321	-223195	-223550	-79574	-79927	83744	84097	22	355
267443	267463	50945	51755	390914	390934	142210	143042	-110845	-111053	23	832
266151	267442	49349	50748	389624	390913	140624	142023	-111358	-112733	24	1399
263477	265682	46499	48715	386948	389152	137936	140152	-112737	-114931	25	2216
263031	263473	46036	46470	386486	386919	137473	137907	-114960	-115397	26	442
261689	262291	44803	45404	385481	386083	136845	137434	-115991	-116598	27	607
231290	231940	129575	130219	73566	74216	-289352	-290002	-119783	-120433	28	650
229460	231232	127759	129526	71743	73508	-290051	-291818	-120437	-122203	29	1772
7103	7891	126790	127586	70782	71569	-291991	-292748	-122376	-123180	30	804
6438	6908	126151	126620	64151	64632	-292929	-293404	-123371	-123847	31	481
313276	314159	25855	26736	51378	52259	-295244	-296125	-125426	-126307	32	883
200116	200165	145607	145801	-17547	-17744	76507	76704	-129134	-129182	33	197
232867	234252	132376	133766	-419695	-421084	-285816	-287206	137194	138579	34	1390
234273	235098	133769	134594	-418849	-419674	-284988	-285813	138600	139421	35	825
267872	268435	-240505	-241068	325867	326430	-235398	-235961	-152108	-152662	36	563
267607	267846	-241094	-241320	324813	325034	-235987	-236203	-152688	-152908	37	239
112006	112140	-240368	-240387	235226	235360	271925	271943	157988	158111	38	134
256771	257630	83856	84711	139382	140241	22059	22914	-164393	-165252	39	859
156365	156892	83336	83851	138858	139377	21518	22054	-165257	-165765	40	536
156122	156314	83093	83285	138606	138804	21275	21467	-165783	-165975	41	198
155528	156113	82469	83054	137982	138567	20681	21266	-165987	-166572	42	585
152639	153247	79910	80512	40659	41265	18206	18808	-167833	-168439	43	608
152364	152617	79645	79909	40366	40636	17927	18191	-168461	-168734	44	273
151998	152342	79296	79642	39998	40344	17577	17924	-168756	-169098	45	347
151830	151960	79161	79291	39834	39964	17442	17572	-169136	-169266	46	130
150974	151688	78456	79156	38991	39692	16731	17437	-169408	-170124	47	716
149990	150788	77480	78278	-416041	-416839	15755	16553	-170302	-171104	48	802
148657	148828	164402	164581	-330267	-330450	205045	205220	175128	175299	49	183
46863	49781	220086	223002	-307747	-310666	-223387	-226315	-188624	-191565	50	2941
348728	349153	-172529	-172958	360508	360935	-251545	-251974	196954	197385	51	431
349190	351358	201510	203674	361025	363207	-249352	-251508	197422	199590	52	2182
141142	142115	-231874	-232845	-272446	-273416	55923	56894	199905	200869	53	973
196041	196280	52316	52555	-189265	-189473	322359	322598	206960	207174	54	239
197033	197196	53299	53462	-188266	-188425	323354	323517	207891	208054	55	163
371233	371729	196446	196926	447823	448323	106160	106643	220939	221434	56	500
371733	371882	196930	197077	448353	448502	106647	106801	221438	221582	57	154
174317	174702	-118125	-118510	-130629	-131014	-148785	-149170	230059	230444	58	385
175748	176229	-37353	-37840	-316161	-316643	-147341	-147840	231523	232013	59	499
176866	177021	-37120	-37275	-315335	-315490	-146487	-146642	232629	232782	60	155
167130	169192	-135084	-137140	-241707	-243758	156642	158700	-235328	-237390	61	2062
158005	158741	147555	148291	-395353	-396093	-105090	-105826	-241803	-242534	62	740
29162	29845	-13872	-14555	-448751	-449434	183515	184198	277019	277702	63	683
190190	191318	264432	265562	-238526	-239663	197037	198177	287692	288823	64	1140
191323	191750	266893	267326	-236740	-237167	199523	199950	290150	290582	65	433
1201	2439	-186030	-187271	35295	36543	-315518	-316764	-290631	-291886	66	1255
791	1186	-187292	-187691	34863	35265	-316779	-317180	-291887	-292286	67	402
9	508	-187949	-188438	34112	34602	-317442	-317938	-292601	-293100	68	499
20820	20861	-88990	-89775	-443189	-443231	3708	3742	-296465	-296500	69	785
17635	20819	-89776	-92953	-443231	-446422	530	3707	-296500	-299686	70	3191
244720	245240	-97365	-97877	-468355	-468859	-173065	-173586	326199	326708	71	521
245641	246169	94156	94668	-467424	-467949	-172133	-172655	326745	327267	72	528
246235	246756	95035	95541	-466463	-466993	-171216	-171731	327277	327789	73	530
246799	247690	95584	96445	-465520	-466420	-170307	-171173	327794	328657	74	900
247993	248443	119409	119839	-464227	-464692	-169032	-169454	329513	329958	75	465
248448	250432	119844	121870	-462009	-464026	-166999	-169027	330140	332123	76	2028
250628	250740	122095	122207	-461774	-461892	-166694	-166806	332314	332420	77	118
250862	251349	122318	122804	-461270	-461742	-166087	-166570	332522	333006	78	487
251401	253535	122857	125016	-459089	-461249	-163875	-166034	333040	335170	79	2160
253576	253731	125026	125171	-458893	-459048	-163689	-163834	335203	335352	80	155
253736	254249	125176	125689	-458336	-458849	-163171	-163684	335357	335862	81	513
255135	255279	103868	104012	384077	384218	-162153	-162297	336786	336930	82	144
255914	256163	104643	104869	385114	385363	-161463	-161699	337555	337784	83	249
54538	55336	110770	111570	399817	400615	160442	161258	-337955	-338761	84	816
54245	54481	110424	110676	399486	399722	160200	160437	-338803	-339048	85	252
53963	54232	-137947	-138222	399202	399474	159910	160188	-339059	-339320	86	278
327864	328165	-157415	-157715	0	0	0	0	0	0	NA	NA
0	0	-233111	-233823	0	0	55108	55825	0	0	NA	NA
178860	179143	0	0	0	0	-144397	-144681	0	0	NA	NA
372061	372150	0	0	0	0	107159	107263	0	0	NA	NA
179182	179423	0	0	-312549	-312796	-144114	-144361	0	0	NA	NA
45151	45586	0	0	0	0	108262	108696	0	0	NA	NA
45591	45972	0	0	0	0	108762	109133	0	0	NA	NA
0	0	51756	52045	0	0	143043	143342	0	0	NA	NA
0	0	-148718	-149230	0	0	-110011	-110525	0	0	NA	NA
143796	144053	0	0	0	0	58553	58804	0	0	NA	NA
265683	266074	48716	49108	389153	389547	140153	140547	0	0	NA	NA
360303	360965	-180802	-181455	0	0	342497	343178	0	0	NA	NA
135161	135329	0	0	-220351	-220519	0	0	0	0	NA	NA
360181	360302	-181457	-181465	0	0	342487	342496	0	0	NA	NA
359583	359987	-181676	-182084	0	0	341886	342286	0	0	NA	NA
357415	359092	0	0	0	0	339721	341408	0	0	NA	NA
0	0	-179349	-180158	0	0	-336531	-337355	0	0	NA	NA
0	0	0	0	-343091	-343766	-335526	-336201	0	0	NA	NA
91188	91573	0	0	-219854	-220236	0	0	0	0	NA	NA
0	0	0	0	-14131	-14367	-334533	-334774	0	0	NA	NA
0	0	55420	56097	0	0	325756	326659	0	0	NA	NA
0	0	54608	55419	-436167	-437147	324939	325755	0	0	NA	NA
0	0	54278	54607	0	0	324586	324938	0	0	NA	NA
296699	296808	0	0	208284	208390	0	0	0	0	NA	NA
0	0	54037	54086	0	0	324095	324395	0	0	NA	NA
0	0	52051	52315	0	0	322098	322358	0	0	NA	NA
0	0	-159965	-160376	-200213	-200624	0	0	0	0	NA	NA
91801	91922	0	0	-198018	-198135	0	0	0	0	NA	NA
0	0	44431	44762	-381297	-381645	136349	136693	0	0	NA	NA
145756	146415	0	0	0	0	59714	60383	0	0	NA	NA
84234	84669	0	0	-260143	-260583	0	0	0	0	NA	NA
0	0	43729	44360	0	0	135632	136273	0	0	NA	NA
509	675	-187782	-187949	34603	34775	-317272	-317442	0	0	NA	NA
0	0	42152	42869	0	0	134035	134744	0	0	NA	NA
0	0	70917	71230	0	0	-62557	-62874	0	0	NA	NA
0	0	69879	70063	0	0	-63387	-63575	0	0	NA	NA
2440	2622	-185847	-186029	36544	36726	-315335	-315517	0	0	NA	NA
0	0	-41990	-42147	0	0	-133721	-133878	0	0	NA	NA
0	0	-185278	-185846	0	0	-314767	-315334	0	0	NA	NA
0	0	-41678	-41891	0	0	-133094	-133314	0	0	NA	NA
0	0	183620	183765	0	0	313529	313647	0	0	NA	NA
191903	192016	0	0	257617	257730	0	0	0	0	NA	NA
0	0	-65357	-65920	0	0	68302	68865	0	0	NA	NA
388927	389035	0	0	256590	256694	0	0	0	0	NA	NA
285500	285715	0	0	255310	255541	0	0	0	0	NA	NA
0	0	248635	249449	140590	141438	279089	279901	0	0	NA	NA
0	0	-65130	-65325	0	0	68870	69060	0	0	NA	NA
0	0	0	0	-18855	-19402	74820	75375	0	0	NA	NA
0	0	0	0	-17746	-18853	75376	76504	0	0	NA	NA
288655	288926	0	0	-177548	-177820	0	0	0	0	NA	NA
363079	363538	0	0	-252200	-252660	307151	307611	0	0	NA	NA
362613	362789	0	0	0	0	306677	306858	0	0	NA	NA
0	0	0	0	-17409	-17546	76705	76842	0	0	NA	NA
0	0	145802	145934	-16014	-17408	76843	76878	0	0	NA	NA
0	0	145935	146107	0	0	76879	77047	0	0	NA	NA
338763	338952	0	0	-165031	-165220	0	0	0	0	NA	NA
157180	157468	146774	147062	0	0	77471	77570	0	0	NA	NA
338960	339441	0	0	-164517	-165005	0	0	0	0	NA	NA
0	0	-41403	-41516	0	0	-131955	-132079	0	0	NA	NA
0	0	-41271	-41399	0	0	-131746	-131885	0	0	NA	NA
0	0	0	0	-441864	-441977	129725	129837	0	0	NA	NA
0	0	0	0	91145	91915	-128789	-129562	0	0	NA	NA
0	0	0	0	-341780	-342767	-127411	-128423	0	0	NA	NA
193451	193744	0	0	0	0	302376	302652	0	0	NA	NA
0	0	0	0	46842	47309	-299953	-300203	0	0	NA	NA
285353	285455	0	0	255162	255268	0	0	0	0	NA	NA
0	0	0	0	47310	47504	-299763	-299951	0	0	NA	NA
0	0	0	0	47599	48286	-298922	-299621	0	0	NA	NA
310872	311197	-16924	-17242	48327	48649	-298558	-298881	0	0	NA	NA
270649	270888	0	0	-136891	-137130	0	0	0	0	NA	NA
147613	147882	16399	16519	0	0	298022	298142	0	0	NA	NA
147483	147612	16269	16398	-49177	-49306	297897	298021	0	0	NA	NA
0	0	14921	16202	-49712	-51031	296515	297830	0	0	NA	NA
0	0	14807	14920	0	0	296405	296514	0	0	NA	NA
0	0	106784	107177	0	0	-82729	-83122	0	0	NA	NA
262711	262858	45842	45989	0	0	0	0	0	0	NA	NA
27085	27275	0	0	129144	129329	0	0	0	0	NA	NA
0	0	56355	56501	0	0	86388	86526	0	0	NA	NA
221550	222946	0	0	-127684	-129079	0	0	0	0	NA	NA
277062	277177	0	0	-124882	-124993	0	0	0	0	NA	NA
277243	277382	0	0	-99396	-99548	0	0	0	0	NA	NA
277385	277752	0	0	-99001	-99374	0	0	0	0	NA	NA
277830	279873	0	0	-96849	-98885	0	0	0	0	NA	NA
0	0	-40447	-40575	0	0	87723	87849	0	0	NA	NA
235155	235319	-134650	-134818	-418628	-418792	-284763	-284931	0	0	NA	NA
235320	235854	0	0	-418097	-418627	-284225	-284762	0	0	NA	NA
235980	236139	0	0	0	0	-283962	-284121	0	0	NA	NA
236140	236326	0	0	-417645	-417827	-283780	-283961	0	0	NA	NA
236327	236469	0	0	0	0	-283629	-283776	0	0	NA	NA
236749	236846	0	0	0	0	-283245	-283345	0	0	NA	NA
237794	238175	0	0	0	0	-281802	-282180	0	0	NA	NA
0	0	105090	105677	141580	141920	280030	280617	0	0	NA	NA
0	0	249451	249573	141439	141575	279903	280025	0	0	NA	NA
0	0	0	0	427782	428035	88055	88304	0	0	NA	NA
0	0	-248286	-248451	0	0	-278740	-278905	0	0	NA	NA
0	0	-248182	-248285	-433845	-433954	-278644	-278739	0	0	NA	NA
0	0	105678	105816	0	0	280618	280764	0	0	NA	NA
9734	9931	0	0	-46548	-46740	0	0	0	0	NA	NA
0	0	-248048	-248180	0	0	-278510	-278642	0	0	NA	NA
203636	205678	59582	62303	0	0	0	0	0	0	NA	NA
0	0	-38464	-38608	0	0	90093	90239	0	0	NA	NA
0	0	-38317	-38431	0	0	90801	90911	0	0	NA	NA
130982	131196	0	0	0	0	91155	91374	0	0	NA	NA
5658	6313	0	0	0	0	-96380	-97035	0	0	NA	NA
5453	5657	0	0	0	0	-97037	-97328	0	0	NA	NA
0	0	-238364	-238725	0	0	274163	274530	0	0	NA	NA
0	0	238726	238868	0	0	-274019	-274162	0	0	NA	NA
5311	5452	0	0	184170	184315	-97329	-97470	0	0	NA	NA
0	0	0	0	-182306	-182880	-98186	-98772	0	0	NA	NA
0	0	0	0	-182908	-183266	-98798	-99158	0	0	NA	NA
0	0	0	0	-341598	-341766	-127231	-127397	0	0	NA	NA
0	0	239327	239630	0	0	-273229	-273541	0	0	NA	NA
0	0	-239736	-239990	0	0	272869	273124	0	0	NA	NA
0	0	0	0	-341231	-341567	-126864	-127200	0	0	NA	NA
112361	112510	-240026	-240152	0	0	272151	272287	0	0	NA	NA
112141	112342	-240166	-240367	0	0	271944	272137	0	0	NA	NA
64986	65156	0	0	-236428	-236598	0	0	0	0	NA	NA
146780	147040	0	0	236152	236412	0	0	0	0	NA	NA
132247	132397	0	0	-433388	-433527	266828	266969	0	0	NA	NA
336875	336986	0	0	0	0	-264691	-264801	0	0	NA	NA
342657	343145	0	0	0	0	-259320	-259801	0	0	NA	NA
0	0	-160915	-161181	-201039	-201305	-122230	-122496	0	0	NA	NA
346466	346919	-175942	-176393	356973	357437	-254934	-255390	0	0	NA	NA
378180	378376	0	0	-234534	-234726	0	0	0	0	NA	NA
346925	347621	-175260	-175936	357470	358155	-254253	-254928	0	0	NA	NA
0	0	-173955	-175234	358180	359454	-252948	-254227	0	0	NA	NA
38194	38444	0	0	-228448	-228708	0	0	0	0	NA	NA
347723	347838	-173585	-173692	359701	359808	-252615	-252722	0	0	NA	NA
256335	256447	-111742	-111855	0	0	0	0	0	0	NA	NA
351408	351530	203692	203811	363261	363380	-249182	-249301	0	0	NA	NA
0	0	0	0	-23319	-23433	248608	248731	0	0	NA	NA
0	0	0	0	-24766	-24960	248310	248493	0	0	NA	NA
0	0	0	0	-25130	-25370	247939	248185	0	0	NA	NA
200268	200419	0	0	-15759	-15909	0	0	0	0	NA	NA
0	0	0	0	-498173	-498947	246357	247109	0	0	NA	NA
0	0	161501	161677	0	0	103614	103789	0	0	NA	NA
0	0	161690	161956	0	0	103848	104074	0	0	NA	NA
0	0	161978	162455	0	0	104079	104194	0	0	NA	NA
0	0	148296	148410	0	0	-104713	-104827	0	0	NA	NA
0	0	-160377	-160793	-200625	-201033	-121808	-122224	0	0	NA	NA
0	0	241946	243187	0	0	236833	238080	0	0	NA	NA
325387	325555	0	0	0	0	-121339	-121506	0	0	NA	NA
343156	343352	0	0	493012	493205	0	0	0	0	NA	NA
314284	314389	241548	241632	-324495	-324581	236435	236519	0	0	NA	NA
328237	328591	0	0	-479142	-479485	0	0	0	0	NA	NA
0	0	-241388	-241545	0	0	-236267	-236432	0	0	NA	NA
59069	59254	0	0	454790	454971	0	0	0	0	NA	NA
0	0	0	0	-125788	-125937	233925	234069	0	0	NA	NA
0	0	0	0	-503959	-504209	-231993	-232243	0	0	NA	NA
17037	17295	0	0	-446771	-447041	0	0	0	0	NA	NA
0	0	217758	218022	0	0	-229529	-229793	0	0	NA	NA
0	0	218027	218236	0	0	-229280	-229489	0	0	NA	NA
0	0	218239	218743	0	0	-228747	-229259	0	0	NA	NA
227959	228702	141250	141846	0	0	0	0	0	0	NA	NA
0	0	218748	219139	0	0	-227638	-228039	0	0	NA	NA
0	0	-88766	-88881	-442120	-442235	0	0	0	0	NA	NA
157624	157951	147212	147519	0	0	0	0	0	0	NA	NA
0	0	223024	223181	-307364	-307725	-223217	-223366	0	0	NA	NA
0	0	223182	223366	0	0	-223214	-223216	0	0	NA	NA
0	0	223367	224295	0	0	-222253	-223212	0	0	NA	NA
0	0	224296	225410	0	0	-221154	-222251	0	0	NA	NA
0	0	-225411	-225872	0	0	220682	221153	0	0	NA	NA
0	0	-225877	-227793	0	0	218681	220609	0	0	NA	NA
273232	274370	-227806	-228949	-133775	-134889	217542	218668	0	0	NA	NA
163362	163636	0	0	-393903	-394169	0	0	0	0	NA	NA
163745	164430	0	0	-393197	-393899	0	0	0	0	NA	NA
272866	273004	-229173	-229310	0	0	217160	217302	0	0	NA	NA
272572	272865	-229310	-229589	-134904	-135199	216872	217159	0	0	NA	NA
0	0	101845	101980	383220	383353	0	0	0	0	NA	NA
352130	352363	0	0	-378117	-378356	0	0	0	0	NA	NA
352400	352785	0	0	-377750	-378112	0	0	0	0	NA	NA
137636	137780	0	0	369816	369967	0	0	0	0	NA	NA
270889	271471	-230942	-231517	-136315	-136890	214873	215464	0	0	NA	NA
136723	136879	0	0	368559	368719	0	0	0	0	NA	NA
219659	219848	0	0	-366257	-366451	0	0	0	0	NA	NA
0	0	-20752	-21641	0	0	-213709	-214600	0	0	NA	NA
0	0	0	0	-113484	-113960	-207407	-207879	0	0	NA	NA
0	0	0	0	-328902	-329141	206232	206477	0	0	NA	NA
382842	383341	0	0	349089	349591	0	0	0	0	NA	NA
74601	75108	0	0	-345437	-345959	0	0	0	0	NA	NA
0	0	-57804	-57996	-329142	-329337	206039	206231	0	0	NA	NA
0	0	-58002	-58285	-329465	-329744	205750	206033	0	0	NA	NA
75423	75518	0	0	-345023	-345127	0	0	0	0	NA	NA
148477	148593	164233	164349	0	0	204863	204979	0	0	NA	NA
75786	75919	0	0	-344708	-344841	0	0	0	0	NA	NA
112586	112690	0	0	-340972	-341075	0	0	0	0	NA	NA
0	0	0	0	287527	288390	201569	202442	0	0	NA	NA
0	0	0	0	286864	287498	200916	201561	0	0	NA	NA
0	0	0	0	67606	68080	189689	190163	0	0	NA	NA
228703	228826	0	0	-332558	-332692	0	0	0	0	NA	NA
0	0	-163179	-163920	330751	331509	0	0	0	0	NA	NA
111026	111166	-163921	-164060	330611	330750	0	0	0	0	NA	NA
34572	34722	0	0	327148	327298	0	0	0	0	NA	NA
223442	223631	0	0	326617	326777	0	0	0	0	NA	NA
179937	180386	-184167	-184622	0	0	0	0	0	0	NA	NA
216428	216569	0	0	0	0	186981	187122	0	0	NA	NA
216232	216422	0	0	0	0	186775	186964	0	0	NA	NA
376883	377000	0	0	514652	514769	0	0	0	0	NA	NA
50133	50474	0	0	-307019	-307362	0	0	0	0	NA	NA
51542	51689	0	0	-305710	-305858	0	0	0	0	NA	NA
377222	377359	0	0	-21808	-21935	182122	182253	0	0	NA	NA
0	0	142962	143764	0	0	180254	180450	0	0	NA	NA
140324	140473	0	0	-275682	-275832	0	0	0	0	NA	NA
0	0	-232863	-233110	-273430	-273469	0	0	0	0	NA	NA
199740	200074	162456	162791	271666	271995	0	0	0	0	NA	NA
0	0	34660	34820	0	0	-178614	-178774	0	0	NA	NA
0	0	-12452	-12796	0	0	176815	177145	0	0	NA	NA
0	0	-93311	-93487	0	0	3	179	0	0	NA	NA
17296	17432	-93174	-93310	-446634	-446770	180	316	0	0	NA	NA
0	0	0	0	-442518	-443184	3746	4432	0	0	NA	NA
0	0	0	0	-442345	-442488	4436	4584	0	0	NA	NA
0	0	-88882	-88988	-442236	-442344	4585	4693	0	0	NA	NA
274688	274985	0	0	0	0	-5916	-6211	0	0	NA	NA
245264	245638	93779	94155	-467952	-468331	-172658	-173036	0	0	NA	NA
0	0	19474	19868	0	0	-9485	-9876	0	0	NA	NA
0	0	-18511	-18621	0	0	10736	10858	0	0	NA	NA
0	0	-18101	-18450	0	0	10919	11273	0	0	NA	NA
0	0	-17870	-18095	0	0	11307	11532	0	0	NA	NA
0	0	-17290	-17842	0	0	11537	12084	0	0	NA	NA
0	0	74777	76688	0	0	13041	14954	0	0	NA	NA
0	0	94695	95029	-467000	-467324	-171738	-172070	0	0	NA	NA
0	0	96630	96754	0	0	-169977	-170112	0	0	NA	NA
0	0	80892	81743	0	0	19179	20015	0	0	NA	NA
0	0	81922	82047	0	0	20146	20258	0	0	NA	NA
0	0	-235886	-236029	0	0	154079	154222	0	0	NA	NA
0	0	11199	11595	0	0	152473	152872	0	0	NA	NA
0	0	-192843	-192954	0	0	-24148	-24259	0	0	NA	NA
0	0	372	594	0	0	-27694	-27921	0	0	NA	NA
177022	177404	-36740	-37119	-314976	-315334	-146115	-146486	0	0	NA	NA
0	0	0	0	371334	371571	40310	40541	0	0	NA	NA
0	0	0	0	371575	371714	40608	40746	0	0	NA	NA
0	0	0	0	371726	371869	40830	40972	0	0	NA	NA
0	0	0	0	371873	373538	41028	42707	0	0	NA	NA
0	0	0	0	-373867	-374473	43825	44431	0	0	NA	NA
0	0	0	0	-373556	-373861	44493	44817	0	0	NA	NA
0	0	192985	193168	0	0	48308	48498	0	0	NA	NA
0	0	193350	193803	0	0	48511	48989	0	0	NA	NA
0	0	140650	140781	0	0	-49271	-49402	0	0	NA	NA
0	0	140073	140645	0	0	-49447	-50038	0	0	NA	NA
0	0	139806	140072	447426	447684	-50039	-50305	0	0	NA	NA
0	0	139480	139805	0	0	-50306	-50631	0	0	NA	NA
380339	380533	0	0	0	0	-50762	-50944	0	0	NA	NA
380104	380318	0	0	0	0	-50957	-51167	0	0	NA	NA
379992	380103	0	0	0	0	-51169	-51250	0	0	NA	NA
0	0	-235315	-235742	0	0	53665	54097	0	0	NA	NA
177405	178859	0	0	-313518	-314975	-144681	-146114	0	0	NA	NA
0	0	-234921	-235175	0	0	54239	54242	0	0	NA	NA
0	0	-234178	-234919	0	0	54243	54984	0	0	NA	NA
0	0	-233825	-234176	0	0	54985	55107	0	0	NA	NA
160329	160525	0	0	0	0	0	0	1522	1712	NA	NA
320400	322024	0	0	-396552	-398176	-101611	-103235	1955	3579	NA	NA
322025	322136	0	0	0	0	-101508	-101610	3580	3669	NA	NA
322189	322414	0	0	0	0	0	0	3702	3940	NA	NA
322736	322849	0	0	0	0	0	0	4024	4137	NA	NA
322946	323067	0	0	0	0	0	0	4234	4354	NA	NA
0	0	239205	239326	432222	432339	-273542	-273663	-6045	-6166	NA	NA
0	0	238947	239204	0	0	-273664	-273940	-6167	-6420	NA	NA
64439	64834	0	0	0	0	0	0	9402	9791	NA	NA
183534	183684	0	0	0	0	0	0	13247	13397	NA	NA
183685	183728	-247401	-248047	0	0	-277855	-278509	13398	13441	NA	NA
0	0	-247265	-247400	0	0	-277719	-277854	13442	13679	NA	NA
0	0	-246556	-247205	0	0	-276996	-277659	13781	14436	NA	NA
0	0	-246216	-246439	0	0	0	0	14526	14744	NA	NA
0	0	0	0	0	0	-121510	-121805	15527	15818	NA	NA
325556	325668	0	0	0	0	-121225	-121337	15991	16103	NA	NA
325669	326098	-159356	-159793	0	0	-120787	-121224	16104	16536	NA	NA
326229	327798	-157781	-159344	0	0	-119206	-120775	16851	18424	NA	NA
91987	92539	0	0	-197400	-197953	-118585	-119137	18485	19034	NA	NA
92788	92914	0	0	-197016	-197143	-118208	-118337	19283	19405	NA	NA
0	0	-151760	-151927	-191855	-192018	-113100	-113263	24386	24543	NA	NA
97986	98154	-151496	-151669	0	0	-112827	-113003	24629	24802	NA	NA
99677	100456	-149231	-150003	0	0	-110526	-111311	26290	27065	NA	NA
100457	101228	0	0	0	0	0	0	27066	27834	NA	NA
387913	388015	0	0	326510	326612	0	0	-27880	-27982	NA	NA
387770	387912	0	0	0	0	0	0	-27983	-28126	NA	NA
387480	387769	0	0	0	0	321155	321441	-28127	-28410	NA	NA
0	0	0	0	0	0	321024	321154	-28412	-28544	NA	NA
239762	240565	0	0	0	0	0	0	-31223	-32021	NA	NA
0	0	-229757	-229950	0	0	216464	216679	-32679	-32867	NA	NA
378377	378766	0	0	-234150	-234533	0	0	-34512	-34901	NA	NA
378011	378179	0	0	-234726	-234897	0	0	-35062	-35219	NA	NA
377406	377567	0	0	0	0	0	0	-35686	-35834	NA	NA
15933	16075	0	0	0	0	0	0	37483	37613	NA	NA
302060	302196	0	0	-321293	-321425	0	0	-38770	-38906	NA	NA
301364	302059	245227	245923	-321426	-322118	0	0	-38907	-39599	NA	NA
0	0	244188	244327	0	0	0	0	-40099	-40232	NA	NA
0	0	243764	244181	0	0	238176	238593	-40265	-40682	NA	NA
0	0	241633	241945	-324173	-324494	236520	236832	-40776	-40992	NA	NA
283622	283932	0	0	0	0	0	0	-41436	-41735	NA	NA
283194	283616	0	0	0	0	0	0	-41813	-42191	NA	NA
0	0	0	0	142118	142345	0	0	-42601	-42847	NA	NA
0	0	0	0	141921	142117	0	0	-42849	-43025	NA	NA
0	0	0	0	-258167	-258419	0	0	-43254	-43490	NA	NA
67074	67392	0	0	0	0	0	0	-44308	-44619	NA	NA
85288	86886	0	0	0	0	93590	95161	-44622	-45629	NA	NA
310704	310866	0	0	47505	47598	0	0	-47575	-47737	NA	NA
310422	310703	0	0	0	0	0	0	-47738	-48023	NA	NA
310292	310421	0	0	170626	170753	0	0	-48024	-48153	NA	NA
0	0	-65967	-67038	169514	170603	67168	68250	-48200	-49279	NA	NA
0	0	-67046	-68229	168283	169497	65958	67151	-49419	-50592	NA	NA
68151	68283	0	0	0	0	0	0	53210	53342	NA	NA
0	0	0	0	-160714	-161257	0	0	53387	53939	NA	NA
364884	364987	0	0	0	0	0	0	54533	54636	NA	NA
328592	329283	0	0	-478464	-479141	0	0	55525	56208	NA	NA
329284	329951	0	0	0	0	0	0	56209	56886	NA	NA
330171	330413	0	0	-478229	-478458	0	0	57046	57283	NA	NA
330414	330862	0	0	0	0	0	0	57284	57688	NA	NA
330863	332058	0	0	-476468	-477669	0	0	57689	58871	NA	NA
332136	335356	0	0	0	0	0	0	58914	62109	NA	NA
335400	335532	0	0	0	0	243155	243296	62194	62318	NA	NA
335533	335688	0	0	80034	80201	243297	243452	62319	62479	NA	NA
335689	336139	0	0	0	0	243453	243892	62480	62929	NA	NA
336140	336267	0	0	0	0	0	0	62930	63056	NA	NA
336312	336836	0	0	0	0	0	0	63061	63585	NA	NA
336987	337366	0	0	0	0	-264303	-264689	63627	64006	NA	NA
337384	337403	0	0	-166875	-166893	-264267	-264285	64007	64128	NA	NA
342448	342654	-205355	-205561	0	0	-259803	-260009	68544	68750	NA	NA
0	0	-204988	-205340	0	0	0	0	68817	69164	NA	NA
343353	343359	-204817	-204971	0	0	-258474	-258639	69300	69466	NA	NA
343360	343601	-204574	-204815	0	0	-258240	-258472	69467	69703	NA	NA
343641	343818	-204376	-204553	0	0	-258017	-258194	69724	69901	NA	NA
343819	344025	0	0	0	0	-257816	-258017	69902	70108	NA	NA
344026	344420	-203973	-204366	0	0	-257422	-257815	70109	70492	NA	NA
311572	311686	0	0	49048	49167	0	0	-73197	-73254	NA	NA
114637	114766	0	0	0	0	0	0	-75909	-76038	NA	NA
0	0	-18621	-18864	0	0	10492	10735	-76587	-76809	NA	NA
0	0	-18865	-19342	0	0	10008	10491	-76811	-76824	NA	NA
0	0	19869	20025	0	0	-9328	-9484	-77416	-77573	NA	NA
0	0	0	0	140464	140589	0	0	78157	78285	NA	NA
105725	106187	0	0	0	0	0	0	78971	79433	NA	NA
106188	106305	0	0	-207877	-207993	0	0	79434	79551	NA	NA
0	0	0	0	-208986	-209366	0	0	79884	80259	NA	NA
62954	64279	0	0	-221859	-223194	-78252	-79573	84098	85417	NA	NA
64280	64401	0	0	-221441	-221858	0	0	85418	85539	NA	NA
0	0	-100185	-100402	0	0	0	0	-86665	-86895	NA	NA
0	0	112812	113320	0	0	0	0	-87009	-87477	NA	NA
239308	239584	112316	112593	0	0	-176359	-176636	-87637	-87918	NA	NA
239093	239307	0	0	0	0	0	0	-87919	-88128	NA	NA
197940	198312	0	0	0	0	0	0	90728	91077	NA	NA
297404	297884	0	0	0	0	109165	109634	-91331	-91568	NA	NA
296939	297403	0	0	0	0	0	0	-91569	-92028	NA	NA
44075	45150	0	0	0	0	0	0	-92034	-92806	NA	NA
43938	44058	192576	192696	0	0	-336243	-336363	-92818	-92938	NA	NA
0	0	0	0	-254498	-254611	0	0	-93275	-93387	NA	NA
0	0	0	0	-254709	-254993	0	0	-93479	-93765	NA	NA
4412	5306	0	0	0	0	0	0	-102246	-102313	NA	NA
75232	75422	0	0	-345127	-345317	0	0	-102852	-103032	NA	NA
0	0	0	0	423938	424070	0	0	-108328	-108456	NA	NA
0	0	0	0	422694	422957	0	0	-109124	-109372	NA	NA
0	0	50749	50944	0	0	142024	142209	-111055	-111357	NA	NA
262903	263030	0	0	386362	386485	0	0	-115398	-115526	NA	NA
262575	262710	45706	45841	386178	386310	0	0	-115572	-115712	NA	NA
262341	262557	45454	45661	0	0	0	0	-115730	-115941	NA	NA
361573	361854	0	0	0	0	0	0	116813	117094	NA	NA
0	0	132005	132340	-421129	-421447	-287243	-287577	-117686	-118026	NA	NA
0	0	131785	132004	0	0	-287578	-287802	-118027	-118246	NA	NA
232571	232820	131539	131784	0	0	-287803	-288048	-118247	-118496	NA	NA
0	0	130850	131538	0	0	-288049	-288723	-118497	-119167	NA	NA
231941	232567	130220	130849	0	0	-288724	-289351	-119168	-119782	NA	NA
6999	7102	126697	126789	0	0	-292749	-292852	-123181	-123280	NA	NA
0	0	0	0	52335	52892	-294627	-295168	-124814	-125349	NA	NA
76496	77039	0	0	0	0	-126042	-126585	127647	128191	NA	NA
0	0	0	0	0	0	-125840	-125943	128290	128393	NA	NA
0	0	0	0	258673	258814	-125698	-125839	128394	128535	NA	NA
0	0	0	0	0	0	125302	125658	-128575	-128926	NA	NA
200166	200267	0	0	-15910	-16012	0	0	-129031	-129132	NA	NA
123140	123358	0	0	0	0	0	0	129184	129396	NA	NA
318760	319061	0	0	0	0	0	0	129752	130064	NA	NA
0	0	0	0	259454	259966	0	0	-132792	-133309	NA	NA
12469	12603	0	0	0	0	0	0	-133396	-133530	NA	NA
11924	12180	0	0	0	0	0	0	-133535	-133791	NA	NA
11706	11923	0	0	-44680	-44892	0	0	-133792	-134003	NA	NA
11077	11705	0	0	0	0	0	0	-134004	-134631	NA	NA
126090	126194	0	0	0	0	0	0	134707	134815	NA	NA
181756	182471	0	0	0	0	0	0	134936	135651	NA	NA
0	0	0	0	-409105	-409534	0	0	135793	136232	NA	NA
0	0	0	0	0	0	-7641	-8366	136894	137191	NA	NA
236470	236748	0	0	0	0	-283346	-283628	139426	139696	NA	NA
236851	236952	0	0	0	0	-282908	-283009	139770	139856	NA	NA
236953	237675	0	0	142566	143290	-282226	-282907	139857	140513	NA	NA
114781	115125	0	0	0	0	0	0	141528	141880	NA	NA
55854	55973	0	0	0	0	0	0	149055	149174	NA	NA
58612	58738	0	0	0	0	0	0	149843	149978	NA	NA
304241	304468	0	0	0	0	0	0	150609	150811	NA	NA
304489	304618	0	0	0	0	0	0	150814	150921	NA	NA
225846	226003	0	0	0	0	0	0	-154082	-154239	NA	NA
388059	388926	0	0	0	0	0	0	156817	157458	NA	NA
26261	27084	0	0	0	0	0	0	-157498	-157839	NA	NA
111708	112005	0	0	234923	235225	0	0	157844	157987	NA	NA
0	0	-239631	-239734	0	0	273125	273228	159527	159622	NA	NA
261244	261382	0	0	38229	38367	0	0	-160586	-160724	NA	NA
261139	261243	0	0	0	0	0	0	-160725	-160828	NA	NA
260911	261037	0	0	0	0	-61634	-61760	-160955	-161088	NA	NA
260486	260910	0	0	0	0	0	0	-161089	-161494	NA	NA
260321	260457	0	0	0	0	0	0	-161524	-161663	NA	NA
260211	260320	0	0	86726	86824	0	0	-161664	-161773	NA	NA
259977	260142	0	0	0	0	37950	38111	-161842	-162012	NA	NA
259461	259976	0	0	0	0	0	0	-162014	-162531	NA	NA
258554	259030	0	0	0	0	0	0	-162719	-163214	NA	NA
258252	258553	0	0	0	0	23182	23490	-163215	-163516	NA	NA
257747	258251	0	0	0	0	0	0	-163518	-164012	NA	NA
155327	155527	82243	82468	0	0	20454	20680	-166573	-166784	NA	NA
155106	155288	82074	82238	0	0	20285	20449	-166789	-166957	NA	NA
153256	153426	0	0	0	0	0	0	-167575	-167745	NA	NA
151689	151829	0	0	39693	39833	0	0	-169268	-169407	NA	NA
150789	150973	78279	78455	0	0	16554	16730	-170125	-170301	NA	NA
149190	149989	76689	77479	0	0	14955	15754	-171105	-171892	NA	NA
0	0	42870	43728	0	0	134745	135631	173361	173664	NA	NA
147883	148462	0	0	0	0	0	0	174352	174930	NA	NA
148829	149071	0	0	-330025	-330266	205221	205459	175300	175541	NA	NA
0	0	-58286	-58411	-329745	-329866	205624	205749	175670	175795	NA	NA
362833	363078	0	0	-252661	-252906	306902	307150	177062	177293	NA	NA
363825	363973	0	0	-251341	-251494	307809	307972	177310	177463	NA	NA
364709	364812	0	0	-251141	-251244	308090	308193	177591	177694	NA	NA
364990	366264	0	0	-249841	-251119	308215	309478	177707	178970	NA	NA
366395	366638	0	0	-249594	-249822	309497	309733	178989	179227	NA	NA
366681	366867	0	0	0	0	309743	309929	179255	179446	NA	NA
367040	368190	0	0	-248210	-249385	310054	311200	179625	180775	NA	NA
368194	369717	0	0	-246426	-247961	311204	312718	180779	182293	NA	NA
0	0	182701	182940	0	0	0	0	182420	182648	NA	NA
0	0	182941	183619	0	0	312846	313528	182649	182774	NA	NA
303315	303777	0	0	0	0	0	0	183942	184403	NA	NA
201515	201856	0	0	0	0	0	0	186473	186787	NA	NA
145026	145755	0	0	0	0	59674	59713	-186917	-187556	NA	NA
144701	144968	0	0	95217	95492	59418	59673	-187614	-187870	NA	NA
144479	144695	0	0	94992	95211	59208	59416	-187894	-188118	NA	NA
144326	144453	56728	56855	0	0	59055	59182	-188144	-188271	NA	NA
144216	144325	0	0	0	0	58941	59054	-188272	-188389	NA	NA
144054	144185	0	0	0	0	58805	58936	-188420	-188545	NA	NA
359277	359582	-182085	-182389	0	0	341581	341885	-191576	-191873	NA	NA
359093	359276	0	0	0	0	341409	341580	-191874	-192057	NA	NA
0	0	0	0	410916	411150	0	0	-194227	-194462	NA	NA
307551	308129	0	0	0	0	0	0	-194743	-195039	NA	NA
0	0	-173417	-173522	359871	359991	-252441	-252552	196369	196489	NA	NA
0	0	-172960	-173409	360038	360507	-251976	-252433	196497	196953	NA	NA
140907	141124	-235176	-235315	0	0	54098	54238	199670	199887	NA	NA
142116	142402	-231585	-231873	0	0	56895	57183	200870	201152	NA	NA
142403	142605	0	0	0	0	57184	57385	201153	201353	NA	NA
142647	143255	0	0	0	0	57400	58004	201387	201983	NA	NA
143256	143369	0	0	0	0	0	0	201984	202096	NA	NA
143385	143786	0	0	0	0	58141	58543	202097	202222	NA	NA
305221	305380	0	0	0	0	0	0	-202322	-202470	NA	NA
0	0	0	0	-449638	-449756	183196	183314	-203428	-203546	NA	NA
0	0	0	0	0	0	182890	183087	-203625	-203824	NA	NA
0	0	0	0	-449886	-450050	182654	182818	-203896	-204055	NA	NA
193755	193905	0	0	0	0	302663	302814	204228	204379	NA	NA
193906	195624	0	0	0	0	0	0	204380	206064	NA	NA
195639	195949	0	0	0	0	0	0	206552	206877	NA	NA
196281	197032	52556	53298	0	0	322599	323353	207175	207890	NA	NA
197197	197758	53463	54036	0	0	323518	324094	208055	208607	NA	NA
197759	197889	54087	54276	0	0	324396	324585	208608	208732	NA	NA
0	0	0	0	-434832	-435462	-303951	-304154	209491	210108	NA	NA
0	0	-248452	-248634	0	0	-278906	-279088	210445	210624	NA	NA
137857	137993	0	0	0	0	0	0	212070	212206	NA	NA
137994	138319	0	0	-183314	-183640	-99199	-99526	212207	212526	NA	NA
288318	288607	0	0	0	0	0	0	-214243	-214532	NA	NA
0	0	0	0	-320261	-320383	0	0	-215025	-215146	NA	NA
0	0	-238160	-238363	0	0	274531	274734	216889	217109	NA	NA
0	0	-236062	-238124	0	0	274775	276851	217621	219673	NA	NA
192017	192136	0	0	257731	257850	0	0	219755	219874	NA	NA
192137	192865	0	0	0	0	0	0	219875	220597	NA	NA
0	0	197232	197403	0	0	106952	107115	221736	221893	NA	NA
372151	373021	0	0	0	0	107264	108159	221995	222869	NA	NA
373022	373237	0	0	0	0	0	0	222870	223085	NA	NA
23044	23776	0	0	0	0	0	0	-224735	-225468	NA	NA
22664	22864	0	0	0	0	0	0	-225699	-225907	NA	NA
0	0	0	0	-133036	-133405	-245199	-245556	227754	228127	NA	NA
0	0	0	0	-132254	-133002	-244444	-245194	228161	228891	NA	NA
0	0	0	0	-132022	-132230	-244220	-244421	228914	229118	NA	NA
0	0	0	0	-131843	-132022	0	0	229119	229305	NA	NA
0	0	-118530	-119164	-131034	-131686	-149190	-149828	229407	230027	NA	NA
174703	174824	-118006	-118124	0	0	-148660	-148784	230445	230564	NA	NA
174873	174990	-117879	-118001	0	0	-148492	-148616	230647	230781	NA	NA
174991	175319	0	0	0	0	-148176	-148491	230782	231103	NA	NA
175320	175447	0	0	0	0	0	0	231104	231240	NA	NA
175515	175747	-37842	-38075	0	0	-147842	-148065	231289	231521	NA	NA
176230	176471	0	0	-315897	-316161	-147093	-147341	232014	232253	NA	NA
176496	176686	0	0	-315673	-315866	-146837	-147027	232278	232458	NA	NA
176692	176865	0	0	-315491	-315667	-146643	-146812	232464	232628	NA	NA
58759	59068	0	0	0	0	0	0	232856	233130	NA	NA
170304	170748	0	0	-240674	-241114	159286	159726	-234318	-234758	NA	NA
0	0	0	0	-241116	-241327	159080	159285	-234760	-234962	NA	NA
0	0	0	0	-241361	-241601	158810	159050	-235022	-235257	NA	NA
166272	167052	0	0	-243836	-244612	155750	156529	-237449	-238230	NA	NA
165970	166267	0	0	-244694	-244994	155373	155668	-238312	-238607	NA	NA
165193	165947	0	0	-245008	-245765	154602	155358	-238630	-239385	NA	NA
165061	165192	0	0	-245766	-245912	0	0	-239386	-239517	NA	NA
164431	165056	0	0	-392573	-393196	0	0	-239522	-240145	NA	NA
162113	163178	0	0	-394223	-395285	0	0	-240236	-241288	NA	NA
161906	162112	0	0	0	0	0	0	-241289	-241493	NA	NA
158805	159019	0	0	0	0	0	0	-241525	-241739	NA	NA
158804	158804	0	0	-395290	-395291	-104829	-105027	-241740	-241741	NA	NA
319818	320181	0	0	-398323	-398686	65527	65890	-242590	-242948	NA	NA
319643	319797	0	0	0	0	0	0	-242962	-243110	NA	NA
0	0	-41943	-41990	0	0	-133365	-133720	246664	246940	NA	NA
0	0	-41540	-41676	0	0	-132956	-133092	247562	247698	NA	NA
202668	203009	58752	59088	0	0	-132448	-132780	247889	248230	NA	NA
203010	203232	59089	59324	0	0	0	0	248231	248448	NA	NA
203295	203472	59357	59532	0	0	-132184	-132360	248519	248698	NA	NA
383829	383944	0	0	-264829	-264937	0	0	-249109	-249216	NA	NA
383729	383828	0	0	0	0	0	0	-249217	-249319	NA	NA
218449	218707	-165389	-165647	0	0	189230	189488	-250078	-250345	NA	NA
218139	218435	-165687	-165986	0	0	188900	189196	-250379	-250672	NA	NA
217111	217916	-166248	-167056	0	0	187782	188593	-250967	-251769	NA	NA
216899	217024	0	0	0	0	187570	187698	-251877	-252005	NA	NA
216033	216174	0	0	0	0	186576	186717	-252854	-252998	NA	NA
215739	215976	0	0	0	0	186222	186459	-253013	-253256	NA	NA
215442	215664	0	0	0	0	185925	186147	-253331	-253554	NA	NA
214917	215441	0	0	-278916	-279435	185400	185924	-253554	-254078	NA	NA
214811	214916	0	0	0	0	185294	185399	-254079	-254184	NA	NA
214653	214810	0	0	0	0	0	0	-254185	-254345	NA	NA
0	0	0	0	-280644	-280828	0	0	-254720	-254910	NA	NA
0	0	0	0	318154	318261	0	0	-255734	-255839	NA	NA
0	0	0	0	317980	318133	0	0	-255842	-255985	NA	NA
0	0	0	0	317568	317777	0	0	-256229	-256432	NA	NA
0	0	0	0	-262074	-262330	0	0	-260442	-260708	NA	NA
0	0	0	0	402642	402809	0	0	266739	266908	NA	NA
0	0	0	0	-86323	-86559	0	0	267367	267604	NA	NA
0	0	0	0	-83623	-83738	0	0	268015	268124	NA	NA
0	0	0	0	0	0	29029	29459	268793	269228	NA	NA
0	0	0	0	0	0	-28327	-28736	269654	270056	NA	NA
0	0	0	0	-333691	-333907	0	0	271065	271269	NA	NA
0	0	0	0	-333585	-333689	0	0	271270	271374	NA	NA
0	0	0	0	-449484	-449589	183369	183465	276865	276969	NA	NA
0	0	-13699	-13807	-448567	-448676	0	0	277777	277888	NA	NA
0	0	-13442	-13698	0	0	0	0	277889	278161	NA	NA
228841	228841	141847	142001	0	0	0	0	278502	278502	NA	NA
228842	228909	142002	142960	0	0	179295	180253	278503	278570	NA	NA
302994	303145	0	0	0	0	0	0	-278775	-278918	NA	NA
314536	314690	0	0	0	0	0	0	-278934	-279087	NA	NA
282729	282886	0	0	0	0	0	0	-280119	-280257	NA	NA
384274	384960	0	0	0	0	0	0	282910	283608	NA	NA
57785	58534	0	0	0	0	0	0	-283617	-284342	NA	NA
0	0	184684	185276	0	0	314164	314765	-284344	-285054	NA	NA
0	0	183936	184162	0	0	313857	314083	-285118	-285344	NA	NA
0	0	183766	183928	0	0	313648	313828	-285347	-285518	NA	NA
0	0	0	0	-240223	-240529	0	0	286839	287142	NA	NA
189635	189946	0	0	-239901	-240221	0	0	287143	287449	NA	NA
189947	190107	0	0	-239745	-239900	196802	196957	287450	287610	NA	NA
0	0	265563	266892	-237169	-238525	198178	199522	288824	290149	NA	NA
0	0	-188445	-188564	0	0	-317945	-318064	-293107	-293193	NA	NA
276269	276892	0	0	-125163	-125786	234071	234694	-294158	-294790	NA	NA
319065	319204	0	0	0	0	0	0	-294917	-295058	NA	NA
379278	379991	0	0	0	0	0	0	-295155	-295809	NA	NA
375429	376882	0	0	0	0	0	0	296211	296447	NA	NA
360966	361123	-180650	-180801	0	0	343179	343336	-300939	-301090	NA	NA
296147	296698	0	0	0	0	0	0	-302373	-302743	NA	NA
295078	295842	0	0	0	0	0	0	-302748	-303511	NA	NA
294638	295073	0	0	0	0	0	0	-303845	-304281	NA	NA
0	0	-195644	-195751	0	0	0	0	-304661	-304768	NA	NA
0	0	-195757	-195894	0	0	0	0	-304794	-304926	NA	NA
65787	66091	0	0	0	0	0	0	306002	306307	NA	NA
118788	119125	0	0	0	0	0	0	-307272	-307614	NA	NA
117045	117171	0	0	0	0	0	0	-308807	-308944	NA	NA
311965	312443	14673	14806	0	0	296271	296404	310396	311883	NA	NA
0	0	0	0	185363	185793	0	0	-313382	-313805	NA	NA
33325	33528	0	0	185140	185362	0	0	-313806	-314016	NA	NA
0	0	0	0	184772	185044	0	0	-314127	-314379	NA	NA
359988	360180	-181466	-181675	0	0	342287	342486	316101	316288	NA	NA
8150	8359	0	0	0	0	0	0	-321020	-321227	NA	NA
0	0	0	0	-11885	-13335	0	0	-321690	-323127	NA	NA
0	0	-99722	-100065	0	0	0	0	324002	324365	NA	NA
0	0	-99220	-99721	-470262	-470773	0	0	324366	324860	NA	NA
243320	243549	-98975	-99219	-470012	-470261	0	0	324861	325095	NA	NA
0	0	-98620	-98974	-469652	-470011	0	0	325096	325455	NA	NA
243962	244541	-98031	-98618	-469038	-469650	0	0	325456	326025	NA	NA
244565	244719	-97878	-98027	-468860	-469013	0	0	326049	326198	NA	NA
0	0	96475	96629	-465336	-465490	-170117	-170277	328662	328812	NA	NA
0	0	0	0	-465162	-465331	0	0	328813	328971	NA	NA
0	0	0	0	-464949	-465161	-169711	-169923	328972	329184	NA	NA
247737	247982	0	0	-464703	-464948	-169465	-169710	329185	329430	NA	NA
0	0	0	0	-464027	-464227	0	0	329959	330139	NA	NA
254250	254407	125690	125846	0	0	-163008	-163170	335863	336011	NA	NA
254408	254713	0	0	0	0	-162710	-163007	336012	336319	NA	NA
254718	254819	0	0	0	0	0	0	336320	336415	NA	NA
254928	255134	0	0	383870	384076	-162299	-162496	336584	336785	NA	NA
255341	255524	104077	104260	0	0	0	0	336986	337169	NA	NA
255525	255913	104261	104642	0	0	-161701	-162084	337170	337554	NA	NA
256164	256263	104870	104974	0	0	-161363	-161462	337785	337879	NA	NA
0	0	0	0	0	0	-302862	-303746	-339546	-340451	NA	NA
0	0	219645	220031	0	0	-226362	-226748	-341153	-341532	NA	NA
0	0	219144	219631	0	0	-226762	-227249	-341546	-342031	NA	NA
0	0	0	0	0	0	-227251	-227637	-342033	-342392	NA	NA
0	0	216744	216863	0	0	0	0	-344822	-344941	NA	NA
0	0	0	0	-282603	-282993	0	0	-346801	-347190	NA	NA
2769	4411	0	0	0	0	0	0	0	0	NA	NA
6314	6437	0	0	0	0	0	0	0	0	NA	NA
7892	8149	0	0	0	0	0	0	0	0	NA	NA
8360	9733	0	0	0	0	0	0	0	0	NA	NA
9932	11076	0	0	0	0	0	0	0	0	NA	NA
12181	12468	0	0	0	0	0	0	0	0	NA	NA
12604	15932	0	0	0	0	0	0	0	0	NA	NA
16076	17036	0	0	0	0	0	0	0	0	NA	NA
20866	22663	0	0	0	0	0	0	0	0	NA	NA
22865	23043	0	0	0	0	0	0	0	0	NA	NA
23777	25226	0	0	0	0	0	0	0	0	NA	NA
25274	26260	0	0	0	0	0	0	0	0	NA	NA
27276	27780	0	0	0	0	0	0	0	0	NA	NA
27850	27969	0	0	0	0	0	0	0	0	NA	NA
28038	28331	0	0	0	0	0	0	0	0	NA	NA
28494	28668	0	0	0	0	0	0	0	0	NA	NA
28749	29117	0	0	0	0	0	0	0	0	NA	NA
29920	33324	0	0	0	0	0	0	0	0	NA	NA
33529	34571	0	0	0	0	0	0	0	0	NA	NA
34723	35828	0	0	0	0	0	0	0	0	NA	NA
35917	38193	0	0	0	0	0	0	0	0	NA	NA
38445	43927	0	0	0	0	0	0	0	0	NA	NA
45973	46848	0	0	0	0	0	0	0	0	NA	NA
49791	50132	0	0	0	0	0	0	0	0	NA	NA
50475	51090	0	0	0	0	0	0	0	0	NA	NA
51174	51541	0	0	0	0	0	0	0	0	NA	NA
51690	53950	0	0	0	0	0	0	0	0	NA	NA
55341	55853	0	0	0	0	0	0	0	0	NA	NA
55974	57784	0	0	0	0	0	0	0	0	NA	NA
59255	59862	0	0	0	0	0	0	0	0	NA	NA
64835	64936	0	0	0	0	0	0	0	0	NA	NA
65157	65786	0	0	0	0	0	0	0	0	NA	NA
66092	66753	0	0	0	0	0	0	0	0	NA	NA
66806	66999	0	0	0	0	0	0	0	0	NA	NA
67393	68150	0	0	0	0	0	0	0	0	NA	NA
68284	74600	0	0	0	0	0	0	0	0	NA	NA
75920	76314	0	0	0	0	0	0	0	0	NA	NA
77040	84233	0	0	0	0	0	0	0	0	NA	NA
84670	85271	0	0	0	0	0	0	0	0	NA	NA
86887	91187	0	0	0	0	0	0	0	0	NA	NA
91574	91800	0	0	0	0	0	0	0	0	NA	NA
101229	105724	0	0	0	0	0	0	0	0	NA	NA
106425	110988	0	0	0	0	0	0	0	0	NA	NA
111167	111707	0	0	0	0	0	0	0	0	NA	NA
112691	112865	0	0	0	0	0	0	0	0	NA	NA
115126	117044	0	0	0	0	0	0	0	0	NA	NA
117172	118787	0	0	0	0	0	0	0	0	NA	NA
119126	123041	0	0	0	0	0	0	0	0	NA	NA
123359	126089	0	0	0	0	0	0	0	0	NA	NA
126195	130981	0	0	0	0	0	0	0	0	NA	NA
131197	132237	0	0	0	0	0	0	0	0	NA	NA
132430	135160	0	0	0	0	0	0	0	0	NA	NA
135330	136722	0	0	0	0	0	0	0	0	NA	NA
136880	137556	0	0	0	0	0	0	0	0	NA	NA
138409	140323	0	0	0	0	0	0	0	0	NA	NA
140474	140906	0	0	0	0	0	0	0	0	NA	NA
146416	146667	0	0	0	0	0	0	0	0	NA	NA
147041	147410	0	0	0	0	0	0	0	0	NA	NA
149072	149175	0	0	0	0	0	0	0	0	NA	NA
153687	154724	0	0	0	0	0	0	0	0	NA	NA
154811	155079	0	0	0	0	0	0	0	0	NA	NA
156893	157179	0	0	0	0	0	0	0	0	NA	NA
157469	157623	0	0	0	0	0	0	0	0	NA	NA
159020	160328	0	0	0	0	0	0	0	0	NA	NA
160526	160699	0	0	0	0	0	0	0	0	NA	NA
160796	161905	0	0	0	0	0	0	0	0	NA	NA
163637	163744	0	0	0	0	0	0	0	0	NA	NA
169267	170303	0	0	0	0	0	0	0	0	NA	NA
170755	174316	0	0	0	0	0	0	0	0	NA	NA
179429	179936	0	0	0	0	0	0	0	0	NA	NA
180387	180923	0	0	0	0	0	0	0	0	NA	NA
181024	181755	0	0	0	0	0	0	0	0	NA	NA
182472	183533	0	0	0	0	0	0	0	0	NA	NA
183729	188451	0	0	0	0	0	0	0	0	NA	NA
188510	189634	0	0	0	0	0	0	0	0	NA	NA
191800	191902	0	0	0	0	0	0	0	0	NA	NA
192866	193450	0	0	0	0	0	0	0	0	NA	NA
198313	199739	0	0	0	0	0	0	0	0	NA	NA
200420	201514	0	0	0	0	0	0	0	0	NA	NA
201857	202514	0	0	0	0	0	0	0	0	NA	NA
205679	213836	0	0	0	0	0	0	0	0	NA	NA
213929	214652	0	0	0	0	0	0	0	0	NA	NA
218764	219658	0	0	0	0	0	0	0	0	NA	NA
219849	221549	0	0	0	0	0	0	0	0	NA	NA
222947	223441	0	0	0	0	0	0	0	0	NA	NA
223632	225845	0	0	0	0	0	0	0	0	NA	NA
226004	227958	0	0	0	0	0	0	0	0	NA	NA
228910	229459	0	0	0	0	0	0	0	0	NA	NA
238256	239092	0	0	0	0	0	0	0	0	NA	NA
240566	243319	0	0	0	0	0	0	0	0	NA	NA
243550	243961	0	0	0	0	0	0	0	0	NA	NA
256448	256770	0	0	0	0	0	0	0	0	NA	NA
259031	259296	0	0	0	0	0	0	0	0	NA	NA
261436	261574	0	0	0	0	0	0	0	0	NA	NA
267464	267606	0	0	0	0	0	0	0	0	NA	NA
268453	270648	0	0	0	0	0	0	0	0	NA	NA
274371	274687	0	0	0	0	0	0	0	0	NA	NA
274986	276267	0	0	0	0	0	0	0	0	NA	NA
279874	282728	0	0	0	0	0	0	0	0	NA	NA
282887	282997	0	0	0	0	0	0	0	0	NA	NA
283933	285352	0	0	0	0	0	0	0	0	NA	NA
285799	288317	0	0	0	0	0	0	0	0	NA	NA
288927	294637	0	0	0	0	0	0	0	0	NA	NA
295843	296146	0	0	0	0	0	0	0	0	NA	NA
296809	296938	0	0	0	0	0	0	0	0	NA	NA
297885	301339	0	0	0	0	0	0	0	0	NA	NA
302213	302993	0	0	0	0	0	0	0	0	NA	NA
303146	303314	0	0	0	0	0	0	0	0	NA	NA
303778	304131	0	0	0	0	0	0	0	0	NA	NA
304619	304985	0	0	0	0	0	0	0	0	NA	NA
305043	305220	0	0	0	0	0	0	0	0	NA	NA
305539	307550	0	0	0	0	0	0	0	0	NA	NA
308276	310281	0	0	0	0	0	0	0	0	NA	NA
311687	311950	0	0	0	0	0	0	0	0	NA	NA
312530	313275	0	0	0	0	0	0	0	0	NA	NA
314160	314283	0	0	0	0	0	0	0	0	NA	NA
314691	315252	0	0	0	0	0	0	0	0	NA	NA
315315	318759	0	0	0	0	0	0	0	0	NA	NA
319205	319642	0	0	0	0	0	0	0	0	NA	NA
320185	320296	0	0	0	0	0	0	0	0	NA	NA
322415	322630	0	0	0	0	0	0	0	0	NA	NA
323068	324288	0	0	0	0	0	0	0	0	NA	NA
324389	325386	0	0	0	0	0	0	0	0	NA	NA
347904	348727	0	0	0	0	0	0	0	0	NA	NA
351531	352129	0	0	0	0	0	0	0	0	NA	NA
352786	357414	0	0	0	0	0	0	0	0	NA	NA
361352	361572	0	0	0	0	0	0	0	0	NA	NA
361855	362612	0	0	0	0	0	0	0	0	NA	NA
363539	363689	0	0	0	0	0	0	0	0	NA	NA
364051	364663	0	0	0	0	0	0	0	0	NA	NA
366265	366394	0	0	0	0	0	0	0	0	NA	NA
369788	371150	0	0	0	0	0	0	0	0	NA	NA
373238	373545	0	0	0	0	0	0	0	0	NA	NA
373639	375428	0	0	0	0	0	0	0	0	NA	NA
377098	377221	0	0	0	0	0	0	0	0	NA	NA
377678	377958	0	0	0	0	0	0	0	0	NA	NA
378767	379277	0	0	0	0	0	0	0	0	NA	NA
380534	382841	0	0	0	0	0	0	0	0	NA	NA
383490	383728	0	0	0	0	0	0	0	0	NA	NA
383947	384273	0	0	0	0	0	0	0	0	NA	NA
384961	386852	0	0	0	0	0	0	0	0	NA	NA
386934	387399	0	0	0	0	0	0	0	0	NA	NA
0	0	1	371	0	0	0	0	0	0	NA	NA
0	0	793	8581	0	0	0	0	0	0	NA	NA
0	0	8649	11198	0	0	0	0	0	0	NA	NA
0	0	11596	12451	0	0	0	0	0	0	NA	NA
0	0	12797	13340	0	0	0	0	0	0	NA	NA
0	0	20026	20680	0	0	0	0	0	0	NA	NA
0	0	21642	25792	0	0	0	0	0	0	NA	NA
0	0	26806	34607	0	0	0	0	0	0	NA	NA
0	0	34821	36739	0	0	0	0	0	0	NA	NA
0	0	38153	38316	0	0	0	0	0	0	NA	NA
0	0	40346	40446	0	0	0	0	0	0	NA	NA
0	0	40576	41270	0	0	0	0	0	0	NA	NA
0	0	49109	49280	0	0	0	0	0	0	NA	NA
0	0	56156	56354	0	0	0	0	0	0	NA	NA
0	0	56502	56727	0	0	0	0	0	0	NA	NA
0	0	56856	57803	0	0	0	0	0	0	NA	NA
0	0	58495	58719	0	0	0	0	0	0	NA	NA
0	0	62304	65129	0	0	0	0	0	0	NA	NA
0	0	68256	69878	0	0	0	0	0	0	NA	NA
0	0	70064	70916	0	0	0	0	0	0	NA	NA
0	0	71231	74776	0	0	0	0	0	0	NA	NA
0	0	84868	87505	0	0	0	0	0	0	NA	NA
0	0	87551	88764	0	0	0	0	0	0	NA	NA
0	0	93488	93777	0	0	0	0	0	0	NA	NA
0	0	96755	97355	0	0	0	0	0	0	NA	NA
0	0	100403	101844	0	0	0	0	0	0	NA	NA
0	0	101981	103867	0	0	0	0	0	0	NA	NA
0	0	105817	106727	0	0	0	0	0	0	NA	NA
0	0	110322	110423	0	0	0	0	0	0	NA	NA
0	0	111571	111741	0	0	0	0	0	0	NA	NA
0	0	111856	112230	0	0	0	0	0	0	NA	NA
0	0	113321	117878	0	0	0	0	0	0	NA	NA
0	0	119203	119408	0	0	0	0	0	0	NA	NA
0	0	125847	126087	0	0	0	0	0	0	NA	NA
0	0	134819	135083	0	0	0	0	0	0	NA	NA
0	0	137218	137946	0	0	0	0	0	0	NA	NA
0	0	138246	139479	0	0	0	0	0	0	NA	NA
0	0	140782	141249	0	0	0	0	0	0	NA	NA
0	0	143765	145604	0	0	0	0	0	0	NA	NA
0	0	146108	146771	0	0	0	0	0	0	NA	NA
0	0	147063	147211	0	0	0	0	0	0	NA	NA
0	0	148411	148717	0	0	0	0	0	0	NA	NA
0	0	157161	157414	0	0	0	0	0	0	NA	NA
0	0	159794	159964	0	0	0	0	0	0	NA	NA
0	0	160794	160914	0	0	0	0	0	0	NA	NA
0	0	161247	161500	0	0	0	0	0	0	NA	NA
0	0	162869	163178	0	0	0	0	0	0	NA	NA
0	0	164582	165321	0	0	0	0	0	0	NA	NA
0	0	167112	172525	0	0	0	0	0	0	NA	NA
0	0	178361	179348	0	0	0	0	0	0	NA	NA
0	0	180159	180542	0	0	0	0	0	0	NA	NA
0	0	182390	182578	0	0	0	0	0	0	NA	NA
0	0	188565	192438	0	0	0	0	0	0	NA	NA
0	0	193169	193349	0	0	0	0	0	0	NA	NA
0	0	193804	195643	0	0	0	0	0	0	NA	NA
0	0	195895	196445	0	0	0	0	0	0	NA	NA
0	0	197404	201479	0	0	0	0	0	0	NA	NA
0	0	207007	207132	0	0	0	0	0	0	NA	NA
0	0	209885	216743	0	0	0	0	0	0	NA	NA
0	0	216864	217444	0	0	0	0	0	0	NA	NA
0	0	217507	217757	0	0	0	0	0	0	NA	NA
0	0	235743	235885	0	0	0	0	0	0	NA	NA
0	0	243188	243650	0	0	0	0	0	0	NA	NA
0	0	244328	245217	0	0	0	0	0	0	NA	NA
0	0	245924	246215	0	0	0	0	0	0	NA	NA
0	0	249574	264241	0	0	0	0	0	0	NA	NA
0	0	264290	264431	0	0	0	0	0	0	NA	NA
0	0	0	0	1	11884	0	0	0	0	NA	NA
0	0	0	0	13336	14130	0	0	0	0	NA	NA
0	0	0	0	14368	15758	0	0	0	0	NA	NA
0	0	0	0	19403	21730	0	0	0	0	NA	NA
0	0	0	0	21993	23318	0	0	0	0	NA	NA
0	0	0	0	23434	24765	0	0	0	0	NA	NA
0	0	0	0	24961	25129	0	0	0	0	NA	NA
0	0	0	0	25371	27009	0	0	0	0	NA	NA
0	0	0	0	27070	34111	0	0	0	0	NA	NA
0	0	0	0	36734	38228	0	0	0	0	NA	NA
0	0	0	0	38368	38990	0	0	0	0	NA	NA
0	0	0	0	41430	44679	0	0	0	0	NA	NA
0	0	0	0	44893	46547	0	0	0	0	NA	NA
0	0	0	0	46741	46841	0	0	0	0	NA	NA
0	0	0	0	49373	49644	0	0	0	0	NA	NA
0	0	0	0	51032	51232	0	0	0	0	NA	NA
0	0	0	0	52893	64118	0	0	0	0	NA	NA
0	0	0	0	64633	67605	0	0	0	0	NA	NA
0	0	0	0	68081	70781	0	0	0	0	NA	NA
0	0	0	0	74217	80033	0	0	0	0	NA	NA
0	0	0	0	80202	83622	0	0	0	0	NA	NA
0	0	0	0	83739	86322	0	0	0	0	NA	NA
0	0	0	0	86560	86725	0	0	0	0	NA	NA
0	0	0	0	86825	91144	0	0	0	0	NA	NA
0	0	0	0	91916	94991	0	0	0	0	NA	NA
0	0	0	0	95554	96848	0	0	0	0	NA	NA
0	0	0	0	98886	99000	0	0	0	0	NA	NA
0	0	0	0	99549	113483	0	0	0	0	NA	NA
0	0	0	0	113961	124881	0	0	0	0	NA	NA
0	0	0	0	125938	127683	0	0	0	0	NA	NA
0	0	0	0	129330	129867	0	0	0	0	NA	NA
0	0	0	0	129928	130628	0	0	0	0	NA	NA
0	0	0	0	133406	133762	0	0	0	0	NA	NA
0	0	0	0	137131	137981	0	0	0	0	NA	NA
0	0	0	0	140242	140463	0	0	0	0	NA	NA
0	0	0	0	142410	142565	0	0	0	0	NA	NA
0	0	0	0	143291	160713	0	0	0	0	NA	NA
0	0	0	0	161258	163069	0	0	0	0	NA	NA
0	0	0	0	165221	165490	0	0	0	0	NA	NA
0	0	0	0	166894	168282	0	0	0	0	NA	NA
0	0	0	0	170754	177547	0	0	0	0	NA	NA
0	0	0	0	177865	182305	0	0	0	0	NA	NA
0	0	0	0	183971	184169	0	0	0	0	NA	NA
0	0	0	0	184316	184771	0	0	0	0	NA	NA
0	0	0	0	185794	188265	0	0	0	0	NA	NA
0	0	0	0	188426	189264	0	0	0	0	NA	NA
0	0	0	0	189574	190283	0	0	0	0	NA	NA
0	0	0	0	198136	200212	0	0	0	0	NA	NA
0	0	0	0	201306	207776	0	0	0	0	NA	NA
0	0	0	0	207994	208283	0	0	0	0	NA	NA
0	0	0	0	208391	208985	0	0	0	0	NA	NA
0	0	0	0	209367	219493	0	0	0	0	NA	NA
0	0	0	0	219553	219853	0	0	0	0	NA	NA
0	0	0	0	220237	220350	0	0	0	0	NA	NA
0	0	0	0	220520	221340	0	0	0	0	NA	NA
0	0	0	0	226386	228447	0	0	0	0	NA	NA
0	0	0	0	228709	231982	0	0	0	0	NA	NA
0	0	0	0	232073	234148	0	0	0	0	NA	NA
0	0	0	0	235417	236037	0	0	0	0	NA	NA
0	0	0	0	245913	246371	0	0	0	0	NA	NA
0	0	0	0	247962	248209	0	0	0	0	NA	NA
0	0	0	0	251646	252151	0	0	0	0	NA	NA
0	0	0	0	252907	254497	0	0	0	0	NA	NA
0	0	0	0	254994	255161	0	0	0	0	NA	NA
0	0	0	0	255600	256589	0	0	0	0	NA	NA
0	0	0	0	256797	257616	0	0	0	0	NA	NA
0	0	0	0	257851	258036	0	0	0	0	NA	NA
0	0	0	0	258420	258672	0	0	0	0	NA	NA
0	0	0	0	258815	259396	0	0	0	0	NA	NA
0	0	0	0	259967	260142	0	0	0	0	NA	NA
0	0	0	0	260584	262073	0	0	0	0	NA	NA
0	0	0	0	262331	264828	0	0	0	0	NA	NA
0	0	0	0	264938	271665	0	0	0	0	NA	NA
0	0	0	0	272073	272445	0	0	0	0	NA	NA
0	0	0	0	273470	275681	0	0	0	0	NA	NA
0	0	0	0	275833	277774	0	0	0	0	NA	NA
0	0	0	0	277873	278915	0	0	0	0	NA	NA
0	0	0	0	279436	280643	0	0	0	0	NA	NA
0	0	0	0	280829	282602	0	0	0	0	NA	NA
0	0	0	0	282994	283168	0	0	0	0	NA	NA
0	0	0	0	283233	286863	0	0	0	0	NA	NA
0	0	0	0	288391	305709	0	0	0	0	NA	NA
0	0	0	0	305859	306301	0	0	0	0	NA	NA
0	0	0	0	306388	307018	0	0	0	0	NA	NA
0	0	0	0	310682	312543	0	0	0	0	NA	NA
0	0	0	0	312804	313517	0	0	0	0	NA	NA
0	0	0	0	316644	317014	0	0	0	0	NA	NA
0	0	0	0	317066	317467	0	0	0	0	NA	NA
0	0	0	0	317778	317979	0	0	0	0	NA	NA
0	0	0	0	318262	320260	0	0	0	0	NA	NA
0	0	0	0	320384	321292	0	0	0	0	NA	NA
0	0	0	0	322119	324172	0	0	0	0	NA	NA
0	0	0	0	324584	324750	0	0	0	0	NA	NA
0	0	0	0	325035	325862	0	0	0	0	NA	NA
0	0	0	0	326778	327147	0	0	0	0	NA	NA
0	0	0	0	327299	328901	0	0	0	0	NA	NA
0	0	0	0	329338	329464	0	0	0	0	NA	NA
0	0	0	0	331510	332543	0	0	0	0	NA	NA
0	0	0	0	332693	333584	0	0	0	0	NA	NA
0	0	0	0	333908	335009	0	0	0	0	NA	NA
0	0	0	0	335078	340971	0	0	0	0	NA	NA
0	0	0	0	341076	341230	0	0	0	0	NA	NA
0	0	0	0	342768	343090	0	0	0	0	NA	NA
0	0	0	0	343767	344707	0	0	0	0	NA	NA
0	0	0	0	345960	349088	0	0	0	0	NA	NA
0	0	0	0	349592	354914	0	0	0	0	NA	NA
0	0	0	0	363395	366256	0	0	0	0	NA	NA
0	0	0	0	366452	368558	0	0	0	0	NA	NA
0	0	0	0	368720	369721	0	0	0	0	NA	NA
0	0	0	0	369970	371333	0	0	0	0	NA	NA
0	0	0	0	374474	377749	0	0	0	0	NA	NA
0	0	0	0	378357	381296	0	0	0	0	NA	NA
0	0	0	0	381693	383219	0	0	0	0	NA	NA
0	0	0	0	383354	383860	0	0	0	0	NA	NA
0	0	0	0	384219	385113	0	0	0	0	NA	NA
0	0	0	0	390935	391240	0	0	0	0	NA	NA
0	0	0	0	391383	391914	0	0	0	0	NA	NA
0	0	0	0	392005	392572	0	0	0	0	NA	NA
0	0	0	0	396094	396551	0	0	0	0	NA	NA
0	0	0	0	398210	398320	0	0	0	0	NA	NA
0	0	0	0	398687	399201	0	0	0	0	NA	NA
0	0	0	0	400705	402641	0	0	0	0	NA	NA
0	0	0	0	402810	409104	0	0	0	0	NA	NA
0	0	0	0	409535	410121	0	0	0	0	NA	NA
0	0	0	0	410187	410915	0	0	0	0	NA	NA
0	0	0	0	411151	416040	0	0	0	0	NA	NA
0	0	0	0	416840	417644	0	0	0	0	NA	NA
0	0	0	0	417828	418096	0	0	0	0	NA	NA
0	0	0	0	421448	422136	0	0	0	0	NA	NA
0	0	0	0	422226	422693	0	0	0	0	NA	NA
0	0	0	0	422958	423937	0	0	0	0	NA	NA
0	0	0	0	424071	427781	0	0	0	0	NA	NA
0	0	0	0	429888	432221	0	0	0	0	NA	NA
0	0	0	0	432340	433387	0	0	0	0	NA	NA
0	0	0	0	433528	433843	0	0	0	0	NA	NA
0	0	0	0	433955	434757	0	0	0	0	NA	NA
0	0	0	0	435463	436108	0	0	0	0	NA	NA
0	0	0	0	437148	441863	0	0	0	0	NA	NA
0	0	0	0	441978	442118	0	0	0	0	NA	NA
0	0	0	0	447042	447425	0	0	0	0	NA	NA
0	0	0	0	450236	454789	0	0	0	0	NA	NA
0	0	0	0	454972	458335	0	0	0	0	NA	NA
0	0	0	0	470774	476467	0	0	0	0	NA	NA
0	0	0	0	477670	478228	0	0	0	0	NA	NA
0	0	0	0	479486	493011	0	0	0	0	NA	NA
0	0	0	0	493206	495022	0	0	0	0	NA	NA
0	0	0	0	495075	496328	0	0	0	0	NA	NA
0	0	0	0	497931	498172	0	0	0	0	NA	NA
0	0	0	0	498948	500423	0	0	0	0	NA	NA
0	0	0	0	500499	503958	0	0	0	0	NA	NA
0	0	0	0	504210	514651	0	0	0	0	NA	NA
0	0	0	0	0	0	4694	5770	0	0	NA	NA
0	0	0	0	0	0	6212	7640	0	0	NA	NA
0	0	0	0	0	0	8433	9325	0	0	NA	NA
0	0	0	0	0	0	12085	13040	0	0	NA	NA
0	0	0	0	0	0	23491	23771	0	0	NA	NA
0	0	0	0	0	0	23823	24147	0	0	NA	NA
0	0	0	0	0	0	24260	27393	0	0	NA	NA
0	0	0	0	0	0	27567	27693	0	0	NA	NA
0	0	0	0	0	0	27922	28326	0	0	NA	NA
0	0	0	0	0	0	28737	29028	0	0	NA	NA
0	0	0	0	0	0	29460	37448	0	0	NA	NA
0	0	0	0	0	0	37516	37949	0	0	NA	NA
0	0	0	0	0	0	38112	40309	0	0	NA	NA
0	0	0	0	0	0	42708	43824	0	0	NA	NA
0	0	0	0	0	0	44818	48307	0	0	NA	NA
0	0	0	0	0	0	48990	49270	0	0	NA	NA
0	0	0	0	0	0	50632	50761	0	0	NA	NA
0	0	0	0	0	0	51251	53664	0	0	NA	NA
0	0	0	0	0	0	58005	58125	0	0	NA	NA
0	0	0	0	0	0	60384	61500	0	0	NA	NA
0	0	0	0	0	0	61761	62556	0	0	NA	NA
0	0	0	0	0	0	62875	63386	0	0	NA	NA
0	0	0	0	0	0	63576	65506	0	0	NA	NA
0	0	0	0	0	0	69061	74819	0	0	NA	NA
0	0	0	0	0	0	77048	77468	0	0	NA	NA
0	0	0	0	0	0	77571	78251	0	0	NA	NA
0	0	0	0	0	0	83123	83924	0	0	NA	NA
0	0	0	0	0	0	84009	86387	0	0	NA	NA
0	0	0	0	0	0	86527	87722	0	0	NA	NA
0	0	0	0	0	0	87850	88054	0	0	NA	NA
0	0	0	0	0	0	90240	90800	0	0	NA	NA
0	0	0	0	0	0	90912	91154	0	0	NA	NA
0	0	0	0	0	0	91375	93573	0	0	NA	NA
0	0	0	0	0	0	95162	96379	0	0	NA	NA
0	0	0	0	0	0	97475	98185	0	0	NA	NA
0	0	0	0	0	0	99793	100954	0	0	NA	NA
0	0	0	0	0	0	101052	101455	0	0	NA	NA
0	0	0	0	0	0	103362	103613	0	0	NA	NA
0	0	0	0	0	0	104195	104712	0	0	NA	NA
0	0	0	0	0	0	105880	106064	0	0	NA	NA
0	0	0	0	0	0	108160	108261	0	0	NA	NA
0	0	0	0	0	0	109635	110010	0	0	NA	NA
0	0	0	0	0	0	122562	125295	0	0	NA	NA
0	0	0	0	0	0	128424	128788	0	0	NA	NA
0	0	0	0	0	0	129563	129724	0	0	NA	NA
0	0	0	0	0	0	129838	131745	0	0	NA	NA
0	0	0	0	0	0	133879	134034	0	0	NA	NA
0	0	0	0	0	0	136694	136794	0	0	NA	NA
0	0	0	0	0	0	143343	144113	0	0	NA	NA
0	0	0	0	0	0	149867	152004	0	0	NA	NA
0	0	0	0	0	0	152071	152472	0	0	NA	NA
0	0	0	0	0	0	152873	154078	0	0	NA	NA
0	0	0	0	0	0	154223	154601	0	0	NA	NA
0	0	0	0	0	0	159733	159886	0	0	NA	NA
0	0	0	0	0	0	162537	162706	0	0	NA	NA
0	0	0	0	0	0	173587	176072	0	0	NA	NA
0	0	0	0	0	0	177146	178613	0	0	NA	NA
0	0	0	0	0	0	178853	179294	0	0	NA	NA
0	0	0	0	0	0	180451	181949	0	0	NA	NA
0	0	0	0	0	0	182470	182571	0	0	NA	NA
0	0	0	0	0	0	184199	185293	0	0	NA	NA
0	0	0	0	0	0	186460	186575	0	0	NA	NA
0	0	0	0	0	0	187350	187566	0	0	NA	NA
0	0	0	0	0	0	188781	188899	0	0	NA	NA
0	0	0	0	0	0	189556	189688	0	0	NA	NA
0	0	0	0	0	0	190164	196801	0	0	NA	NA
0	0	0	0	0	0	199951	200915	0	0	NA	NA
0	0	0	0	0	0	202443	204698	0	0	NA	NA
0	0	0	0	0	0	206478	207406	0	0	NA	NA
0	0	0	0	0	0	207880	213708	0	0	NA	NA
0	0	0	0	0	0	214601	214840	0	0	NA	NA
0	0	0	0	0	0	228040	228746	0	0	NA	NA
0	0	0	0	0	0	229794	230044	0	0	NA	NA
0	0	0	0	0	0	230107	231992	0	0	NA	NA
0	0	0	0	0	0	232244	233924	0	0	NA	NA
0	0	0	0	0	0	234935	235380	0	0	NA	NA
0	0	0	0	0	0	238616	243154	0	0	NA	NA
0	0	0	0	0	0	243893	244142	0	0	NA	NA
0	0	0	0	0	0	245619	245849	0	0	NA	NA
0	0	0	0	0	0	245934	246356	0	0	NA	NA
0	0	0	0	0	0	247110	247938	0	0	NA	NA
0	0	0	0	0	0	248186	248309	0	0	NA	NA
0	0	0	0	0	0	248494	248607	0	0	NA	NA
0	0	0	0	0	0	248732	249167	0	0	NA	NA
0	0	0	0	0	0	258641	259319	0	0	NA	NA
0	0	0	0	0	0	264840	266818	0	0	NA	NA
0	0	0	0	0	0	267002	268889	0	0	NA	NA
0	0	0	0	0	0	268965	271071	0	0	NA	NA
0	0	0	0	0	0	271136	271844	0	0	NA	NA
0	0	0	0	0	0	272319	272868	0	0	NA	NA
0	0	0	0	0	0	280765	281702	0	0	NA	NA
0	0	0	0	0	0	283040	283244	0	0	NA	NA
0	0	0	0	0	0	293468	294590	0	0	NA	NA
0	0	0	0	0	0	299622	299762	0	0	NA	NA
0	0	0	0	0	0	300204	302375	0	0	NA	NA
0	0	0	0	0	0	303747	303950	0	0	NA	NA
0	0	0	0	0	0	304155	304573	0	0	NA	NA
0	0	0	0	0	0	304626	306676	0	0	NA	NA
0	0	0	0	0	0	318065	320857	0	0	NA	NA
0	0	0	0	0	0	321442	321619	0	0	NA	NA
0	0	0	0	0	0	321680	322097	0	0	NA	NA
0	0	0	0	0	0	326711	334532	0	0	NA	NA
0	0	0	0	0	0	334775	335525	0	0	NA	NA
0	0	0	0	0	0	337356	339720	0	0	NA	NA
0	0	0	0	0	0	0	0	1	1521	NA	NA
0	0	0	0	0	0	0	0	1713	1858	NA	NA
0	0	0	0	0	0	0	0	4355	5745	NA	NA
0	0	0	0	0	0	0	0	5846	6044	NA	NA
0	0	0	0	0	0	0	0	6474	7633	NA	NA
0	0	0	0	0	0	0	0	9792	9918	NA	NA
0	0	0	0	0	0	0	0	9968	13246	NA	NA
0	0	0	0	0	0	0	0	13680	13780	NA	NA
0	0	0	0	0	0	0	0	14745	15526	NA	NA
0	0	0	0	0	0	0	0	15819	15990	NA	NA
0	0	0	0	0	0	0	0	16603	16806	NA	NA
0	0	0	0	0	0	0	0	28675	29813	NA	NA
0	0	0	0	0	0	0	0	29899	31222	NA	NA
0	0	0	0	0	0	0	0	32022	32501	NA	NA
0	0	0	0	0	0	0	0	33864	34510	NA	NA
0	0	0	0	0	0	0	0	34902	35061	NA	NA
0	0	0	0	0	0	0	0	35274	35675	NA	NA
0	0	0	0	0	0	0	0	35878	37482	NA	NA
0	0	0	0	0	0	0	0	37614	38753	NA	NA
0	0	0	0	0	0	0	0	39624	40098	NA	NA
0	0	0	0	0	0	0	0	41063	41435	NA	NA
0	0	0	0	0	0	0	0	42192	42377	NA	NA
0	0	0	0	0	0	0	0	43491	44307	NA	NA
0	0	0	0	0	0	0	0	45630	46210	NA	NA
0	0	0	0	0	0	0	0	46279	47574	NA	NA
0	0	0	0	0	0	0	0	49287	49418	NA	NA
0	0	0	0	0	0	0	0	50611	52456	NA	NA
0	0	0	0	0	0	0	0	52543	53209	NA	NA
0	0	0	0	0	0	0	0	53940	54532	NA	NA
0	0	0	0	0	0	0	0	54637	55524	NA	NA
0	0	0	0	0	0	0	0	67471	67574	NA	NA
0	0	0	0	0	0	0	0	69165	69299	NA	NA
0	0	0	0	0	0	0	0	72451	72800	NA	NA
0	0	0	0	0	0	0	0	72825	73196	NA	NA
0	0	0	0	0	0	0	0	73625	75908	NA	NA
0	0	0	0	0	0	0	0	76039	76506	NA	NA
0	0	0	0	0	0	0	0	76912	77413	NA	NA
0	0	0	0	0	0	0	0	77679	78156	NA	NA
0	0	0	0	0	0	0	0	78286	78970	NA	NA
0	0	0	0	0	0	0	0	79665	79883	NA	NA
0	0	0	0	0	0	0	0	80260	80984	NA	NA
0	0	0	0	0	0	0	0	85540	86085	NA	NA
0	0	0	0	0	0	0	0	86185	86575	NA	NA
0	0	0	0	0	0	0	0	86896	87008	NA	NA
0	0	0	0	0	0	0	0	88129	89922	NA	NA
0	0	0	0	0	0	0	0	89987	90727	NA	NA
0	0	0	0	0	0	0	0	91078	91330	NA	NA
0	0	0	0	0	0	0	0	93041	93274	NA	NA
0	0	0	0	0	0	0	0	93766	102245	NA	NA
0	0	0	0	0	0	0	0	102314	102642	NA	NA
0	0	0	0	0	0	0	0	103116	108327	NA	NA
0	0	0	0	0	0	0	0	108457	109123	NA	NA
0	0	0	0	0	0	0	0	109373	109686	NA	NA
0	0	0	0	0	0	0	0	109777	110844	NA	NA
0	0	0	0	0	0	0	0	116599	116812	NA	NA
0	0	0	0	0	0	0	0	117095	117643	NA	NA
0	0	0	0	0	0	0	0	123879	124777	NA	NA
0	0	0	0	0	0	0	0	126449	127381	NA	NA
0	0	0	0	0	0	0	0	129397	129751	NA	NA
0	0	0	0	0	0	0	0	130065	132791	NA	NA
0	0	0	0	0	0	0	0	134816	134935	NA	NA
0	0	0	0	0	0	0	0	135652	135792	NA	NA
0	0	0	0	0	0	0	0	136233	136893	NA	NA
0	0	0	0	0	0	0	0	140781	141527	NA	NA
0	0	0	0	0	0	0	0	141881	149054	NA	NA
0	0	0	0	0	0	0	0	149175	149842	NA	NA
0	0	0	0	0	0	0	0	149979	150368	NA	NA
0	0	0	0	0	0	0	0	150466	150608	NA	NA
0	0	0	0	0	0	0	0	150922	151029	NA	NA
0	0	0	0	0	0	0	0	151087	152101	NA	NA
0	0	0	0	0	0	0	0	152948	154081	NA	NA
0	0	0	0	0	0	0	0	154240	156101	NA	NA
0	0	0	0	0	0	0	0	156154	156816	NA	NA
0	0	0	0	0	0	0	0	158171	159526	NA	NA
0	0	0	0	0	0	0	0	159623	160532	NA	NA
0	0	0	0	0	0	0	0	164013	164196	NA	NA
0	0	0	0	0	0	0	0	167452	167574	NA	NA
0	0	0	0	0	0	0	0	171907	173360	NA	NA
0	0	0	0	0	0	0	0	173665	174351	NA	NA
0	0	0	0	0	0	0	0	174931	175064	NA	NA
0	0	0	0	0	0	0	0	175796	177018	NA	NA
0	0	0	0	0	0	0	0	182775	183941	NA	NA
0	0	0	0	0	0	0	0	184404	186472	NA	NA
0	0	0	0	0	0	0	0	186788	186916	NA	NA
0	0	0	0	0	0	0	0	192058	192520	NA	NA
0	0	0	0	0	0	0	0	192618	194226	NA	NA
0	0	0	0	0	0	0	0	194463	194676	NA	NA
0	0	0	0	0	0	0	0	195040	196306	NA	NA
0	0	0	0	0	0	0	0	202471	203252	NA	NA
0	0	0	0	0	0	0	0	206065	206551	NA	NA
0	0	0	0	0	0	0	0	208733	209490	NA	NA
0	0	0	0	0	0	0	0	210183	210444	NA	NA
0	0	0	0	0	0	0	0	210625	211797	NA	NA
0	0	0	0	0	0	0	0	212620	214195	NA	NA
0	0	0	0	0	0	0	0	214533	214854	NA	NA
0	0	0	0	0	0	0	0	215147	216888	NA	NA
0	0	0	0	0	0	0	0	217110	217608	NA	NA
0	0	0	0	0	0	0	0	220598	220824	NA	NA
0	0	0	0	0	0	0	0	223086	224734	NA	NA
0	0	0	0	0	0	0	0	225469	225698	NA	NA
0	0	0	0	0	0	0	0	225908	227222	NA	NA
0	0	0	0	0	0	0	0	227307	227631	NA	NA
0	0	0	0	0	0	0	0	233131	234311	NA	NA
0	0	0	0	0	0	0	0	243111	246663	NA	NA
0	0	0	0	0	0	0	0	246989	247561	NA	NA
0	0	0	0	0	0	0	0	248856	249106	NA	NA
0	0	0	0	0	0	0	0	249320	250077	NA	NA
0	0	0	0	0	0	0	0	250677	250966	NA	NA
0	0	0	0	0	0	0	0	251770	251876	NA	NA
0	0	0	0	0	0	0	0	252006	252285	NA	NA
0	0	0	0	0	0	0	0	252438	252806	NA	NA
0	0	0	0	0	0	0	0	254346	254719	NA	NA
0	0	0	0	0	0	0	0	254911	255733	NA	NA
0	0	0	0	0	0	0	0	255986	256228	NA	NA
0	0	0	0	0	0	0	0	256501	260441	NA	NA
0	0	0	0	0	0	0	0	260709	266738	NA	NA
0	0	0	0	0	0	0	0	266909	267366	NA	NA
0	0	0	0	0	0	0	0	267605	268014	NA	NA
0	0	0	0	0	0	0	0	268125	268792	NA	NA
0	0	0	0	0	0	0	0	269229	269653	NA	NA
0	0	0	0	0	0	0	0	270057	271064	NA	NA
0	0	0	0	0	0	0	0	271375	276864	NA	NA
0	0	0	0	0	0	0	0	278263	278488	NA	NA
0	0	0	0	0	0	0	0	278571	278774	NA	NA
0	0	0	0	0	0	0	0	279088	279368	NA	NA
0	0	0	0	0	0	0	0	279650	279941	NA	NA
0	0	0	0	0	0	0	0	280258	282909	NA	NA
0	0	0	0	0	0	0	0	285519	286780	NA	NA
0	0	0	0	0	0	0	0	292374	292600	NA	NA
0	0	0	0	0	0	0	0	293194	294116	NA	NA
0	0	0	0	0	0	0	0	294791	294916	NA	NA
0	0	0	0	0	0	0	0	295810	296210	NA	NA
0	0	0	0	0	0	0	0	299785	300862	NA	NA
0	0	0	0	0	0	0	0	301147	302372	NA	NA
0	0	0	0	0	0	0	0	303512	303844	NA	NA
0	0	0	0	0	0	0	0	304282	304660	NA	NA
0	0	0	0	0	0	0	0	304927	306001	NA	NA
0	0	0	0	0	0	0	0	306308	307150	NA	NA
0	0	0	0	0	0	0	0	307615	308806	NA	NA
0	0	0	0	0	0	0	0	308945	310381	NA	NA
0	0	0	0	0	0	0	0	311973	312521	NA	NA
0	0	0	0	0	0	0	0	312578	313381	NA	NA
0	0	0	0	0	0	0	0	314380	315972	NA	NA
0	0	0	0	0	0	0	0	316289	321019	NA	NA
0	0	0	0	0	0	0	0	321228	321689	NA	NA
0	0	0	0	0	0	0	0	323128	324001	NA	NA
0	0	0	0	0	0	0	0	336416	336583	NA	NA
0	0	0	0	0	0	0	0	339327	339545	NA	NA
0	0	0	0	0	0	0	0	340452	341152	NA	NA
0	0	0	0	0	0	0	0	342393	344821	NA	NA
0	0	0	0	0	0	0	0	344942	346800	NA	NA
Note: A collinear block was recorded in each line, with a negative number indicating that the sequence was inverted, and '0' indicating the lack of the homologous sequence in the mitogenome of the species. A total of 86 conserved collinear blocks were detected in all five species, and were specially numbered in the last column. Seq0: Tetragonia tetragonoides; Seq1: Sesuvium portulacastrum; Seq2: …
