# Supplementary material for: Assembly of the Complete Mitochondrial Genome of Pereskia aculeata Revealed That Two Pairs of Repetitive Elements Mediated the Recombination of the Genome
Source: Int J Mol Sci. 2023 May 6;24(9):8366. doi: 10.3390/ijms24098366 (PMC10179450; doi:10.3390/ijms24098366)
Supplement: Supplementary file 1 [file ijms-24-08366-s001.zip › TableS2.xlsx]

## Sheet: Sheet1
Table S2 Primers used in this study
Primer name	Primer sequence
F1	5'-GTCGATCTTACAACGCATCAATC-3'
R1	5'-GGTATACCAACGGTTAACCTAAATG-3'
F2	5'-CTCAATTCGCAACTGCTCAC-3'
R2	5'-GTTTAGTGACCCGAGTGAGAAG-3'
F3	5'-GTATCAGGTCCAATCTCCAAGTT-3'
R3	5'-GATAAGAGCCAAGGAGTGAGTG-3'
F4	5'-CCGTTTCTCTAAGCGTTGGC-3'
R4	5'-CTGACGCCTAACAGAACGCA-3'
F5	5'-CTGACCTTTTCTCGCTGACG-3'
R5	5'-CCTGAAGTGCCCTAGGTTGT-3'
F6	5'-CCAGATCCCCCTAAAAACCGT-3'
R6	5'-GACGGCCGATTCATAAGGGT-3'
