# Supplementary material for: Assembly of the Complete Mitochondrial Genome of Pereskia aculeata Revealed That Two Pairs of Repetitive Elements Mediated the Recombination of the Genome
Source: Int J Mol Sci. 2023 May 6;24(9):8366. doi: 10.3390/ijms24098366 (PMC10179450; doi:10.3390/ijms24098366)
Supplement: Supplementary file 1 [file ijms-24-08366-s001.zip › TableS3.xlsx]

## Sheet: Sheet1
Table S3. Using long reads to verify the authenticity and ratio of the p1 to p8 path.
Path	Read_ID	Identity (%)	Alignment	Mismatch	Gap open	Query_start	Query_end	Read_start	Read_end	E-value	Scores
R1_p1	2f21c89d-46ef-4cb0-993a-413598a1c081	97.573	10094	79	124	1	10026	14487	4492	0	17130
R1_p1	38859452-6146-4dc0-a0f1-67e8eb115b69	97.332	10082	84	140	2	10026	10073	20026	0	16957
R1_p1	5eed92c1-a8df-485a-8561-262d036fa0a2	97.136	10092	89	150	1	10026	10881	20838	0	16851
R1_p1	072ae88c-8dcf-4f75-8b3c-84e06cd0d441	96.929	10096	114	148	1	10026	12963	22932	0	16746
R1_p1	3f052c2f-22ac-4a9a-887b-32dffe143b3b	96.692	10096	133	152	1	10026	22660	12696	0	16608
R1_p1	c4041cae-70a3-4080-9d2c-fd6404f215d3	96.612	10123	94	177	1	10026	21664	11694	0	16563
R1_p1	98a7cda9-f966-412f-80c0-52c813ce1e68	96.563	10096	127	167	2	10026	9313	19259	0	16519
R1_p1	0dca7f0b-e91e-4dd6-851e-08ccb867c799	96.199	10129	118	191	1	10026	32866	22902	0	16325
R1_p1	404822b1-bdf2-49d0-a942-3003d5c315fa	96.112	10107	155	173	1	10026	3220	13169	0	16268
R1_p1	a679b6ed-e429-4723-b94c-546a47d7eda8	95.805	10132	170	200	1	10026	17332	7350	0	16120
R1_p1	09915f22-3d73-43b9-95c9-65eb9e3ea67f	95.697	10132	157	194	1	10026	15277	5319	0	16037
R1_p1	4efea71f-5ed3-4ce9-8aaf-d7577e457c00	95.181	10126	199	209	4	10026	25320	15381	0	15729
R1_p1	e5086bf6-4e6e-4463-a472-7039818e556c	94.962	10104	193	225	2	10026	9086	18952	0	15548
R1_p1	2320b44b-d0ca-41ec-a3ee-fbc3cbf35e29	94.825	10144	218	242	1	10026	10041	19995	0	15540
R1_p1	f46c1a50-5e59-4632-a17e-864b61885a32	94.4	10142	228	265	1	10026	2646	12563	0	15269
R1_p1	b8683443-0730-4804-a74e-987a12ead009	94.331	10143	213	265	1	10026	677	10574	0	15211
R1_p1	273ddd5c-c374-4f02-95ba-ae65390c3e5f	94.221	10157	238	262	1	10026	15663	5725	0	15182
R1_p1	fc6ddcd1-40cd-4c17-9962-631068dde94c	94.227	10116	222	263	1	10026	11862	21705	0	15112
R1_p1	dbb3f5e9-1de6-4797-899a-a05dd7e4db6b	93.666	10151	246	272	1	10026	13379	3501	0	14816
R1_p1	3981e959-aa2c-45d9-8530-2469d2d18a98	93.285	10156	305	281	1	10026	1740	11648	0	14628
R1_p1	e60c36c4-5815-4341-aa6a-2ac5c3dcea17	92.627	10158	319	321	1	10015	26866	36736	0	14212
R1_p1	7bd74b92-5092-4933-b3f3-e4e68a96a0f1	92.617	10132	326	297	30	10026	71	9915	0	14177
R1_p1	66145995-fee8-4208-b905-fdac63c49fc3	92.107	10186	347	328	1	10026	6606	16494	0	13934
R1_p1	78d0a06e-5ad5-4bab-b472-b01e67e6f81f	92.122	10142	366	329	13	10015	20962	11115	0	13902
R1_p1	3abfc38c-5578-45a2-97a3-56cf49b366dd	90.854	10212	375	409	1	10026	9992	154	0	13167
R1_p1	b188b9a2-930b-4d30-a302-220c9a1e289a	90.776	10180	430	364	1	10023	22021	12194	0	13127
R1_p1	b8314d39-ee93-48ce-ae5f-4b4dec371b30	90.779	10129	217	386	1	10017	17123	7600	0	12868
R1_p2	4ef4d5ca-56a6-4080-a217-48422c9470df	97.752	10096	70	125	1	10026	14103	4095	0	17241
R1_p2	c9dfb08a-036f-46bd-a02a-4406958bac14	97.624	10102	74	120	1	10026	3881	13892	0	17173
R1_p2	d086f1bd-fcf5-474d-acd4-18245ff84249	97.686	10070	58	120	1	10026	1713	11651	0	17143
R1_p2	c29b6be6-5473-44e9-92f0-4d9048e01ac9	97.511	10086	82	121	1	10026	7058	17034	0	17078
R1_p2	9fb72073-ab8e-4bf6-bbe1-889789fe288f	97.02	10101	80	156	1	10026	27680	17726	0	16781
R1_p2	5f14af44-e311-4c33-8ed1-30dec85bb914	96.81	10095	114	143	1	10026	20452	10497	0	16667
R1_p2	416958ac-8836-4dc1-8a8c-c2445d82f5ba	96.579	10086	130	156	1	10010	16431	26377	0	16515
R1_p2	569576cc-6cb4-42b5-9c58-85fa5804f5e5	96.344	10119	122	179	1	10026	20019	10056	0	16408
R1_p2	72e0f1bd-00ed-4d11-9539-7efc62d923b9	95.955	10137	139	199	1	10026	28651	18675	0	16198
R1_p2	5859621a-6edf-4310-8f06-12056bb1f3ce	95.581	10137	130	219	1	10026	10906	20835	0	15945
R1_p2	0b4b89e7-ca84-4ce0-823c-ac1c4e029843	95.382	10135	185	215	1	10026	14918	4958	0	15861
R1_p2	0615229e-4230-4266-9e18-8e4861ceaf6d	94.902	10161	194	241	1	10026	15305	5334	0	15596
R1_p2	9ad8d768-86f9-4e1b-baf9-5f08aecb615a	94.757	10147	222	220	9	10026	22199	12234	0	15505
R1_p2	e3aa7f4b-d76a-485f-9352-3e62a5a86b6e	93.962	10186	266	254	1	10026	9923	19919	0	15080
R1_p2	87ee80dd-8953-4067-97fe-3d41b47bf830	93.918	10210	191	298	1	10026	1071	11034	0	15018
R1_p2	596fa648-3c1c-4352-bbbb-a6f9d78d3ac9	93.89	10148	228	268	1	10026	3900	13777	0	14944
R1_p2	27d28159-ae46-44ba-bf42-c5b812a76865	93.721	10161	248	284	1	10026	8249	18154	0	14870
R1_p2	619b8c37-b501-40c0-a612-8832f77fa31e	92.622	10179	298	342	1	10026	12294	2416	0	14218
R1_p2	d8acb93d-0d17-4a2c-8b5f-43bd8a26f247	92.534	10219	298	345	2	10026	11355	1408	0	14214
R1_p2	72957ee7-367e-4ad0-9ec5-cd1ba14495b5	90.404	10150	494	384	1	9994	22892	13067	0	12905
R1_p2	c15f80cd-10cf-4f9c-8269-af43eb69829b	89.989	10219	435	436	1	10011	18743	8905	0	12661
R1_p2	a0691cd8-6ced-4c77-8044-1a59d6e6a04e	88.39	10250	542	479	1	10021	2212	12042	0	11738
R1_p2	631faa1b-e8c0-4b33-b778-37ff887ed3ac	86.99	10269	615	530	1	10024	3360	13152	0	10896
R1_p3	5796c5ca-23b6-4ac9-9ca1-cdbe26025cf5	98.153	10072	57	93	1	10026	14495	4507	0	17450
R1_p3	b55e5990-bc24-42c1-ba9b-7a4b29137d00	97.472	10088	82	131	2	10026	20628	30605	0	17056
R1_p3	38000d5a-19f2-4f27-a7a6-c09f408c86f7	97.05	10100	106	143	1	10026	96	10077	0	16824
R1_p3	8fdc21ec-7504-4eb2-8c07-44f093f98651	96.567	10108	136	151	1	10026	13805	3827	0	16548
R1_p3	a6b7c493-8aab-4c90-90ae-568d8b1f3c04	96.493	10123	130	169	1	10026	1077	11071	0	16519
R1_p3	cfec4785-162d-45b9-8b74-6c5e96694861	96.206	10122	112	188	2	10026	17751	27697	0	16314
R1_p3	4ba82a7d-36f3-4251-8aaf-a69b2d2ce4b0	96.053	10109	142	175	1	10026	12588	2654	0	16220
R1_p3	8a8e6f98-9c0f-4d4d-beef-7d3da4ff11a6	95.978	10120	164	183	1	10026	15540	5570	0	16209
R1_p3	b7c897e3-6609-4232-bb06-b627c28df71a	95.936	10114	159	188	4	10026	12098	2146	0	16168
R1_p3	59c71b89-43b1-4e99-b876-e446be8f1261	95.947	10092	166	173	6	10026	10438	20357	0	16146
R1_p3	72838b87-bce8-4ac6-9301-f292f782d7e0	95.591	10138	163	207	1	10026	11040	21005	0	15983
R1_p3	9fb0ae45-3ffa-448b-9ebb-5e52874efe96	95.61	10113	168	208	1	10026	25238	15315	0	15961
R1_p3	2aa15a34-c03f-4676-b99b-6fd0ae182437	95.389	10129	185	209	1	10026	16718	6769	0	15858
R1_p3	d3ff92f7-97aa-4d78-961e-b2c1e5bf113c	95.007	10154	183	238	1	10026	37642	27685	0	15644
R1_p3	ffc6c8ad-5343-4405-8d94-fd40536e0dde	94.828	10171	188	239	5	10026	19617	29598	0	15557
R1_p3	c73b1b43-5508-4230-9aa8-9f3819a37084	94.616	10196	197	249	1	10026	2853	12866	0	15463
R1_p3	84c55a3e-c0bc-49ac-9d05-978e4884235d	94.477	10158	202	267	1	10026	11284	21214	0	15319
R1_p3	aab0eee4-9618-4812-8223-91f07dcdf369	93.907	10143	247	275	1	10026	17774	7886	0	14964
R1_p3	5d9471d5-0ac6-49af-bf89-9c5cad254c15	92.724	10171	309	305	1	10026	234	10118	0	14284
R1_p3	a6603f01-5c19-4abf-8046-0edebb1987eb	92.59	10189	262	345	1	10026	3797	13655	0	14177
R1_p3	d978ad0d-4bd7-416e-9df4-fac92fbd13e3	92.247	10177	327	349	1	10015	25691	15815	0	13996
R1_p3	07cfba17-fce7-46c9-b091-ba4762f1c0e0	89.102	10240	501	440	1	10026	7788	17626	0	12159
R1_p3	af3149f3-b2e1-4b2b-acc0-cea7fa0773e2	88.008	10265	517	506	1	10026	7538	17327	0	11478
R1_p4	92ae4362-7360-4405-8a42-aec84df9e9f7	97.787	10079	65	108	1	10026	1977	11950	0	17232
R1_p4	be4196a2-88b5-4fac-8361-c6db6b6f5bd4	97.003	10077	87	149	1	10026	25370	15458	0	16737
R1_p4	94f189c1-81e7-4140-9fcf-c4e5a5ea9972	96.848	10122	102	164	1	10026	23451	33451	0	16724
R1_p4	1aaf460b-e931-4422-84d4-1aa0b98df0af	96.226	10123	138	186	1	10026	8853	18828	0	16353
R1_p4	0f3c1a60-c25a-4843-81d9-80020d938743	96.077	10146	156	173	1	10026	20273	10250	0	16308
R1_p4	13e81d67-d60b-4cfb-8050-ec9fd7c71378	95.705	10129	170	197	4	10026	10276	20245	0	16050
R1_p4	2fa12db4-3907-43e9-8ff9-b1a89cbeeb3f	95.696	10106	149	203	1	10026	14405	4506	0	15989
R1_p4	70b47c88-3272-4e4b-8dce-4451d47c16bd	94.009	10165	250	261	1	10026	6516	16460	0	15066
R1_p4	df4ece2c-c17f-4813-b6d1-89b33bf42b57	92.713	10155	297	329	7	10026	21083	11237	0	14244
R1_p4	a4237fd0-f42b-4c26-91cb-b35edcaf39a9	91.886	10180	217	372	1	10026	3672	13396	0	13660
R1_p4	c0d878a5-bf0e-487d-b9dc-666cf0bb2e3d	90.977	10252	365	403	18	10026	23152	13218	0	13291
R1_p4	e0051d0f-b6d3-4a05-ab33-3a3f5ae5b8ff	90.374	10181	338	409	1	10026	17450	7757	0	12779
R1_p4	a3d3ecdd-f0dc-41aa-9363-126378a998d3	87.12	10272	634	511	1	10026	23940	14112	0	11003
R1_p4	cd989208-39e8-4d15-ae2e-e5336ebaca0e	86.329	10292	670	555	1	10023	21445	11622	0	10530
R2_p5	a99671b8-38a1-4b43-b9f3-ac087530e0eb	97.751	8091	67	96	1	8040	4598	12624	0	13826
R2_p5	4fcd8d0b-3fd4-45a1-9bcf-f1d65e7c9dae	97.807	8072	56	91	1	8040	16633	8651	0	13814
R2_p5	b782caca-b826-4f72-a61b-a5ecdeab7753	97.749	8085	63	91	7	8040	4535	12551	0	13812
R2_p5	01f0d507-3b17-4233-8567-28ff9fe0ce50	97.794	8069	61	82	1	8040	24005	16025	0	13806
R2_p5	99af6d49-88d2-461b-ae5e-ce5d29a127cf	97.592	8097	55	108	1	8040	20736	12723	0	13743
R2_p5	e11f1cfa-51fd-4284-b254-bf61659b0c42	97.059	8093	62	124	1	8040	21397	13428	0	13465
R2_p5	60c20d6f-6049-4e16-bf7f-8967f74c0c8b	97.001	8103	71	127	1	8040	1231	9224	0	13459
R2_p5	2c51881e-c147-4345-b29b-95c4f661d3ca	97.044	8084	76	113	1	8040	38615	30651	0	13453
R2_p5	72b6c930-4b3d-4a5c-bdd5-44562d60e84e	96.748	8117	86	128	2	8040	3734	11750	0	13363
R2_p5	9db161ff-4f4c-4f16-a1ca-9a0411852f5b	96.7	8122	80	149	1	8040	635	8650	0	13341
R2_p5	35ea979a-1a7c-4197-9125-73651243cc56	96.732	8110	69	138	1	8040	12058	20041	0	13328
R2_p5	b78cb7f1-ba86-4b99-a628-67fcfd41c551	96.724	8088	96	124	1	8038	23938	15970	0	13311
R2_p5	e64105d1-86f8-40a6-9da1-334c6f2c2cbf	96.689	8095	84	124	1	8040	18866	10901	0	13295
R2_p5	6a5a8ec0-4614-4a4e-86ef-f89ef47864dc	96.424	8109	98	134	1	8040	10027	2042	0	13191
R2_p5	5ad505f0-9651-4b99-8dc3-9ad670773bbf	96.031	8112	127	156	1	8040	22918	14930	0	13016
R2_p5	04ff789e-0da0-4b5f-a0c6-91a170219fc3	95.762	8117	100	175	1	8040	14557	6608	0	12859
R2_p5	04b28448-ee1b-40e6-8e61-8547c80844a6	95.454	8117	160	168	1	8040	8198	214	0	12752
R2_p5	5e66508d-745f-4bc8-b982-13e67a2744ea	95.331	8139	147	172	1	8040	13792	21796	0	12709
R2_p5	0a7c54db-c932-4353-b9e5-d458be90bc87	95.245	8118	141	173	1	8040	13500	21450	0	12626
R2_p5	623487ae-c317-4581-aa08-ef02b19325b5	94.859	8130	154	183	1	8038	17146	9189	0	12454
R2_p5	c7e222eb-d21c-4fdb-895b-d6b38d85180e	94.715	8155	155	197	1	8038	40044	32049	0	12417
R2_p5	0bc98eb6-21b3-4931-82d5-31c4314fa3ad	94.916	8084	146	191	1	8017	26526	18641	0	12406
R2_p5	f9e64038-27c2-4a8d-905b-7dc9353ff8fc	94.729	8120	149	197	1	8040	23969	16049	0	12366
R2_p5	849ff1f1-949d-4046-9f60-90e1bdd8b843	94.243	8129	200	193	1	8040	1994	9943	0	12172
R2_p5	9fa1950f-4fa0-462c-be6d-737d43068a3b	94.027	8170	144	236	1	8040	23661	15706	0	12067
R2_p5	e531e77b-af06-421c-a9be-7cd25155044f	93.683	8121	153	225	1	8040	10623	18464	0	11823
R2_p5	ebec11e4-13a7-4ef1-a80e-834c22a267b4	93.137	8160	184	277	1	8040	11336	3433	0	11620
R2_p5	c9bb2ee3-b16a-4b0f-854e-4ce4af28d98a	92.978	8189	205	264	1	8040	12396	20363	0	11596
R2_p5	7c75283e-13a3-4cc1-917b-de5a945bf1a5	92.126	8204	275	260	1	8040	2180	10176	0	11228
R2_p5	821dccb3-20ab-4d0e-ba92-f802ff7674f1	91.081	8207	274	342	1	8040	14498	6583	0	10678
R2_p5	68ca90ed-e5db-46f5-9b80-de1676f96723	90.487	8157	290	342	1	8030	26291	18494	0	10316
R2_p5	58d07b7a-af4b-4a1e-bb50-2f6937012381	88.757	8227	379	412	1	8040	1812	9679	0	9564
R2_p5	45013790-f00b-4124-9b13-e22fe74afecf	88.287	8196	461	375	1	8040	19481	27333	0	9356
R2_p5	39a46aef-c3d6-4181-aa33-5a43ffcefbfa	86.711	8187	515	435	1	8040	24554	16794	0	8562
R2_p6	8a44ab68-5f41-4495-9341-27353d86253d	97.397	8105	59	112	1	8040	1187	9204	0	13658
R2_p6	508be71d-7dcc-4e09-b8b9-008f98db7592	97.172	8098	75	117	1	8040	9292	17293	0	13544
R2_p6	bd45b910-61ad-4ebd-b655-b304ecd9aa2c	97.157	8089	55	114	1	8040	14858	6896	0	13501
R2_p6	a44dab98-e14d-48af-991f-1358abc18730	96.862	8094	69	125	1	8040	1415	9377	0	13369
R2_p6	ea0db3df-5e24-4551-909f-0239153d69c0	96.474	8112	93	142	1	8040	26430	18440	0	13217
R2_p6	3b8435e5-41a7-41bb-8bc3-e99daa1bb56a	96.481	8098	94	151	1	8040	8142	16106	0	13199
R2_p6	fc56c5cc-3872-4ae0-861b-a4d9d633ffd0	96.249	8131	96	157	1	8040	11584	3572	0	13132
R2_p6	262fc9bf-7793-4f85-bf0c-edf0adb2c20f	96.312	8108	97	152	1	8040	12770	20743	0	13130
R2_p6	4179d475-520c-4315-b5d0-f38b25295bce	96.203	8112	108	153	5	8040	14004	21991	0	13090
R2_p6	83a213b6-8630-4cdc-a337-ae54390eac6b	96.086	8099	132	148	1	8040	11898	19870	0	13029
R2_p6	d4c709f3-3585-4cd1-bec4-6e40c57b5e50	96.11	8098	115	151	1	8037	25176	17218	0	13025
R2_p6	cd7bee35-1571-4972-befe-629b5e68a8be	95.737	8139	123	162	1	8034	14726	22745	0	12901
R2_p6	8e3144f1-df2b-4647-9310-821674b3d35e	95.686	8137	97	178	1	8040	12258	4279	0	12848
R2_p6	e7b798bf-223d-4eb6-a7d4-f81735e0e7c0	95.699	8114	130	166	1	8040	9606	1638	0	12848
R2_p6	79ff3e39-91cd-42e1-a846-c410f68e412a	95.408	8123	119	187	1	8040	20182	12231	0	12700
R2_p6	4ad323c7-cfc5-4fca-b606-fea753632cf1	95.375	8130	122	177	5	8040	15391	7422	0	12696
R2_p6	93a79dc8-4024-4fb7-bfb4-d009c82310be	94.758	8146	165	191	1	8040	1805	9794	0	12436
R2_p6	914377f8-85e3-4076-a5d0-a5df64a86544	94.772	8130	170	179	1	8040	12964	5000	0	12423
R2_p6	61ac23ac-83f4-4b5b-9eb5-ed61b6de7d3d	94.595	8177	153	204	1	8040	10690	2666	0	12384
R2_p6	fa10d826-4c57-4e29-9629-f98b340bdda9	94.668	8139	148	205	1	8035	12530	4574	0	12362
R2_p6	7115ba41-b57e-48d3-890f-05d040a9d64f	94.564	8149	189	195	1	8040	12685	20688	0	12360
R2_p6	d1b33e4c-dc62-4687-9d70-43c7a908203e	94.574	8146	159	192	1	8040	18823	10855	0	12333
R2_p6	54eeae66-b671-472c-85a7-b794ba3a3d47	94.459	8157	156	204	6	8040	12672	4690	0	12286
R2_p6	84bedabd-5eca-495d-8a5d-e5d9c1384226	94.214	8157	179	209	1	8040	7410	15390	0	12177
R2_p6	c4e02950-b845-4663-bf14-88cdbe7219b8	93.719	8151	202	232	1	8040	692	8643	0	11930
R2_p6	d53fb91b-b8b7-45a8-87f0-cc84db22d8d7	90.987	8177	320	304	1	8040	22412	14516	0	10632
R2_p6	1744c92a-7c67-4e29-8c9d-cddda4f6fabb	90.853	8134	260	339	1	8040	8360	617	0	10453
R2_p6	955e29e4-c973-467f-ad5a-475a9dea25ac	90.438	8199	347	326	1	8037	23291	15368	0	10394
R2_p6	c253e625-c0d2-4bcd-9da7-c548dab155bc	90.547	8177	302	348	1	8040	16250	8408	0	10382
R2_p6	27428c3b-5564-4b7c-930a-b3013ebfa6be	90.213	8205	372	336	1	8038	77	8017	0	10305
R2_p6	f6b2675c-a79b-411c-bc27-97cf37b82354	90.01	8188	362	351	17	8040	33665	25770	0	10168
R2_p6	fd981d65-3400-4da4-9451-4818f9565e26	89.781	8142	351	368	1	8006	22942	15146	0	9982
R2_p6	02b13e53-b2b3-437f-b909-cd3c38e2888a	89.322	8232	336	414	1	8040	27733	19853	0	9830
R2_p6	5fcdf374-5b54-4da6-8a25-1ff0c2167d91	87.955	8236	400	409	1	8040	8955	1116	0	9167
R2_p6	895e3fe5-1191-44a2-af1c-a15d1b252130	87.97	8188	442	401	17	8040	8604	16412	0	9162
R2_p7	3b65d1ba-052f-44b9-9749-97a41d957b7d	97.689	8091	55	100	1	8040	2987	10996	0	13784
R2_p7	f112ec79-c942-4f70-b18f-7de34fdfe3b7	97.333	8098	76	110	1	8040	2182	10197	0	13629
R2_p7	94712cc5-449b-4f66-8dcb-779a052bac9c	97.337	8075	68	108	1	8040	9825	1863	0	13585
R2_p7	aa48f929-52bf-4bca-b2ce-8262ec7bfb89	96.998	8094	85	116	1	8040	35740	43729	0	13455
R2_p7	05dd03e1-bd16-41bc-8f8e-19a95dc2edb5	96.988	8102	66	130	1	8040	18280	10295	0	13446
R2_p7	f8de1787-a769-44ed-814e-38e06c9f0ac7	96.924	8096	81	116	1	8040	10741	18724	0	13417
R2_p7	f5ca32d4-20c7-4560-83da-c2463f8a2520	96.442	8123	81	162	1	8040	28084	20087	0	13208
R2_p7	3ec972d6-003f-4084-b8e0-98c7f9130220	96.387	8110	101	139	1	8040	1348	9335	0	13176
R2_p7	1b4b4de1-2074-4345-b022-e7dd98765a49	96.323	8104	111	146	1	8040	8702	722	0	13141
R2_p7	82f7c6ab-b37f-4de3-9b38-f929fba2f3a5	96.216	8114	115	145	1	8040	6692	14687	0	13106
R2_p7	12069258-3c0f-40d6-9fcd-4a6039bd48af	96.092	8112	130	136	1	8040	37504	29508	0	13051
R2_p7	2cd575bb-2fa2-488c-892d-60a6c60834f1	96.314	7977	103	136	1	7912	29069	36919	0	12925
R2_p7	2830dd3b-c23f-4f5b-b3d7-789c72c94a4c	95.595	8081	122	166	1	8022	2625	10530	0	12735
R2_p7	8fa0813e-9a9e-4877-8590-614c7e743897	95.267	8134	144	179	1	8040	30262	22276	0	12665
R2_p7	2e338da9-19bb-4f0e-b4d3-c20f4d3c8fe1	95.296	8120	142	173	1	8040	16059	8100	0	12658
R2_p7	77bfaea8-2fbf-4cb0-ab95-c289bba079ea	95.213	8127	141	190	1	8040	14449	6484	0	12624
R2_p7	1a08c252-032a-43e7-8285-78d530f2d76f	95.036	8118	143	196	1	8040	16592	8657	0	12519
R2_p7	67040886-0f64-45c6-a31d-a0876805c130	94.765	8118	150	211	1	8040	11339	19259	0	12382
R2_p7	0d4201a3-5456-4e66-b7b8-4c3c66e355aa	94.576	8131	192	185	1	8040	10895	18867	0	12342
R2_p7	b5c6016d-c4b6-49e7-8bca-d038c2575aa4	94.233	8133	184	220	1	8040	34531	26591	0	12157
R2_p7	5cfe4da0-b630-48e5-983e-a1a0c2f0f3a0	94.035	8147	207	205	1	8040	14977	22951	0	12094
R2_p7	1a7ddb15-1280-47a0-b39c-efcaabf9c143	93.826	8163	151	262	1	8040	28139	20207	0	11956
R2_p7	0faf137a-6f6b-4a5e-8d5e-a8a407e49e14	93.641	8146	193	231	1	8040	32783	24857	0	11873
R2_p7	19610b0f-2150-48d3-8c32-827a5fe305be	92.731	8144	279	248	1	8040	20780	28714	0	11470
R2_p7	cb44f0e8-bac2-4339-aa5e-76d486665374	92.48	8152	255	272	14	8040	7006	14924	0	11328
R2_p7	7125eb0a-96d8-4f82-927b-7048e5764df6	91.644	8126	299	289	41	8040	27670	19799	0	10894
R2_p7	fbf44275-6254-4ac1-91d3-0df0d8b09bca	91.598	8129	279	289	35	8038	68	7917	0	10855
R2_p7	397d7e2d-440f-42f9-8a54-bf66b31173c2	91.31	8182	296	301	1	8040	3721	11629	0	10787
R2_p7	c72efdcf-758d-4632-bb63-1854642468f9	91.08	8195	299	307	9	8040	20198	28123	0	10685
R2_p7	22a725c2-455b-40d4-8faa-fec9a2279c6f	90.977	8190	301	319	1	8039	1558	9460	0	10626
R2_p7	f1e017ae-e17c-4d5a-b460-c3e8cc9e1f0f	89.851	8188	317	379	1	8040	18792	10971	0	10043
R2_p7	b927cea4-a2ad-4770-a60b-e6502d8d7b9c	85.289	8232	592	464	1	8040	3714	11518	0	7921
R2_p8	c29c5e6e-1c9e-4624-ac89-7a18e97b4f36	97.92	8078	44	83	1	8040	1370	9361	0	13873
R2_p8	e4fc1cb6-892f-4677-8b2f-a59451167ecb	97.674	8084	58	94	1	8040	9371	17368	0	13767
R2_p8	5ebde0a3-2260-45a2-8bfe-3c7256724c53	97.143	8086	72	124	1	8040	8671	16643	0	13505
R2_p8	d5d4bc14-d458-4582-9ebc-2d27d3ff1d35	97.02	8088	76	122	1	8040	14195	22165	0	13448
R2_p8	f7047b5c-b635-455a-ba8a-ff27cb1740ff	96.763	8093	105	113	1	8040	18186	10198	0	13348
R2_p8	f2551b2e-285c-44ad-96ce-96f7cf58f819	96.009	8118	125	155	1	8040	10425	18421	0	13012
R2_p8	b8809b08-f092-4bc5-9464-f6aa03eb9972	95.744	8107	133	145	1	8039	8821	859	0	12864
R2_p8	b9507e70-4cd6-4981-a779-cc82da110bbc	95.162	8144	145	189	1	8040	8416	418	0	12626
R2_p8	030eb48d-4e28-48e7-a633-858a55eb4569	95.211	8123	130	180	1	8040	1753	9699	0	12606
R2_p8	6b5cf06b-b8d2-48bb-ba26-249c697557b5	93.946	8144	183	220	1	8040	11472	3535	0	12022
R2_p8	b2e27a07-9d3f-4627-8358-b40d8b4dc45c	93.176	8177	211	260	1	8040	5215	13181	0	11688
R2_p8	271e197e-c79c-4c43-904a-3242fd9b65a1	93.147	8157	197	265	1	8040	8677	766	0	11633
R2_p8	c6c01711-1971-41e7-b481-c569580d4860	92.72	8173	251	253	1	8040	17375	25336	0	11479
R2_p8	5a8d58c3-d75b-47d8-92ce-0e1445d9da48	92.777	8168	207	273	1	8038	15559	7645	0	11461
R2_p8	e927e1a2-7590-44c6-964e-ea68ddc9bd35	92.043	8207	286	275	1	8040	17882	9876	0	11199
R2_p8	20a680fb-163f-4991-9af4-58f46d0e52d9	91.598	8153	287	287	1	8014	13364	5471	0	10894
R2_p8	42d99a1e-9180-4bda-a3eb-76f0cebcafd6	90.384	8205	334	321	1	8040	9665	17579	0	10360
R2_p8	6d55de73-d585-45ee-8e98-a3c3740fa38d	89.049	8200	354	378	1	8040	5579	13394	0	9666
