# Supplementary material for: Assembly of the Complete Mitochondrial Genome of Pereskia aculeata Revealed That Two Pairs of Repetitive Elements Mediated the Recombination of the Genome
Source: Int J Mol Sci. 2023 May 6;24(9):8366. doi: 10.3390/ijms24098366 (PMC10179450; doi:10.3390/ijms24098366)
Supplement: Supplementary file 1 [file ijms-24-08366-s001.zip › TableS4.xlsx]

## Sheet: Sheet1
Table S4 Annotation results of the mitogenome of P. aculeata
Genes	Start	End	Strand	Exons	Products	Origins
atp1	428155	429684	＋		ATPase subunit 1	mitochondrion-native
atp4	168771	169361	＋		ATPase subunit 4	mitochondrion-native
atp6	51463	52182	＋		ATPase subunit 6	mitochondrion-native
atp8	34116	34601	＋		ATPase subunit 8	mitochondrion-native
atp9	446637	446861	－		ATPase subunit 9	mitochondrion-native
atp9_copy2	232748	232969	－		ATPase subunit 9	mitochondrion-native
ccmB	416102	416722	＋		cytochrome c biogenesis B	mitochondrion-native
ccmC	169783	170535	＋		cytochrome c biogenesis C	mitochondrion-native
ccmFC	73326	74092	－	exon1	cytochrome c biogenesis FC	mitochondrion-native
	71831	72380	－	exon2
ccmFN	419169	420908	＋		cytochrome c biogenesis FN	mitochondrion-native
cob	249838	251019	－		apocytochrome b	mitochondrion-native
cox1	396556	398130	－		cytochrome c oxidase subunit 1	mitochondrion-native
cox2	236788	237169	＋	exon1	cytochrome c oxidase subunit 2	mitochondrion-native
	238524	238841	＋	exon2
	240144	240226	＋	exon3
cox3	35610	36407	＋		cytochrome c oxidase subunit 3	mitochondrion-native
matR	308664	310634	＋		maturase R	mitochondrion-native
mttB	272551	273339	－		transport membrane protein	mitochondrion-native
nad1	361356	361740	＋	exon1	NADH dehydrogenase subunit 1	mitochondrion-native
	241878	241960	＋	exon2
	243391	243582	＋	exon3
	307939	307997	＋	exon4
	225958	226216	＋	exon5
nad2	248954	249106	－	exon1	NADH dehydrogenase subunit 2	mitochondrion-native
	247307	247698	－	exon2
	463010	463170	－	exon3
	460103	460675	－	exon4
	458426	458613	－	exon5
nad3	321307	321663	＋		NADH dehydrogenase subunit 3	mitochondrion-native
nad4	390328	390788	－	exon1	NADH dehydrogenase subunit 4	mitochondrion-native
	387961	388898	－	exon2
	385618	385706	－	exon3
nad4L	168300	168602	＋		NADH dehydrogenase subunit 4L	mitochondrion-native
nad5	446105	446334	－	exon1	NADH dehydrogenase subunit 5	mitochondrion-native
	444052	445267	－	exon2
	395934	395955	－	exon3
	356386	356780	－	exon4
	355235	355384	－	exon5
nad6	139585	140292	＋		NADH dehydrogenase subunit 6	mitochondrion-native
nad7	197776	197918	－	exon1	NADH dehydrogenase subunit 7	mitochondrion-native
	196809	196877	－	exon2
	195398	195864	－	exon3
	194090	194333	－	exon4
	192067	192328	－	exon5
nad9	448801	449379	－		NADH dehydrogenase subunit 9	mitochondrion-native
rpl16	225216	225650	＋		ribosomal protein L16	mitochondrion-native
rpl5	252230	252790	－		ribosomal protein L5	mitochondrion-native
rps1	125165	125770	－		ribosomal protein S1	mitochondrion-native
rps12	321712	322089	＋		ribosomal protein S12	mitochondrion-native
rps13	240674	241024	＋		ribosomal protein S13	mitochondrion-native
rps3	221800	221873	＋	exon1	ribosomal protein S3	mitochondrion-native
	223597	225208	＋	exon2
rps4	138002	139111	＋		ribosomal protein S4	mitochondrion-native
rps7	325883	326329	－		ribosomal protein S7	mitochondrion-native
sdh4	36335	36757	＋		succinate dehydrogenase subunit 4	mitochondrion-native
rrn18	2120	3941	＋		18S ribosomal RNA	mitochondrion-native
rrn18_copy2	291262	293083	＋		18S ribosomal RNA	mitochondrion-native
rrn26	480149	483211	－		26S ribosomal RNA	mitochondrion-native
rrn26_copy2	198246	201308	－		26S ribosomal RNA	mitochondrion-native
rrn5	4611	4728	＋		5S ribosomal RNA	mitochondrion-native
rrn5_copy2	293753	293870	＋		5S ribosomal RNA	mitochondrion-native
trnM-CAU	1690	1761	＋		tRNA-Met	unknown tRNA sources
trnM-CAU_copy2	290832	290903	＋		tRNA-Met	unknown tRNA sources
trnM-CAU_copy3	479911	479982	－		tRNA-Met	unknown tRNA sources
trnM-CAU_copy4	447107	447178	－		tRNA-Met	unknown tRNA sources
trnM-CAU_copy5	198008	198079	－		tRNA-Met	unknown tRNA sources
trnT-UGU	311459	311498	＋	exon1	tRNA-Thr	unknown tRNA sources
	311507	311540	＋	exon2
trnC-GCA	477246	477318	﹣		tRNA-Cys	bacteria-derived
trnC-GCA_copy2	466787	466857	﹣		tRNA-Cys	mitochondrion-native
trnD-GUC	135203	135276	－		tRNA-Asp	plastid-derived
trnE-UUC	130867	130938	＋		tRNA-Glu	mitochondrion-native
trnF-GAA	399620	399693	－		tRNA-Phe	mitochondrion-native
trnG-GCC	163133	163204	＋		tRNA-Gly	mitochondrion-native
trnG-GCC_copy2	498020	498091	＋		tRNA-Gly	mitochondrion-native
trnH-GUG	315369	315442	－		tRNA-His	plastid-derived
trnI-CAU	95007	95080	－		tRNA-Met	mitochondrion-native
trnK-UUU	41163	41235	＋		tRNA-Lys	mitochondrion-native
trnM-CAU_copy6	1340	1412	＋		tRNA-Met	plastid-derived
trnM-CAU_copy7	290482	290554	＋		tRNA-Met	plastid-derived
trnN-GUU	464806	464877	－		tRNA-Asn	plastid-derived
trnP-UGG	399303	399377	－		tRNA-Pro	mitochondrion-native
trnP-UGG_copy2	448083	448156	－		tRNA-Pro	plastid-derived
trnQ-UUG	166691	166762	＋		tRNA-Gln	mitochondrion-native
trnS-GCU	400087	400174	－		tRNA-Ser	mitochondrion-native
trnS-UGA	48928	49014	＋		tRNA-Ser	mitochondrion-native
trnV-GAC	365017	365088	－		tRNA-Val	plastid-derived
trnW-CCA	447835	447908	－		tRNA-Trp	plastid-derived
trnY-GUA	463691	463773	－		tRNA-Tyr	mitochondrion-native
trnfM-CAU	114734	114807	＋		tRNA-Met	mitochondrion-native
trnI-CAU_copy2	170522	170555	＋	exon1	tRNA-Met	plastid-derived
	170561	170601	＋	exon2
