# Supplementary material for: Assembly of the Complete Mitochondrial Genome of Pereskia aculeata Revealed That Two Pairs of Repetitive Elements Mediated the Recombination of the Genome
Source: Int J Mol Sci. 2023 May 6;24(9):8366. doi: 10.3390/ijms24098366 (PMC10179450; doi:10.3390/ijms24098366)
Supplement: Supplementary file 1 [file ijms-24-08366-s001.zip › TableS5.xlsx]

## Sheet: Sheet1
Table S5 Codon usage of mitochondrial's PCGs of P. aculeate
Codon	Number of uses	RSCU	Codon	Number of uses	RSCU	Codon	Number of uses	RSCU	Codon	Number of uses	RSCU
UUU(F)	434	1.16	UCU(S)	227	1.5	UAU(Y)	256	1.49	UGU(C)	95	1.2
UUC(F)	316	0.84	UCC(S)	134	0.89	UAC(Y)	87	0.51	UGC(C)	63	0.8
UUA(L)	332	1.64	UCA(S)	168	1.11	UAA(*)	15	1.45	UGA(*)	13	1.26
UUG(L)	235	1.16	UCG(S)	113	0.75	UAG(*)	3	0.29	UGG(W)	165	1
CUU(L)	255	1.26	CCU(P)	186	1.46	CAU(H)	197	1.52	CGU(R)	135	1.21
CUC(L)	113	0.56	CCC(P)	103	0.81	CAC(H)	63	0.48	CGC(R)	57	0.51
CUA(L)	176	0.87	CCA(P)	138	1.09	CAA(Q)	230	1.53	CGA(R)	160	1.44
CUG(L)	101	0.5	CCG(P)	81	0.64	CAG(Q)	70	0.47	CGG(R)	71	0.64
AUU(I)	394	1.37	ACU(T)	196	1.46	AAU(N)	227	1.32	AGU(S)	170	1.12
AUC(I)	237	0.82	ACC(T)	128	0.95	AAC(N)	117	0.68	AGC(S)	95	0.63
AUA(I)	232	0.81	ACA(T)	134	1	AAA(K)	288	1.23	AGA(R)	167	1.5
AUG(M)	283	1	ACG(T)	80	0.59	AAG(K)	182	0.77	AGG(R)	78	0.7
GUU(V)	212	1.26	GCU(A)	270	1.61	GAU(D)	225	1.37	GGU(G)	239	1.34
GUC(V)	122	0.72	GCC(A)	151	0.9	GAC(D)	103	0.63	GGC(G)	91	0.51
GUA(V)	202	1.2	GCA(A)	162	0.97	GAA(E)	307	1.41	GGA(G)	266	1.49
GUG(V)	138	0.82	GCG(A)	87	0.52	GAG(E)	127	0.59	GGG(G)	120	0.67
Note: RSCU refers to relative synonymous codon usage. Asterisk(*) refers to the termination codon.
