# Supplementary material for: Assembly of the Complete Mitochondrial Genome of Pereskia aculeata Revealed That Two Pairs of Repetitive Elements Mediated the Recombination of the Genome
Source: Int J Mol Sci. 2023 May 6;24(9):8366. doi: 10.3390/ijms24098366 (PMC10179450; doi:10.3390/ijms24098366)
Supplement: Supplementary file 1 [file ijms-24-08366-s001.zip › TableS6.xlsx]

## Sheet: Sheet1
Table S6 SSRs identified in the mitochondrial genome of P. aculeate.
ID	SSR nr.	SSR type	SSR	size	start	end
1	1	p4	(GGCG)3	12	4510	4521
2	2	p4	(AGTA)3	12	9942	9953
3	3	p1	(A)10	10	13686	13695
4	4	p2	(TC)5	10	15743	15752
5	5	p1	(A)10	10	16723	16732
6	6	p1	(T)10	10	18108	18117
7	7	p1	(A)10	10	23127	23136
8	8	p1	(T)10	10	24041	24050
9	9	p1	(A)11	11	27269	27279
10	10	p2	(TA)5	10	33047	33056
11	11	p3	(TAA)4	12	35275	35286
12	12	p3	(AAT)4	12	35291	35302
13	13	p1	(A)10	10	37131	37140
14	14	p1	(A)10	10	41245	41254
15	15	p4	(CTTA)3	12	47359	47370
16	16	p2	(GA)5	10	47727	47736
17	17	p4	(TCGC)3	12	48664	48675
18	18	p4	(TTAT)3	12	50053	50064
19	19	p4	(TTAT)3	12	52188	52199
20	20	p1	(A)10	10	52269	52278
21	21	p4	(TTCT)3	12	52585	52596
22	22	p4	(TGAA)3	12	54134	54145
23	23	p4	(CCTT)3	12	57045	57056
24	24	p4	(AAAG)3	12	58857	58868
25	25	p3	(ATA)4	12	59421	59432
26	26	p3	(GAT)4	12	61477	61488
27	27	p2	(CT)6	12	63290	63301
28	28	p4	(AAAG)3	12	65959	65970
29	29	p2	(AT)6	12	69525	69536
30	30	p2	(CT)5	10	75669	75678
31	31	p4	(CTTG)3	12	79364	79375
32	32	p4	(AGTA)3	12	85327	85338
33	33	p2	(AT)5	10	86950	86959
34	34	p1	(T)11	11	87476	87486
35	35	p4	(TCTT)3	12	87863	87874
36	36	p4	(TAAT)3	12	88215	88226
37	37	p4	(TCAT)3	12	92068	92079
38	38	p1	(T)11	11	95192	95202
39	39	p1	(T)10	10	96801	96810
40	40	p4	(TTCC)3	12	97351	97362
41	41	p1	(T)10	10	97471	97480
42	42	p3	(TTA)4	12	107201	107212
43	43	p3	(ACT)4	12	112278	112289
44	44	p3	(AAG)4	12	113366	113377
45	45	p1	(T)10	10	115370	115379
46	46	p4	(CTTT)3	12	115844	115855
47	47	p3	(GAA)4	12	125395	125406
48	48	p4	(GAAG)3	12	126817	126828
49	49	p3	(CTT)4	12	128182	128193
50	50	p2	(CT)5	10	130134	130143
51	51	p4	(GATA)3	12	133742	133753
52	52	p2	(TA)5	10	134415	134424
53	53	p1	(T)12	12	135645	135656
54	54	p1	(T)10	10	136602	136611
55	55	p5	(GCCTA)3	15	141350	141364
56	56	p4	(AAGA)3	12	145860	145871
57	57	p2	(AG)5	10	163283	163292
58	58	p4	(TAGC)3	12	163436	163447
59	59	p4	(ACCG)3	12	165694	165705
60	60	p1	(A)11	11	165833	165843
61	61	p1	(T)10	10	169698	169707
62	62	p4	(AAGG)4	16	171387	171402
63	63	p1	(T)10	10	171847	171856
64	64	p2	(CT)5	10	171993	172002
65	65	p1	(T)10	10	175523	175532
66	66	p4	(AAGA)3	12	177180	177191
67	67	p4	(TAAC)3	12	178749	178760
68	68	p2	(TA)5	10	179204	179213
69	69	p2	(CT)5	10	182262	182271
70	70	p5	(ATTAT)3	15	182872	182886
71	71	p4	(CAGT)3	12	188818	188829
72	72	p1	(A)10	10	191335	191344
73	73	p2	(TA)5	10	192897	192906
74	74	p4	(GGTC)3	12	197541	197552
75	75	p1	(A)10	10	197922	197931
76	76	p1	(T)11	11	202780	202790
77	77	p5	(AAAAG)3	15	215782	215796
78	78	p4	(AATG)3	12	225755	225766
79	79	p3	(GAA)4	12	236457	236468
80	80	p1	(A)10	10	237847	237856
81	81	p4	(TCGC)3	12	240280	240291
82	82	p2	(CT)5	10	249371	249380
83	83	p3	(GAA)4	12	255293	255304
84	84	p4	(CTTT)3	12	259043	259054
85	85	p4	(TAAG)3	12	259759	259770
86	86	p2	(GA)6	12	268105	268116
87	87	p4	(TCTT)3	12	270748	270759
88	88	p4	(ATCT)3	12	271072	271083
89	89	p1	(T)11	11	277825	277835
90	90	p4	(GAAA)3	12	282315	282326
91	91	p4	(TCTT)3	12	283457	283468
92	92	p2	(CT)5	10	285374	285383
93	93	p4	(GGCG)3	12	293652	293663
94	94	p4	(TTTC)3	12	304289	304300
95	95	p4	(AGTT)3	12	306017	306028
96	96	p1	(T)10	10	307958	307967
97	97	p1	(T)10	10	312712	312721
98	98	p4	(CCTT)3	12	313050	313061
99	99	p1	(A)10	10	313141	313150
100	100	p2	(TA)6	12	316107	316118
101	101	p3	(GAA)4	12	320200	320211
102	102	p4	(TATT)3	12	328095	328106
103	103	p3	(GAA)4	12	328616	328627
104	104	p1	(T)10	10	333503	333512
105	105	p1	(T)10	10	336312	336321
106	106	p2	(AT)5	10	348917	348926
107	107	p3	(AAG)4	12	351438	351449
108	108	p4	(CTTT)3	12	355967	355978
109	109	p3	(CAT)4	12	357034	357045
110	110	p2	(TA)5	10	357292	357301
111	111	p4	(CTTG)3	12	357759	357770
112	112	p2	(TC)5	10	359829	359838
113	113	p2	(AT)9	18	360487	360504
114	114	p4	(TTTC)3	12	362395	362406
115	115	p2	(TA)5	10	364152	364161
116	116	p1	(A)12	12	365420	365431
117	117	p4	(GCTA)3	12	367074	367085
118	118	p5	(TAAAA)3	15	370110	370124
119	119	p3	(ATT)4	12	370126	370137
120	120	p2	(AT)7	14	370633	370646
121	121	p6	(TCTATA)3	18	381636	381653
122	122	p4	(CTGC)3	12	382193	382204
123	123	p5	(GTCTG)3	15	386335	386349
124	124	p3	(TCA)4	12	387471	387482
125	125	p2	(TC)5	10	389366	389375
126	126	p4	(CTTT)3	12	393082	393093
127	127	p1	(A)10	10	398999	399008
128	128	p1	(A)11	11	399954	399964
129	129	p5	(AACTT)3	15	401970	401984
130	130	p6	(TCGGCA)3	18	402054	402071
131	131	p2	(CT)5	10	404960	404969
132	132	p3	(GCT)4	12	406293	406304
133	133	p5	(TTATG)3	15	421783	421797
134	134	p1	(T)12	12	423354	423365
135	135	p4	(AACC)3	12	426174	426185
136	136	p3	(AAG)4	12	429844	429855
137	137	p1	(A)13	13	430182	430194
138	138	p4	(TTCT)3	12	434992	435003
139	139	p4	(ATTG)3	12	442809	442820
140	140	p4	(CGGC)3	12	443388	443399
141	141	p1	(T)10	10	447356	447365
142	142	p4	(CTTA)3	12	448300	448311
143	143	p2	(AG)5	10	454919	454928
144	144	p4	(AAGC)3	12	454981	454992
145	145	p3	(CAA)4	12	457546	457557
146	146	p1	(A)10	10	461466	461475
147	147	p1	(A)11	11	461771	461781
148	148	p1	(T)10	10	462339	462348
149	149	p4	(TTCT)3	12	463658	463669
150	150	p1	(A)10	10	468846	468855
151	151	p1	(T)10	10	471760	471769
152	152	p4	(GAAA)3	12	473206	473217
153	153	p4	(CTTT)3	12	474104	474115
154	154	p1	(C)10	10	475294	475303
155	155	p3	(AGA)4	12	475885	475896
156	156	p4	(CAAA)3	12	476638	476649
157	157	p4	(GGTC)3	12	479444	479455
158	158	p1	(A)10	10	479825	479834
159	159	p1	(T)11	11	484683	484693
160	160	p4	(CTTC)3	12	487837	487848
161	161	p4	(TTAG)3	12	494802	494813
162	162	p5	(ATTGG)3	15	507627	507641
163	163	p2	(TC)5	10	509113	509122
164	164	p3	(GTT)4	12	511199	511210
165	165	p3	(GGA)4	12	512273	512284
