# Supplementary material for: Assembly of the Complete Mitochondrial Genome of Pereskia aculeata Revealed That Two Pairs of Repetitive Elements Mediated the Recombination of the Genome
Source: Int J Mol Sci. 2023 May 6;24(9):8366. doi: 10.3390/ijms24098366 (PMC10179450; doi:10.3390/ijms24098366)
Supplement: Supplementary file 1 [file ijms-24-08366-s001.zip › TableS7.xlsx]

## Sheet: Sheet1
Table S7 Dispersed repeats (>= 30 bp) identified in the mitogenomes of P. aculeate.
ID	Location	Start	End	Location	Start	End	Length	Similarity (%)	Repeat type	Repeat interval	E-value
R1	mtDNA	0	9025	mtDNA	289142	298167	9026	100	F	0	0
R2	mtDNA	197271	204310	mtDNA	479174	486213	7040	100	F	0	0
R3	mtDNA	33734	34152	mtDNA	166952	167370	419	99.523	F	-2	3.21×10-236
R4	mtDNA	232592	232836	mtDNA	446481	446725	245	99.592	F	-1	1.72×10-134
R5	mtDNA	162997	163217	mtDNA	497884	498104	221	100	F	0	6.57×10-123
R6	mtDNA	75249	75425	mtDNA	251345	251521	177	100	F	0	2.03×10-96
R7	mtDNA	245834	246016	mtDNA	392490	392672	183	98.361	F	-3	1.35×10-92
R8	mtDNA	257476	257627	mtDNA	449404	449555	152	98.026	F	-3	3.55×10-74
R9	mtDNA	0	104	mtDNA	515082	515186	105	100	F	0	4.54×10-53
R10	mtDNA	289142	289246	mtDNA	515082	515186	105	100	F	0	4.54×10-53
R11	mtDNA	321213	321317	mtDNA	415515	415619	105	100	F	0	4.54×10-53
R12	mtDNA	33908	33998	mtDNA	321112	321202	91	100	F	0	1.22×10-44
R13	mtDNA	167126	167216	mtDNA	321112	321202	91	100	F	0	1.22×10-44
R14	mtDNA	331507	331592	mtDNA	391996	392081	86	100	F	0	1.25×10-41
R15	mtDNA	198001	198085	mtDNA	447100	447184	85	100	F	0	4.99×10-41
R16	mtDNA	447100	447184	mtDNA	479904	479988	85	100	F	0	4.99×10-41
R17	mtDNA	27291	27369	mtDNA	400504	400582	79	96.203	F	-3	4.36×10-31
R18	mtDNA	27329	27405	mtDNA	400542	400618	77	96.104	F	-3	6.46×10-30
R19	mtDNA	19197	19272	mtDNA	487632	487707	76	96.053	F	-3	2.48×10-29
R20	mtDNA	225135	225210	mtDNA	267524	267599	76	96.053	F	-3	2.48×10-29
R21	mtDNA	33800	33871	mtDNA	427440	427511	72	97.222	F	-2	7.7×10-29
R22	mtDNA	167018	167089	mtDNA	427440	427511	72	97.222	F	-2	7.7×10-29
R23	mtDNA	322120	322180	mtDNA	416027	416087	61	100	F	0	1.4×10-26
R24	mtDNA	34090	34152	mtDNA	167308	167370	63	98.413	F	-1	1.66×10-25
R25	mtDNA	145021	145078	mtDNA	398671	398728	58	100	F	0	8.99×10-25
R26	mtDNA	225147	225210	mtDNA	267536	267599	64	96.875	F	-2	3.98×10-24
R27	mtDNA	75163	75214	mtDNA	251039	251090	52	100	F	0	3.68×10-21
R28	mtDNA	125715	125775	mtDNA	336643	336703	61	95.082	F	-3	1.36×10-20
R29	mtDNA	226131	226180	mtDNA	298180	298229	50	100	F	0	5.89×10-20
R30	mtDNA	139554	139602	mtDNA	415951	415999	49	100	F	0	2.36×10-19
R31	mtDNA	257574	257631	mtDNA	449502	449559	58	96.296	F	-3	7.49×10-19
R32	mtDNA	27319	27369	mtDNA	400532	400582	51	98.039	F	-1	2.25×10-18
R33	mtDNA	125729	125775	mtDNA	336657	336703	47	100	F	0	3.77×10-18
R34	mtDNA	232723	232772	mtDNA	252856	252905	50	98	F	-1	8.83×10-18
R35	mtDNA	252856	252905	mtDNA	446612	446661	50	98	F	-1	8.83×10-18
R36	mtDNA	75206	75254	mtDNA	251088	251136	49	97.959	F	-1	3.46×10-17
R37	mtDNA	11562	11606	mtDNA	38118	38162	45	100	F	0	6.03×10-17
R38	mtDNA	225163	225210	mtDNA	267552	267599	48	97.917	F	-1	1.36×10-16
R39	mtDNA	138327	138380	mtDNA	306724	306777	54	94.444	F	-3	1.54×10-16
R40	mtDNA	139654	139707	mtDNA	415985	416038	54	97.826	F	-3	1.54×10-16
R41	mtDNA	19306	19356	mtDNA	487732	487782	51	96.078	F	-2	1.69×10-16
R42	mtDNA	354858	354899	mtDNA	467324	467365	42	100	F	0	3.86×10-15
R43	mtDNA	298552	298602	mtDNA	435003	435053	51	94.118	F	-3	8.28×10-15
R44	mtDNA	351866	351913	mtDNA	407831	407878	48	95.833	F	-2	9.57×10-15
R45	mtDNA	308605	308645	mtDNA	310704	310744	41	100	F	0	1.54×10-14
R46	mtDNA	125865	125911	mtDNA	446822	446868	47	95.745	F	-2	3.67×10-14
R47	mtDNA	199155	199203	mtDNA	220654	220702	49	93.878	F	-3	1.17×10-13
R48	mtDNA	220654	220702	mtDNA	481058	481106	49	93.878	F	-3	1.17×10-13
R49	mtDNA	247964	248006	mtDNA	327045	327087	43	97.674	F	-1	1.24×10-13
R50	mtDNA	327051	327093	mtDNA	452846	452888	43	97.674	F	-1	1.24×10-13
R51	mtDNA	3470	3517	mtDNA	282309	282356	48	95.455	F	-3	4.4×10-13
R52	mtDNA	141976	142023	mtDNA	300668	300715	48	93.75	F	-3	4.4×10-13
R53	mtDNA	282309	282356	mtDNA	292612	292659	48	95.455	F	-3	4.4×10-13
R54	mtDNA	77264	77310	mtDNA	496904	496950	47	93.617	F	-3	1.65×10-12
R55	mtDNA	232895	232941	mtDNA	446784	446830	47	95.349	F	-3	1.65×10-12
R56	mtDNA	27373	27413	mtDNA	400586	400626	41	97.561	F	-1	1.9×10-12
R57	mtDNA	37996	38032	mtDNA	74182	74218	37	100	F	0	3.95×10-12
R58	mtDNA	93528	93564	mtDNA	189410	189446	37	100	F	0	3.95×10-12
R59	mtDNA	232736	232772	mtDNA	252869	252905	37	100	F	0	3.95×10-12
R60	mtDNA	247970	248006	mtDNA	452846	452882	37	100	F	0	3.95×10-12
R61	mtDNA	252869	252905	mtDNA	446625	446661	37	100	F	0	3.95×10-12
R62	mtDNA	351985	352021	mtDNA	407949	407985	37	100	F	0	3.95×10-12
R63	mtDNA	51303	51342	mtDNA	236681	236720	40	97.5	F	-1	7.41×10-12
R64	mtDNA	287046	287085	mtDNA	370979	371018	40	97.5	F	-1	7.41×10-12
R65	mtDNA	138567	138609	mtDNA	138597	138639	43	97.436	F	-2	7.84×10-12
R66	mtDNA	360965	361000	mtDNA	448317	448352	36	100	F	0	1.58×10-11
R67	mtDNA	198507	198551	mtDNA	219990	220034	45	95.122	F	-3	2.31×10-11
R68	mtDNA	219990	220034	mtDNA	480410	480454	45	95.122	F	-3	2.31×10-11
R69	mtDNA	298618	298662	mtDNA	435061	435105	45	97.297	F	-3	2.31×10-11
R70	mtDNA	163168	163206	mtDNA	203112	203150	39	97.436	F	-1	2.89×10-11
R71	mtDNA	163168	163206	mtDNA	485015	485053	39	97.436	F	-1	2.89×10-11
R72	mtDNA	203112	203150	mtDNA	498055	498093	39	97.436	F	-1	2.89×10-11
R73	mtDNA	485015	485053	mtDNA	498055	498093	39	97.436	F	-1	2.89×10-11
R74	mtDNA	247971	248005	mtDNA	399777	399811	35	100	F	0	6.32×10-11
R75	mtDNA	327052	327086	mtDNA	399777	399811	35	100	F	0	6.32×10-11
R76	mtDNA	399777	399811	mtDNA	452847	452881	35	100	F	0	6.32×10-11
R77	mtDNA	186138	186171	mtDNA	429400	429433	34	100	F	0	2.53×10-10
R78	mtDNA	4010	4046	mtDNA	315764	315800	37	97.297	F	-1	4.39×10-10
R79	mtDNA	293152	293188	mtDNA	315764	315800	37	97.297	F	-1	4.39×10-10
R80	mtDNA	126732	126764	mtDNA	201553	201585	33	100	F	0	1.01×10-9
R81	mtDNA	126732	126764	mtDNA	483456	483488	33	100	F	0	1.01×10-9
R82	mtDNA	144953	144984	mtDNA	398603	398634	32	100	F	0	4.05×10-9
R83	mtDNA	253371	253402	mtDNA	449365	449396	32	100	F	0	4.05×10-9
R84	mtDNA	287054	287085	mtDNA	370987	371018	32	100	F	0	4.05×10-9
R85	mtDNA	401113	401144	mtDNA	401154	401185	32	100	F	0	4.05×10-9
R86	mtDNA	2167	2207	mtDNA	137818	137858	41	92.683	F	-3	4.44×10-9
R87	mtDNA	137818	137858	mtDNA	291309	291349	41	92.683	F	-3	4.44×10-9
R88	mtDNA	93234	93271	mtDNA	350227	350264	38	94.737	F	-2	6.25×10-9
R89	mtDNA	116234	116271	mtDNA	321618	321655	38	94.737	F	-2	6.25×10-9
R90	mtDNA	247968	248005	mtDNA	360963	361000	38	94.737	F	-2	6.25×10-9
R91	mtDNA	334615	334652	mtDNA	349593	349630	38	94.737	F	-2	6.25×10-9
R92	mtDNA	351948	351985	mtDNA	407914	407951	38	94.737	F	-2	6.25×10-9
R93	mtDNA	396146	396183	mtDNA	396821	396858	38	94.737	F	-2	6.25×10-9
R94	mtDNA	125839	125873	mtDNA	446772	446806	35	97.143	F	-1	6.64×10-9
R95	mtDNA	4064	4094	mtDNA	357433	357463	31	100	F	0	1.62×10-8
R96	mtDNA	293206	293236	mtDNA	357433	357463	31	100	F	0	1.62×10-8
R97	mtDNA	363391	363421	mtDNA	391212	391242	31	100	F	0	1.62×10-8
R98	mtDNA	247970	248009	mtDNA	448317	448356	40	94.444	F	-3	1.65×10-8
R99	mtDNA	399777	399816	mtDNA	448318	448357	40	94.444	F	-3	1.65×10-8
R100	mtDNA	36758	36794	mtDNA	163283	163319	37	94.595	F	-2	2.37×10-8
R101	mtDNA	327050	327086	mtDNA	360964	361000	37	94.595	F	-2	2.37×10-8
R102	mtDNA	361263	361299	mtDNA	361302	361338	37	94.595	F	-2	2.37×10-8
R103	mtDNA	3913	3951	mtDNA	236507	236545	39	92.308	F	-3	6.09×10-8
R104	mtDNA	236507	236545	mtDNA	293055	293093	39	92.308	F	-3	6.09×10-8
R105	mtDNA	1998	2027	mtDNA	166941	166970	30	100	F	0	6.47×10-8
R106	mtDNA	33867	33896	mtDNA	169610	169639	30	100	F	0	6.47×10-8
R107	mtDNA	166941	166970	mtDNA	291140	291169	30	100	F	0	6.47×10-8
R108	mtDNA	167085	167114	mtDNA	169610	169639	30	100	F	0	6.47×10-8
R109	mtDNA	199371	199406	mtDNA	220873	220908	36	94.444	F	-2	8.96×10-8
R110	mtDNA	220873	220908	mtDNA	481274	481309	36	94.444	F	-2	8.96×10-8
R111	mtDNA	327051	327086	mtDNA	448317	448352	36	94.444	F	-2	8.96×10-8
R112	mtDNA	360965	361000	mtDNA	452846	452881	36	94.444	F	-2	8.96×10-8
R113	mtDNA	448317	448352	mtDNA	452846	452881	36	94.444	F	-2	8.96×10-8
R114	mtDNA	262024	262056	mtDNA	279170	279202	33	96.97	F	-1	1×10-7
R115	mtDNA	360966	361000	mtDNA	399777	399811	35	94.286	F	-2	3.39×10-7
R116	mtDNA	77303	77334	mtDNA	496990	497021	32	96.875	F	-1	3.88×10-7
R117	mtDNA	314810	314841	mtDNA	468853	468884	32	100	F	-1	3.88×10-7
R118	mtDNA	93219	93255	mtDNA	350212	350248	37	91.892	F	-3	8.29×10-7
R119	mtDNA	33994	34027	mtDNA	415500	415533	34	100	F	-2	1.28×10-6
R120	mtDNA	167212	167245	mtDNA	415500	415533	34	100	F	-2	1.28×10-6
R121	mtDNA	425298	425331	mtDNA	446934	446967	34	94.118	F	-2	1.28×10-6
R122	mtDNA	125466	125496	mtDNA	125523	125553	31	100	F	-1	1.51×10-6
R123	mtDNA	131213	131243	mtDNA	305756	305786	31	96.774	F	-1	1.51×10-6
R124	mtDNA	270205	270235	mtDNA	381242	381272	31	100	F	-1	1.51×10-6
R125	mtDNA	298754	298784	mtDNA	401495	401525	31	100	F	-1	1.51×10-6
R126	mtDNA	320362	320392	mtDNA	393996	394026	31	96.774	F	-1	1.51×10-6
R127	mtDNA	356727	356762	mtDNA	358450	358485	36	91.667	F	-3	3.05×10-6
R128	mtDNA	33755	33784	mtDNA	427396	427425	30	100	F	-1	5.83×10-6
R129	mtDNA	166973	167002	mtDNA	427396	427425	30	100	F	-1	5.83×10-6
R130	mtDNA	201316	201345	mtDNA	425384	425413	30	100	F	-1	5.83×10-6
R131	mtDNA	225184	225213	mtDNA	267573	267602	30	100	F	-1	5.83×10-6
R132	mtDNA	351956	351985	mtDNA	407922	407951	30	96.667	F	-1	5.83×10-6
R133	mtDNA	391219	391248	mtDNA	399789	399818	30	100	F	-1	5.83×10-6
R134	mtDNA	421708	421737	mtDNA	502940	502969	30	100	F	-1	5.83×10-6
R135	mtDNA	425384	425413	mtDNA	483219	483248	30	100	F	-1	5.83×10-6
R136	mtDNA	11782	11816	mtDNA	257513	257547	35	91.429	F	-3	1.12×10-5
R137	mtDNA	11782	11816	mtDNA	449441	449475	35	91.429	F	-3	1.12×10-5
R138	mtDNA	196335	196369	mtDNA	445634	445668	35	93.548	F	-3	1.12×10-5
R139	mtDNA	198720	198754	mtDNA	220203	220237	35	91.429	F	-3	1.12×10-5
R140	mtDNA	220203	220237	mtDNA	480623	480657	35	91.429	F	-3	1.12×10-5
R141	mtDNA	298575	298609	mtDNA	435026	435060	35	91.429	F	-3	1.12×10-5
R142	mtDNA	351895	351929	mtDNA	407860	407894	35	91.429	F	-3	1.12×10-5
R143	mtDNA	2137	2168	mtDNA	230992	231023	32	93.75	F	-2	1.12×10-5
R144	mtDNA	230992	231023	mtDNA	291279	291310	32	93.75	F	-2	1.81×10-5
R145	mtDNA	279677	279708	mtDNA	310649	310680	32	96.552	F	-2	1.81×10-5
R146	mtDNA	399785	399816	mtDNA	448326	448357	32	100	F	-2	1.81×10-5
R147	mtDNA	93247	93280	mtDNA	350240	350273	34	91.176	F	-3	4.09×10-5
R148	mtDNA	111505	111538	mtDNA	446800	446833	34	93.333	F	-3	4.09×10-5
R149	mtDNA	55909	55939	mtDNA	172236	172266	31	96.429	F	-2	6.77×10-5
R150	mtDNA	95558	95588	mtDNA	467336	467366	31	93.548	F	-2	6.77×10-5
R151	mtDNA	141993	142023	mtDNA	300685	300715	31	93.548	F	-2	6.77×10-5
R152	mtDNA	163300	163330	mtDNA	315820	315850	31	100	F	-2	6.77×10-5
R153	mtDNA	186338	186368	mtDNA	446727	446757	31	93.548	F	-2	6.77×10-5
R154	mtDNA	201284	201314	mtDNA	425341	425371	31	100	F	-2	6.77×10-5
R155	mtDNA	247979	248009	mtDNA	448326	448356	31	100	F	-2	6.77×10-5
R156	mtDNA	268968	268998	mtDNA	287280	287310	31	96.552	F	-2	6.77×10-5
R157	mtDNA	425341	425371	mtDNA	483187	483217	31	100	F	-2	6.77×10-5
R158	mtDNA	77230	77262	mtDNA	496862	496894	33	96.154	F	-3	1.49×10-4
R159	mtDNA	2081	2110	mtDNA	33794	33823	30	96.429	F	-2	2.53×10-4
R160	mtDNA	2081	2110	mtDNA	167012	167041	30	96.429	F	-2	2.53×10-4
R161	mtDNA	19243	19272	mtDNA	487678	487707	30	93.333	F	-2	2.53×10-4
R162	mtDNA	27596	27625	mtDNA	437584	437613	30	93.333	F	-2	2.53×10-4
R163	mtDNA	33794	33823	mtDNA	291223	291252	30	96.429	F	-2	2.53×10-4
R164	mtDNA	95558	95587	mtDNA	354870	354899	30	93.333	F	-2	2.53×10-4
R165	mtDNA	120528	120557	mtDNA	120923	120952	30	96.154	F	-2	2.53×10-4
R166	mtDNA	167012	167041	mtDNA	291223	291252	30	96.429	F	-2	2.53×10-4
R167	mtDNA	244630	244659	mtDNA	315791	315820	30	96.552	F	-2	2.53×10-4
R168	mtDNA	279705	279734	mtDNA	310687	310716	30	100	F	-2	2.53×10-4
R169	mtDNA	396091	396120	mtDNA	407317	407346	30	none	F	-2	2.53×10-4
R170	mtDNA	35312	35343	mtDNA	225031	225062	32	93.103	F	-3	5.42×10-4
R171	mtDNA	100561	100592	mtDNA	257492	257523	32	90.625	F	-3	5.42×10-4
R172	mtDNA	100561	100592	mtDNA	449420	449451	32	90.625	F	-3	5.42×10-4
R173	mtDNA	259211	259242	mtDNA	383233	383264	32	100	F	-3	5.42×10-4
R174	mtDNA	445389	445420	mtDNA	458689	458720	32	96.296	F	-3	5.42×10-4
R175	mtDNA	11794	11824	mtDNA	100594	100624	31	90.323	F	-3	1.96×10-3
R176	mtDNA	258856	258886	mtDNA	383002	383032	31	96.429	F	-3	1.96×10-3
R177	mtDNA	306342	306372	mtDNA	504351	504381	31	95.652	F	-3	1.96×10-3
R178	mtDNA	354856	354886	mtDNA	400698	400728	31	100	F	-3	1.96×10-3
R179	mtDNA	2156	2185	mtDNA	25186	25215	30	100	F	-3	7.1×10-3
R180	mtDNA	2179	2208	mtDNA	137830	137859	30	93.103	F	-3	7.1×10-3
R181	mtDNA	25186	25215	mtDNA	291298	291327	30	100	F	-3	7.1×10-3
R182	mtDNA	33760	33789	mtDNA	320942	320971	30	95.833	F	-3	7.1×10-3
R183	mtDNA	48881	48910	mtDNA	200902	200931	30	100	F	-3	7.1×10-3
R184	mtDNA	48881	48910	mtDNA	482805	482834	30	100	F	-3	7.1×10-3
R185	mtDNA	77607	77636	mtDNA	422200	422229	30	100	F	-3	7.1×10-3
R186	mtDNA	93489	93518	mtDNA	189367	189396	30	100	F	-3	7.1×10-3
R187	mtDNA	95545	95574	mtDNA	357426	357455	30	100	F	-3	7.1×10-3
R188	mtDNA	118098	118127	mtDNA	373102	373131	30	93.103	F	-3	7.1×10-3
R189	mtDNA	120512	120541	mtDNA	123173	123202	30	96.154	F	-3	7.1×10-3
R190	mtDNA	137830	137859	mtDNA	291321	291350	30	93.103	F	-3	7.1×10-3
R191	mtDNA	147382	147411	mtDNA	268330	268359	30	100	F	-3	7.1×10-3
R192	mtDNA	149442	149471	mtDNA	333914	333943	30	95.652	F	-3	7.1×10-3
R193	mtDNA	166978	167007	mtDNA	320942	320971	30	95.833	F	-3	7.1×10-3
R194	mtDNA	198680	198709	mtDNA	220163	220192	30	90	F	-3	7.1×10-3
R195	mtDNA	201312	201341	mtDNA	447000	447029	30	93.103	F	-3	7.1×10-3
R196	mtDNA	220163	220192	mtDNA	480583	480612	30	90	F	-3	7.1×10-3
R197	mtDNA	345941	345970	mtDNA	407277	407306	30	100	F	-3	7.1×10-3
R198	mtDNA	349835	349864	mtDNA	502095	502124	30	92.593	F	-3	7.1×10-3
R199	mtDNA	361275	361304	mtDNA	361314	361343	30	96	F	-3	7.1×10-3
R200	mtDNA	375874	375903	mtDNA	437306	437335	30	95.833	F	-3	7.1×10-3
R201	mtDNA	391217	391246	mtDNA	448328	448357	30	100	F	-3	7.1×10-3
R202	mtDNA	447000	447029	mtDNA	483215	483244	30	93.103	F	-3	7.1×10-3
R203	mtDNA	448326	448355	mtDNA	452855	452884	30	100	F	-3	7.1×10-3
R204	mtDNA	1513	1859	mtDNA	447007	447353	347	100	P	0	9.08×10-199
R205	mtDNA	290655	291001	mtDNA	447007	447353	347	100	P	0	9.08×10-199
R206	mtDNA	205789	205937	mtDNA	263957	264105	149	99.329	P	-1	6.55×10-77
R207	mtDNA	74908	75033	mtDNA	238553	238678	126	97.619	P	-3	9.07×10-59
R208	mtDNA	74926	75033	mtDNA	238553	238660	108	100	P	0	7.09×10-55
R209	mtDNA	244722	244840	mtDNA	366917	367035	119	97.479	P	-3	1.25×10-54
R210	mtDNA	166907	167023	mtDNA	201532	201648	117	97.436	P	-3	1.9×10-53
R211	mtDNA	166907	167023	mtDNA	483435	483551	117	97.436	P	-3	1.9×10-53
R212	mtDNA	306777	306888	mtDNA	326400	326511	112	98.214	P	-2	1.55×10-52
R213	mtDNA	244733	244846	mtDNA	366911	367024	114	97.368	P	-3	1.12×10-51
R214	mtDNA	244583	244695	mtDNA	367059	367171	113	97.345	P	-3	4.38×10-51
R215	mtDNA	244700	244809	mtDNA	366948	367057	110	97.273	P	-3	2.58×10-49
R216	mtDNA	244597	244695	mtDNA	367059	367157	99	97.98	P	-2	8.11×10-45
R217	mtDNA	243749	243839	mtDNA	465255	465345	91	100	P	0	1.22×10-44
R218	mtDNA	166931	167023	mtDNA	201532	201624	93	98.925	P	-1	2.12×10-43
R219	mtDNA	166931	167023	mtDNA	483435	483527	93	98.925	P	-1	2.12×10-43
R220	mtDNA	306797	306888	mtDNA	326400	326491	92	98.913	P	-1	8.4×10-43
R221	mtDNA	1682	1766	mtDNA	198001	198085	85	100	P	0	4.99×10-41
R222	mtDNA	1682	1766	mtDNA	479904	479988	85	100	P	0	4.99×10-41
R223	mtDNA	198001	198085	mtDNA	290824	290908	85	100	P	0	4.99×10-41
R224	mtDNA	290824	290908	mtDNA	479904	479988	85	100	P	0	4.99×10-41
R225	mtDNA	221797	221883	mtDNA	399030	399116	87	97.701	P	-2	1.05×10-37
R226	mtDNA	244621	244695	mtDNA	367059	367133	75	98.667	P	-1	1.18×10-32
R227	mtDNA	9359	9428	mtDNA	401734	401803	70	100	P	0	5.36×10-32
R228	mtDNA	126686	126758	mtDNA	427399	427471	73	98.63	P	-1	1.83×10-31
R229	mtDNA	33734	33805	mtDNA	201532	201603	72	98.611	P	-1	7.23×10-31
R230	mtDNA	33734	33805	mtDNA	483435	483506	72	98.611	P	-1	7.23×10-31
R231	mtDNA	139607	139674	mtDNA	273434	273501	68	100	P	0	8.57×10-31
R232	mtDNA	298168	298228	mtDNA	366868	366928	61	100	P	0	1.4×10-26
R233	mtDNA	4257	4315	mtDNA	46811	46869	59	100	P	0	2.25×10-25
R234	mtDNA	46811	46869	mtDNA	293399	293457	59	100	P	0	2.25×10-25
R235	mtDNA	366721	366789	mtDNA	500787	500855	69	95.652	P	-3	3.03×10-25
R236	mtDNA	222392	222452	mtDNA	445638	445698	61	98.361	P	-1	2.57×10-24
R237	mtDNA	2424	2480	mtDNA	364475	364531	57	100	P	0	3.59×10-24
R238	mtDNA	291566	291622	mtDNA	364475	364531	57	100	P	0	3.59×10-24
R239	mtDNA	126703	126758	mtDNA	427399	427454	56	100	P	0	1.44×10-23
R240	mtDNA	354894	354949	mtDNA	362178	362233	56	100	P	0	1.44×10-23
R241	mtDNA	158160	158222	mtDNA	273739	273801	63	96.825	P	-2	1.54×10-23
R242	mtDNA	398133	398197	mtDNA	427564	427628	65	96.721	P	-3	6.47×10-23
R243	mtDNA	286861	286921	mtDNA	382997	383057	61	96.721	P	-2	2.31×10-22
R244	mtDNA	51247	51306	mtDNA	257544	257603	60	96.667	P	-2	8.95×10-22
R245	mtDNA	69618	69670	mtDNA	162177	162229	53	100	P	0	9.2×10-22
R246	mtDNA	270442	270493	mtDNA	288396	288447	52	100	P	0	3.68×10-21
R247	mtDNA	76567	76621	mtDNA	487477	487531	55	98.182	P	-1	9.49×10-21
R248	mtDNA	366675	366735	mtDNA	500841	500901	61	95.082	P	-3	1.36×10-20
R249	mtDNA	51247	51306	mtDNA	449472	449531	60	95	P	-3	5.19×10-20
R250	mtDNA	366685	366744	mtDNA	500832	500891	60	95	P	-3	5.19×10-20
R251	mtDNA	161459	161517	mtDNA	313213	313271	59	94.915	P	-3	1.97×10-19
R252	mtDNA	226131	226179	mtDNA	366868	366916	49	100	P	0	2.36×10-19
R253	mtDNA	243330	243378	mtDNA	247712	247760	49	100	P	0	2.36×10-19
R254	mtDNA	8782	8833	mtDNA	80799	80850	52	98.077	P	-1	5.74×10-19
R255	mtDNA	80799	80850	mtDNA	297924	297975	52	98.077	P	-1	5.74×10-19
R256	mtDNA	221695	221746	mtDNA	399152	399203	52	98.077	P	-1	5.74×10-19
R257	mtDNA	354858	354915	mtDNA	399761	399818	58	100	P	-3	7.49×10-19
R258	mtDNA	407272	407322	mtDNA	498950	499000	51	98.039	P	-1	2.25×10-18
R259	mtDNA	103395	103451	mtDNA	169177	169233	57	94.737	P	-3	2.84×10-18
R260	mtDNA	105005	105060	mtDNA	227012	227067	56	94.643	P	-3	1.08×10-17
R261	mtDNA	244794	244846	mtDNA	366911	366963	53	96.226	P	-2	1.14×10-17
R262	mtDNA	366737	366789	mtDNA	500787	500839	53	96.226	P	-2	1.14×10-17
R263	mtDNA	354870	354915	mtDNA	399761	399806	46	100	P	0	1.51×10-17
R264	mtDNA	168891	168939	mtDNA	252985	253033	49	97.959	P	-1	3.46×10-17
R265	mtDNA	126467	126511	mtDNA	168791	168835	45	100	P	0	6.03×10-17
R266	mtDNA	222819	222866	mtDNA	316159	316206	48	97.917	P	-1	1.36×10-16
R267	mtDNA	2097	2150	mtDNA	201483	201536	54	96	P	-3	1.54×10-16
R268	mtDNA	2097	2150	mtDNA	483386	483439	54	96	P	-3	1.54×10-16
R269	mtDNA	51326	51379	mtDNA	449403	449456	54	94.444	P	-3	1.54×10-16
R270	mtDNA	103404	103457	mtDNA	169171	169224	54	94.444	P	-3	1.54×10-16
R271	mtDNA	201483	201536	mtDNA	291239	291292	54	96	P	-3	1.54×10-16
R272	mtDNA	291239	291292	mtDNA	483386	483439	54	96	P	-3	1.54×10-16
R273	mtDNA	51326	51378	mtDNA	257476	257528	53	94.34	P	-3	5.82×10-16
R274	mtDNA	16131	16180	mtDNA	285540	285589	50	96	P	-2	6.49×10-16
R275	mtDNA	95548	95588	mtDNA	448317	448357	41	100	P	0	1.54×10-14
R276	mtDNA	51336	51379	mtDNA	449403	449446	44	97.727	P	-1	3.18×10-14
R277	mtDNA	398205	398251	mtDNA	427503	427549	47	97.674	P	-2	3.67×10-14
R278	mtDNA	366750	366789	mtDNA	500787	500826	40	100	P	0	6.17×10-14
R279	mtDNA	74851	74899	mtDNA	238711	238759	49	93.878	P	-3	1.17×10-13
R280	mtDNA	105029	105077	mtDNA	226995	227043	49	95.556	P	-3	1.17×10-13
R281	mtDNA	51336	51378	mtDNA	257476	257518	43	97.674	P	-1	1.24×10-13
R282	mtDNA	158184	158222	mtDNA	273739	273777	39	100	P	0	2.47×10-13
R283	mtDNA	95553	95590	mtDNA	360963	361000	38	100	P	0	9.88×10-13
R284	mtDNA	201500	201536	mtDNA	291239	291275	37	100	P	0	3.95×10-12
R285	mtDNA	398162	398197	mtDNA	427564	427599	36	100	P	0	1.58×10-11
R286	mtDNA	79965	80003	mtDNA	448734	448772	39	97.436	P	-1	2.89×10-11
R287	mtDNA	221845	221883	mtDNA	399030	399068	39	97.436	P	-1	2.89×10-11
R288	mtDNA	366788	366826	mtDNA	500686	500724	39	97.436	P	-1	2.89×10-11
R289	mtDNA	250845	250886	mtDNA	326627	326668	42	95.238	P	-2	2.99×10-11
R290	mtDNA	357433	357467	mtDNA	391208	391242	35	100	P	0	6.32×10-11
R291	mtDNA	366705	366748	mtDNA	500828	500871	44	95	P	-3	8.63×10-11
R292	mtDNA	75115	75148	mtDNA	321300	321333	34	100	P	0	2.53×10-10
R293	mtDNA	80817	80850	mtDNA	297924	297957	34	100	P	0	2.53×10-10
R294	mtDNA	95549	95591	mtDNA	247967	248009	43	94.872	P	-3	3.21×10-10
R295	mtDNA	399777	399819	mtDNA	467323	467365	43	93.023	P	-3	3.21×10-10
R296	mtDNA	76632	76671	mtDNA	487427	487466	40	95	P	-2	4.33×10-10
R297	mtDNA	33752	33784	mtDNA	126732	126764	33	100	P	0	1.01×10-9
R298	mtDNA	126732	126764	mtDNA	166970	167002	33	100	P	0	1.01×10-9
R299	mtDNA	171101	171133	mtDNA	269444	269476	33	100	P	0	1.01×10-9
R300	mtDNA	201249	201281	mtDNA	469983	470015	33	100	P	0	1.01×10-9
R301	mtDNA	357431	357463	mtDNA	363391	363423	33	100	P	0	1.01×10-9
R302	mtDNA	469983	470015	mtDNA	483152	483184	33	100	P	0	1.01×10-9
R303	mtDNA	37711	37752	mtDNA	307060	307101	42	92.857	P	-3	1.2×10-9
R304	mtDNA	103429	103470	mtDNA	169158	169199	42	92.857	P	-3	1.2×10-9
R305	mtDNA	136089	136127	mtDNA	242393	242431	39	97.143	P	-2	1.65×10-9
R306	mtDNA	244811	244846	mtDNA	366911	366946	36	97.222	P	-1	1.71×10-9
R307	mtDNA	4063	4094	mtDNA	391212	391243	32	100	P	0	4.05×10-9
R308	mtDNA	4064	4095	mtDNA	363390	363421	32	100	P	0	4.05×10-9
R309	mtDNA	293205	293236	mtDNA	391212	391243	32	100	P	0	4.05×10-9
R310	mtDNA	293206	293237	mtDNA	363390	363421	32	100	P	0	4.05×10-9
R311	mtDNA	398216	398247	mtDNA	427507	427538	32	100	P	0	4.05×10-9
R312	mtDNA	42610	42650	mtDNA	492853	492893	41	92.683	P	-3	4.44×10-9
R313	mtDNA	95547	95587	mtDNA	399777	399817	41	92.683	P	-3	4.44×10-9
R314	mtDNA	244497	244537	mtDNA	367221	367261	41	92.683	P	-3	4.44×10-9
R315	mtDNA	3980	4010	mtDNA	243862	243892	31	100	P	0	1.62×10-8
R316	mtDNA	38464	38494	mtDNA	386131	386161	31	100	P	0	1.62×10-8
R317	mtDNA	114151	114181	mtDNA	455654	455684	31	100	P	0	1.62×10-8
R318	mtDNA	243862	243892	mtDNA	293122	293152	31	100	P	0	1.62×10-8
R319	mtDNA	247970	248000	mtDNA	467336	467366	31	100	P	0	1.62×10-8
R320	mtDNA	327051	327081	mtDNA	467336	467366	31	100	P	0	1.62×10-8
R321	mtDNA	452846	452876	mtDNA	467336	467366	31	100	P	0	1.62×10-8
R322	mtDNA	244556	244595	mtDNA	367159	367198	40	92.5	P	-3	1.65×10-8
R323	mtDNA	422144	422183	mtDNA	434880	434919	40	92.5	P	-3	1.65×10-8
R324	mtDNA	95553	95589	mtDNA	327050	327086	37	94.595	P	-2	2.37×10-8
R325	mtDNA	244546	244579	mtDNA	367175	367208	34	97.059	P	-1	2.58×10-8
R326	mtDNA	1998	2027	mtDNA	201585	201614	30	100	P	0	6.47×10-8
R327	mtDNA	1998	2027	mtDNA	483488	483517	30	100	P	0	6.47×10-8
R328	mtDNA	201585	201614	mtDNA	291140	291169	30	100	P	0	6.47×10-8
R329	mtDNA	247971	248000	mtDNA	354870	354899	30	100	P	0	6.47×10-8
R330	mtDNA	291140	291169	mtDNA	483488	483517	30	100	P	0	6.47×10-8
R331	mtDNA	327052	327081	mtDNA	354870	354899	30	100	P	0	6.47×10-8
R332	mtDNA	354870	354899	mtDNA	452847	452876	30	100	P	0	6.47×10-8
R333	mtDNA	95553	95588	mtDNA	452846	452881	36	94.444	P	-2	8.96×10-8
R334	mtDNA	311441	311476	mtDNA	354114	354149	36	94.444	P	-2	8.96×10-8
R335	mtDNA	33800	33831	mtDNA	126686	126717	32	96.875	P	-1	3.88×10-7
R336	mtDNA	51275	51306	mtDNA	257544	257575	32	96.875	P	-1	3.88×10-7
R337	mtDNA	94502	94533	mtDNA	99343	99374	32	100	P	-1	3.88×10-7
R338	mtDNA	126686	126717	mtDNA	167018	167049	32	96.875	P	-1	3.88×10-7
R339	mtDNA	253097	253133	mtDNA	266297	266333	37	91.892	P	-3	8.29×10-7
R340	mtDNA	22660	22690	mtDNA	282011	282041	31	96.774	P	-1	1.51×10-6
R341	mtDNA	37723	37758	mtDNA	307054	307089	36	91.667	P	-3	3.05×10-6
R342	mtDNA	244505	244537	mtDNA	367221	367253	33	93.939	P	-2	4.81×10-6
R343	mtDNA	347372	347404	mtDNA	504903	504935	33	93.939	P	-2	4.81×10-6
R344	mtDNA	4388	4417	mtDNA	316089	316118	30	96.667	P	-1	5.83×10-6
R345	mtDNA	16093	16122	mtDNA	285604	285633	30	100	P	-1	5.83×10-6
R346	mtDNA	20961	20990	mtDNA	205763	205792	30	100	P	-1	5.83×10-6
R347	mtDNA	36686	36715	mtDNA	404167	404196	30	100	P	-1	5.83×10-6
R348	mtDNA	39266	39295	mtDNA	388079	388108	30	100	P	-1	5.83×10-6
R349	mtDNA	104981	105010	mtDNA	227067	227096	30	100	P	-1	5.83×10-6
R350	mtDNA	191023	191052	mtDNA	236922	236951	30	100	P	-1	5.83×10-6
R351	mtDNA	200686	200715	mtDNA	228754	228783	30	96.667	P	-1	5.83×10-6
R352	mtDNA	201553	201582	mtDNA	427396	427425	30	100	P	-1	5.83×10-6
R353	mtDNA	228754	228783	mtDNA	482589	482618	30	96.667	P	-1	5.83×10-6
R354	mtDNA	293530	293559	mtDNA	316089	316118	30	96.667	P	-1	5.83×10-6
R355	mtDNA	427396	427425	mtDNA	483456	483485	30	100	P	-1	5.83×10-6
R356	mtDNA	51275	51306	mtDNA	449472	449503	32	96.552	P	-2	1.81×10-5
R357	mtDNA	256915	256946	mtDNA	311515	311546	32	96.552	P	-2	1.81×10-5
R358	mtDNA	344252	344283	mtDNA	432530	432561	32	100	P	-2	1.81×10-5
R359	mtDNA	407295	407326	mtDNA	498946	498977	32	100	P	-2	1.81×10-5
R360	mtDNA	448316	448347	mtDNA	467336	467367	32	93.75	P	-2	1.81×10-5
R361	mtDNA	183296	183329	mtDNA	370364	370397	34	96.154	P	-3	4.09×10-5
R362	mtDNA	11717	11747	mtDNA	258471	258501	31	96.552	P	-2	6.77×10-5
R363	mtDNA	42620	42650	mtDNA	492853	492883	31	93.548	P	-2	6.77×10-5
R364	mtDNA	80339	80369	mtDNA	476184	476214	31	96.552	P	-2	6.77×10-5
R365	mtDNA	321227	321257	mtDNA	476154	476184	31	100	P	-2	6.77×10-5
R366	mtDNA	360965	360995	mtDNA	467336	467366	31	93.548	P	-2	6.77×10-5
R367	mtDNA	415529	415559	mtDNA	476154	476184	31	100	P	-2	6.77×10-5
R368	mtDNA	76597	76629	mtDNA	487469	487501	33	100	P	-3	1.49×10-4
R369	mtDNA	224548	224580	mtDNA	324194	324226	33	90.909	P	-3	1.49×10-4
R370	mtDNA	427346	427378	mtDNA	502092	502124	33	90.909	P	-3	1.49×10-4
R371	mtDNA	8838	8867	mtDNA	80770	80799	30	100	P	-2	2.53×10-4
R372	mtDNA	25904	25933	mtDNA	386585	386614	30	96.296	P	-2	2.53×10-4
R373	mtDNA	74873	74902	mtDNA	238708	238737	30	96.296	P	-2	2.53×10-4
R374	mtDNA	80770	80799	mtDNA	297980	298009	30	100	P	-2	2.53×10-4
R375	mtDNA	97218	97247	mtDNA	400672	400701	30	100	P	-2	2.53×10-4
R376	mtDNA	163460	163489	mtDNA	163460	163489	30	100	P	-2	2.53×10-4
R377	mtDNA	222743	222772	mtDNA	356099	356128	30	100	P	-2	2.53×10-4
R378	mtDNA	315791	315820	mtDNA	367095	367124	30	96.552	P	-2	2.53×10-4
R379	mtDNA	354870	354899	mtDNA	360966	360995	30	93.333	P	-2	2.53×10-4
R380	mtDNA	354870	354899	mtDNA	448318	448347	30	93.333	P	-2	2.53×10-4
R381	mtDNA	114425	114456	mtDNA	302408	302439	32	100	P	-3	5.42×10-4
R382	mtDNA	153067	153098	mtDNA	278457	278488	32	96	P	-3	5.42×10-4
R383	mtDNA	196338	196369	mtDNA	222422	222453	32	90.625	P	-3	5.42×10-4
R384	mtDNA	349830	349861	mtDNA	427349	427380	32	90.625	P	-3	5.42×10-4
R385	mtDNA	384614	384645	mtDNA	441284	441315	32	95.833	P	-3	5.42×10-4
R386	mtDNA	395	425	mtDNA	85119	85149	31	96.296	P	-3	1.96×10-3
R387	mtDNA	4374	4404	mtDNA	316106	316136	31	100	P	-3	1.96×10-3
R388	mtDNA	51280	51310	mtDNA	100609	100639	31	100	P	-3	1.96×10-3
R389	mtDNA	85119	85149	mtDNA	289537	289567	31	96.296	P	-3	1.96×10-3
R390	mtDNA	95547	95577	mtDNA	391217	391247	31	96.429	P	-3	1.96×10-3
R391	mtDNA	103344	103374	mtDNA	169289	169319	31	90.323	P	-3	1.96×10-3
R392	mtDNA	200701	200731	mtDNA	228738	228768	31	90.323	P	-3	1.96×10-3
R393	mtDNA	228738	228768	mtDNA	482604	482634	31	90.323	P	-3	1.96×10-3
R394	mtDNA	233820	233850	mtDNA	446794	446824	31	100	P	-3	1.96×10-3
R395	mtDNA	258856	258886	mtDNA	286886	286916	31	96.429	P	-3	1.96×10-3
R396	mtDNA	293516	293546	mtDNA	316106	316136	31	100	P	-3	1.96×10-3
R397	mtDNA	331586	331616	mtDNA	392071	392101	31	95.652	P	-3	1.96×10-3
R398	mtDNA	2134	2163	mtDNA	364751	364780	30	90	P	-3	7.1×10-3
R399	mtDNA	4057	4086	mtDNA	453765	453794	30	100	P	-3	7.1×10-3
R400	mtDNA	17145	17174	mtDNA	259619	259648	30	100	P	-3	7.1×10-3
R401	mtDNA	22668	22697	mtDNA	282004	282033	30	100	P	-3	7.1×10-3
R402	mtDNA	40961	40990	mtDNA	357132	357161	30	93.103	P	-3	7.1×10-3
R403	mtDNA	103563	103592	mtDNA	169021	169050	30	90	P	-3	7.1×10-3
R404	mtDNA	114622	114651	mtDNA	449537	449566	30	95.833	P	-3	7.1×10-3
R405	mtDNA	160847	160876	mtDNA	315058	315087	30	95.455	P	-3	7.1×10-3
R406	mtDNA	161489	161518	mtDNA	313212	313241	30	96.154	P	-3	7.1×10-3
R407	mtDNA	200350	200379	mtDNA	229040	229069	30	90	P	-3	7.1×10-3
R408	mtDNA	200987	201016	mtDNA	322107	322136	30	100	P	-3	7.1×10-3
R409	mtDNA	201548	201577	mtDNA	320942	320971	30	95.833	P	-3	7.1×10-3
R410	mtDNA	229040	229069	mtDNA	482253	482282	30	90	P	-3	7.1×10-3
R411	mtDNA	243725	243754	mtDNA	465341	465370	30	100	P	-3	7.1×10-3
R412	mtDNA	253105	253134	mtDNA	266296	266325	30	93.103	P	-3	7.1×10-3
R413	mtDNA	291276	291305	mtDNA	364751	364780	30	90	P	-3	7.1×10-3
R414	mtDNA	293199	293228	mtDNA	453765	453794	30	100	P	-3	7.1×10-3
R415	mtDNA	320942	320971	mtDNA	483451	483480	30	95.833	P	-3	7.1×10-3
R416	mtDNA	322107	322136	mtDNA	482890	482919	30	100	P	-3	7.1×10-3
R417	mtDNA	354857	354886	mtDNA	391220	391249	30	90	P	-3	7.1×10-3
R418	mtDNA	357427	357456	mtDNA	399789	399818	30	100	P	-3	7.1×10-3
R419	mtDNA	367177	367206	mtDNA	463435	463464	30	96.154	P	-3	7.1×10-3
R420	mtDNA	399304	399333	mtDNA	419069	419098	30	96.296	P	-3	7.1×10-3
R421	mtDNA	35257	35287	mtDNA	370108	370138	31	100	C	-3	1.96×10-3
