# Supplementary material for: Assembly of the Complete Mitochondrial Genome of Pereskia aculeata Revealed That Two Pairs of Repetitive Elements Mediated the Recombination of the Genome
Source: Int J Mol Sci. 2023 May 6;24(9):8366. doi: 10.3390/ijms24098366 (PMC10179450; doi:10.3390/ijms24098366)
Supplement: Supplementary file 1 [file ijms-24-08366-s001.zip › TableS8.xlsx]

## Sheet: Sheet1
Table S8 The homologous DNA fragment identified among the mitochondrial genome and plastome of P. aculeata.
Number	% Identity	Alignment Length	Mismatches	Gap Openings	Alignment start (chloroplast genome)	Alignment end (chloroplast genome)	Alignment start (mitochondrial genome)	Alignment end (mitochondrial genome)	E-value	Bit Score	MTPT Annotation
MTPT1	97.4	3962	78	11	20574	24531	209730	205790	0	6722	Complete (rpoC1), Partial (rpoC2, rpoB)
MTPT2	96.07	2317	79	9	24383	26691	263958	266270	0	3764	Partial (rpoB)
MTPT3	99.09	1979	13	2	34254	36232	162153	160180	0	3550	Complete (psbD), Partial (psbC)
MTPT4	98.04	1483	18	5	120191	121671	219701	221174	0	2567
MTPT5	97.43	1325	31	3	11394	12716	278920	277597	0	2255	Partial (atpA, atpF)
MTPT6	93.69	1426	65	12	130232	131643	431716	430302	0	2111	Complete (ndhB), Partial (rps7)
MTPT7	94.4	1321	61	5	79922	81241	276812	275504	0	2017	Partial (petB, petD)
MTPT8	94.97	1232	35	7	121657	122888	229725	228521	0	1906
MTPT9	94.04	1175	52	3	54120	55294	143285	144441	0	1766	Partial (rbcL)
MTPT10	95.08	1138	22	15	88331	89459	27297	26185	0	1760	Complete (rpl2), Partial(rpl23)
	95.08	1138	22	15	140508	141636	26185	27297	0	1760	Complete (rpl2), Partial(rpl23)
MTPT11	95.01	961	42	5	126742	127699	364477	365434	0	1504	Complete (trnV-GAC)
MTPT12	98.15	809	15	0	373	1181	276800	277608	0	1411	Partial (psbA)
MTPT13	92.72	961	53	5	123836	124796	68082	67139	0	1371
MTPT14	96.68	814	17	5	44279	45089	262328	263134	0	1345	Partial (ycf3)
MTPT15	96.8	531	16	1	56223	56753	144433	144962	0	885	Partial (atpB)
MTPT16	84.98	466	49	16	28857	29313	392722	393175	2×10-126	453	Complete (petN)
MTPT17	95.35	258	11	1	124953	125209	453783	454040	5×10-113	409
MTPT18	90.97	277	15	3	72758	73034	262080	262346	1×10-99	364	Partial (rpl20)
MTPT19	85.41	377	24	12	128939	129313	268888	269235	4×10-99	363	Partial (rps12)
MTPT20	82.56	367	43	13	70292	70652	447812	448163	2×10-81	303	Complete (trnW-CCA, trnP-UGG)
MTPT21	73.65	888	181	39	125978	126841	3239	2381	1×10-78	294
MTPT22	73.65	888	181	39	125978	126841	292381	291523	1×10-78	294
MTPT23	93.03	201	14	0	2696	2896	435463	435663	1×10-78	294	Partial (matK)
MTPT24	93.23	192	11	2	132017	132207	430135	429945	1×10-74	281
MTPT25	91.35	208	12	3	129995	130201	432168	431966	4×10-74	279	Partial (rps7)
MTPT26	95.71	163	3	1	131731	131889	430293	430131	5×10-68	259	Partial (ndhB)
MTPT27	92.95	156	10	1	125451	125605	363912	363757	5×10-58	226
MTPT28	94.57	92	5	0	31560	31651	135201	135292	5×10-33	143	Complete (trnD-GUC)
MTPT29	97.62	84	1	1	118717	118799	464884	464801	5×10-33	143	Complete (trnN-GUU)
MTPT30	97.44	78	2	0	6	83	315367	315444	3×10-30	134	Complete (trnH-GUG)
MTPT31	95.12	82	4	0	15423	15504	424359	424278	4×10-29	130	Partial (atpI)
MTPT32	94.87	78	4	0	58384	58461	1416	1339	7×10-27	122	Complete (trnM-CAU)
MTPT33	94.87	78	4	0	58384	58461	290558	290481	7×10-27	122	Complete (trnM-CAU)
MTPT34	93.75	80	0	1	89717	89791	170601	170522	1×10-24	115	Complete (trnI-CAU)
	93.75	80	0	1	140176	140250	170522	170601	1×10-24	115	Complete (trnI-CAU)
MTPT35	96.88	64	2	0	132409	132472	429944	429881	2×10-22	108	Partial (ndhB)
	96.88	64	2	0	97495	97558	429881	429944	2×10-22	108
MTPT36	91.89	74	5	1	129413	129486	503973	503901	9×10-21	102
MTPT37	85.57	97	10	2	34894	34990	313214	313306	1×10-19	99	Partial (psbD)
MTPT38	94.87	39	2	0	119528	119566	245139	245101	2×10-8	62.1
